# Supplementary material for: Comprehensive methodology for sample enrichment in EEG biomarker studies for Alzheimer’s risk classification
Source: PLoS One. 2026 Mar 11;21(3):e0343722. doi: 10.1371/journal.pone.0343722 (PMC12978488; doi:10.1371/journal.pone.0343722)
Supplement: S1 File — Tables labeled sovaharmony correspond to the pre-enrichment approach, in which a single harmonization step is applied prior to downstream analyses. Tables labeled neuroHarmonize correspond to the sample enrichment approach, where harmonization is performed after data integration under different group ratio configurations. The archive also includes the table features_p_bonferroni, which reports the original p-values and Bonferroni-corrected p-values for all features retained in the sample enrichment pipeline and used as input to the machine learning models for each group ratio configuration. (ZIP) [file pone.0343722.s002.zip]

Archive with 8 entries (7 files):
- S1 File/
- S1 File/Data_integration_ic_neuroHarmonize_G1_2to1.xlsx
- S1 File/Data_integration_ic_sovaharmony_G1_2to1.xlsx
- S1 File/Data_integration_ic_neuroHarmonize_G1_5to1.xlsx
- S1 File/Data_integration_ic_sovaharmony_G1_5to1.xlsx
- S1 File/Data_integration_ic_neuroHarmonize_G1_10to1.xlsx
- S1 File/Data_integration_ic_sovaharmony_G1_10to1.xlsx
- S1 File/features_p_bonferroni.xlsx
