# Supplementary material for: Comprehensive methodology for sample enrichment in EEG biomarker studies for Alzheimer’s risk classification
Source: PLoS One. 2026 Mar 11;21(3):e0343722. doi: 10.1371/journal.pone.0343722 (PMC12978488; doi:10.1371/journal.pone.0343722)
Supplement: S1 File — Tables labeled sovaharmony correspond to the pre-enrichment approach, in which a single harmonization step is applied prior to downstream analyses. Tables labeled neuroHarmonize correspond to the sample enrichment approach, where harmonization is performed after data integration under different group ratio configurations. The archive also includes the table features_p_bonferroni, which reports the original p-values and Bonferroni-corrected p-values for all features retained in the sample enrichment pipeline and used as input to the machine learning models for each group ratio configuration. (ZIP) [file pone.0343722.s002.zip › S1 File/Data_integration_ic_neuroHarmonize_G1_2to1.xlsx]

## Sheet: Sheet1
power_C1_Delta	power_C10_Delta	power_C1_Theta	power_C10_Theta	power_C1_Alpha-1	power_C10_Alpha-1	power_C1_Alpha-2	power_C10_Alpha-2	power_C1_Beta1	power_C10_Beta1	power_C1_Beta2	power_C10_Beta2	power_C1_Beta3	power_C10_Beta3	power_C1_Gamma	power_C10_Gamma	power_C2_Delta	power_C2_Theta	power_C2_Alpha-1	power_C2_Alpha-2	power_C2_Beta1	power_C2_Beta2	power_C2_Beta3	power_C2_Gamma	power_C3_Delta	power_C3_Theta	power_C3_Alpha-1	power_C3_Alpha-2	power_C3_Beta1	power_C3_Beta2	power_C3_Beta3	power_C3_Gamma	power_C4_Delta	power_C4_Theta	power_C4_Alpha-1	power_C4_Alpha-2	power_C4_Beta1	power_C4_Beta2	power_C4_Beta3	power_C4_Gamma	power_C5_Delta	power_C5_Theta	power_C5_Alpha-1	power_C5_Alpha-2	power_C5_Beta1	power_C5_Beta2	power_C5_Beta3	power_C5_Gamma	power_C6_Delta	power_C6_Theta
0.313826	0.303764	0.125408	0.142806	0.138428	0.105772	0.06008	0.0672645	0.133683	0.136266	0.0570031	0.0506652	0.0841366	0.124686	0.087435	0.0716175	0.227526	0.121317	0.147885	0.0757062	0.176863	0.0806274	0.114137	0.0559387	0.262935	0.132935	0.154272	0.0558324	0.17447	0.0830074	0.0888706	0.047677	0.2734	0.137218	0.141946	0.0684404	0.130333	0.0688234	0.0964649	0.0833739	0.328173	0.161524	0.107322	0.0684727	0.133805	0.0552917	0.0881441	0.0572682	0.273703	0.138246
0.313825	0.304007	0.125413	0.142818	0.138222	0.105687	0.0600035	0.0671965	0.133793	0.136281	0.0570059	0.0506959	0.084245	0.124951	0.0874933	0.0716204	0.227507	0.121285	0.147752	0.0756488	0.177008	0.0806413	0.114194	0.0559627	0.262919	0.132899	0.154107	0.0558126	0.174773	0.0830195	0.0888965	0.0475734	0.273398	0.137192	0.14169	0.0683584	0.130572	0.0688968	0.0966917	0.0832008	0.32827	0.161443	0.107135	0.0684054	0.134002	0.0553277	0.0883478	0.0570696	0.273815	0.138301
0.313824	0.30425	0.125418	0.142829	0.138016	0.105603	0.0599272	0.0671285	0.133902	0.136296	0.0570086	0.0507266	0.0843535	0.125216	0.087551	0.0716234	0.227489	0.121252	0.14762	0.0755914	0.177154	0.0806551	0.114252	0.0559864	0.262904	0.132863	0.153941	0.0557928	0.175076	0.0830317	0.0889225	0.0474692	0.273396	0.137166	0.141435	0.0682766	0.130811	0.0689704	0.0969192	0.0830262	0.328368	0.161362	0.106948	0.0683381	0.134199	0.0553638	0.0885519	0.0568697	0.273927	0.138356
0.313821	0.304736	0.125428	0.142852	0.137604	0.105433	0.0597748	0.0669927	0.134121	0.136327	0.0570142	0.0507881	0.084571	0.125749	0.0876645	0.0716292	0.227452	0.121188	0.147357	0.0754768	0.177445	0.0806828	0.114367	0.0560328	0.262872	0.13279	0.15361	0.0557532	0.175685	0.0830559	0.0889744	0.0472585	0.273392	0.137113	0.140926	0.0681131	0.131291	0.0691176	0.0973756	0.082672	0.328564	0.1612	0.106576	0.0682039	0.134593	0.055436	0.0889617	0.0564662	0.274151	0.138466
0.313822	0.304492	0.125423	0.142841	0.13781	0.105518	0.0598509	0.0670605	0.134012	0.136312	0.0570114	0.0507574	0.0844622	0.125482	0.0876081	0.0716263	0.22747	0.12122	0.147488	0.0755341	0.177299	0.0806689	0.114309	0.0560098	0.262888	0.132826	0.153776	0.055773	0.175381	0.0830438	0.0889485	0.0473642	0.273394	0.137139	0.14118	0.0681948	0.131051	0.069044	0.0971471	0.0828499	0.328466	0.161281	0.106762	0.068271	0.134396	0.0553999	0.0887566	0.0566685	0.274039	0.138411
0.0860307	0.0849169	0.202792	0.0385993	0.559956	0.0469662	0.0324491	0.0306981	0.0633777	0.0979764	0.0201942	0.0502308	0.0339051	0.209953	0.00129563	0.330799	0.0647225	0.195121	0.421972	0.0479559	0.102535	0.0378575	0.0561283	0.0737081	0.0611109	0.255355	0.468823	0.0214717	0.081547	0.0315442	0.0329393	0.047209	0.077352	0.234158	0.58093	0.022373	0.0426861	0.0182963	0.034975	-0.0107703	0.11704	0.119764	0.209138	0.0603642	0.139001	0.0647827	0.136301	0.153608	0.060356	0.158805
0.086031	0.0848486	0.202783	0.0385962	0.560787	0.0470043	0.032491	0.0307297	0.0633255	0.0979654	0.0201932	0.0502004	0.0338607	0.20951	0.000527752	0.330786	0.0647279	0.195173	0.422348	0.0479926	0.10245	0.0378509	0.0560998	0.0733579	0.0611146	0.255425	0.469325	0.0214795	0.0814046	0.0315395	0.0329295	0.0467826	0.0773526	0.234202	0.581973	0.0224006	0.0426069	0.0182761	0.0348914	-0.0117025	0.117005	0.119824	0.209502	0.0604237	0.138797	0.0647406	0.135988	0.153719	0.060331	0.158742
0.120276	0.0371664	0.0502526	0.0193845	0.0671364	0.019104	0.069772	0.020951	0.13161	0.105614	0.0509178	0.0622611	0.163206	0.202115	0.346829	0.387616	0.0677441	0.0410296	0.0765954	0.0722067	0.151676	0.0493008	0.159929	0.381518	0.145018	0.0510419	0.0653352	0.0746893	0.16212	0.0557617	0.150217	0.295816	0.125377	0.0596057	0.0487895	0.0361377	0.0973915	0.0437901	0.163234	0.425675	0.124772	0.0556189	0.0365112	0.0307318	0.0943369	0.0494046	0.187588	0.421036	0.0301085	0.0177395
0.120277	0.037136	0.0502506	0.0193828	0.0672373	0.01912	0.0698606	0.0209729	0.131503	0.105602	0.0509153	0.0622235	0.162997	0.201688	0.34696	0.387601	0.0677498	0.0410407	0.0766643	0.0722616	0.151552	0.0492923	0.159849	0.381591	0.145027	0.0510561	0.0654061	0.0747157	0.161839	0.0557535	0.150174	0.296029	0.125378	0.0596172	0.0488787	0.0361815	0.097213	0.0437431	0.162852	0.426137	0.124735	0.0556471	0.0365761	0.0307626	0.094198	0.0493723	0.187158	0.421551	0.0300958	0.0177321
0.120277	0.0371057	0.0502486	0.0193812	0.0673385	0.019136	0.0699494	0.0209948	0.131395	0.10559	0.0509128	0.062186	0.162789	0.201262	0.34709	0.387585	0.0677554	0.0410519	0.0767333	0.0723165	0.151427	0.0492838	0.159768	0.381664	0.145036	0.0510702	0.065477	0.0747421	0.161558	0.0557453	0.15013	0.296241	0.125379	0.0596287	0.048968	0.0362255	0.0970349	0.0436961	0.162472	0.426597	0.124698	0.0556754	0.0366411	0.0307934	0.0940594	0.0493401	0.186729	0.422064	0.0300832	0.0177248
0.120278	0.0370754	0.0502465	0.0193796	0.0674398	0.0191519	0.0700383	0.0210167	0.131287	0.105578	0.0509103	0.0621485	0.16258	0.200836	0.34722	0.387569	0.067761	0.041063	0.0768024	0.0723714	0.151303	0.0492753	0.159688	0.381736	0.145044	0.0510844	0.0655481	0.0747685	0.161278	0.0557371	0.150086	0.296453	0.12538	0.0596402	0.0490575	0.0362695	0.096857	0.0436491	0.162092	0.427055	0.12466	0.0557038	0.0367062	0.0308242	0.093921	0.0493079	0.186301	0.422576	0.0300705	0.0177174
0.120276	0.0371968	0.0502546	0.0193861	0.0670355	0.0190881	0.0696834	0.0209291	0.131718	0.105626	0.0509203	0.0622987	0.163415	0.202543	0.346697	0.387632	0.0677385	0.0410185	0.0765265	0.0721519	0.151801	0.0493094	0.160009	0.381445	0.14501	0.0510278	0.0652644	0.0746629	0.162402	0.0557699	0.150261	0.295602	0.125376	0.0595942	0.0487004	0.0360938	0.0975704	0.0438372	0.163616	0.425212	0.12481	0.0555906	0.0364465	0.0307011	0.0944759	0.0494369	0.188019	0.42052	0.0301212	0.0177469
0.0448711	0.0614407	0.0592532	0.0510377	0.14528	0.0889732	0.201607	0.08157	0.362549	0.204351	0.0434832	0.103721	0.0554957	0.196656	0.0874602	0.162858	0.0454514	0.0447282	0.126184	0.26046	0.343319	0.0472784	0.0687357	0.0638432	0.0578711	0.0541134	0.304646	0.215346	0.283855	0.027638	0.0430183	0.0135134	0.0670652	0.0539125	0.167465	0.24363	0.311617	0.0409567	0.0717863	0.0435675	0.0660502	0.0662623	0.196569	0.140895	0.215887	0.0695513	0.125352	0.119433	0.0287549	0.0505419
0.0448708	0.0615401	0.059258	0.0510461	0.144847	0.0888305	0.2011	0.0814054	0.36314	0.204397	0.0434875	0.103845	0.0556397	0.19749	0.087656	0.162871	0.0454438	0.044704	0.125959	0.260068	0.343882	0.0472948	0.0688053	0.0638433	0.0578641	0.0540834	0.303993	0.215195	0.28484	0.0276463	0.0430437	0.0133347	0.0670641	0.0538916	0.166863	0.243053	0.312754	0.0410451	0.0721256	0.0432036	0.06609	0.0661951	0.195887	0.14062	0.21652	0.0696417	0.125931	0.119115	0.0287792	0.0505824
0.0448704	0.0616397	0.0592627	0.0510544	0.144416	0.0886881	0.200595	0.0812411	0.363732	0.204442	0.0434918	0.10397	0.055784	0.198327	0.0878479	0.162884	0.0454362	0.0446798	0.125733	0.259677	0.344446	0.0473111	0.0688749	0.0638415	0.0578571	0.0540535	0.303343	0.215044	0.285828	0.0276546	0.0430691	0.0131512	0.0670631	0.0538708	0.166263	0.242477	0.313896	0.0411335	0.0724664	0.0428302	0.0661299	0.0661281	0.195208	0.140346	0.217155	0.0697322	0.126511	0.11879	0.0288034	0.050623
0.0448703	0.0616896	0.0592651	0.0510586	0.144201	0.0886169	0.200343	0.0811591	0.364028	0.204465	0.0434939	0.104032	0.0558563	0.198748	0.0879424	0.162891	0.0454324	0.0446678	0.125621	0.259482	0.344728	0.0473193	0.0689098	0.0638398	0.0578536	0.0540385	0.303018	0.214969	0.286323	0.0276587	0.0430819	0.0130575	0.0670625	0.0538604	0.165964	0.24219	0.314468	0.0411779	0.0726375	0.0426399	0.0661498	0.0660945	0.194869	0.140209	0.217473	0.0697775	0.126803	0.118624	0.0288156	0.0506433
0.0448701	0.0617395	0.0592675	0.0510627	0.143986	0.0885458	0.200091	0.0810772	0.364325	0.204488	0.043496	0.104095	0.0559287	0.199169	0.0880359	0.162898	0.0454287	0.0446557	0.125508	0.259287	0.34501	0.0473275	0.0689447	0.0638376	0.0578501	0.0540236	0.302693	0.214894	0.286819	0.0276628	0.0430946	0.0129626	0.067062	0.05385	0.165665	0.241903	0.315041	0.0412222	0.0728089	0.0424473	0.0661698	0.066061	0.194531	0.140072	0.217792	0.0698228	0.127095	0.118457	0.0288277	0.0506636
0.116731	0.114314	0.0587711	0.0401669	0.262806	0.0525172	0.258729	0.0400904	0.158327	0.0832739	0.0262297	0.0557205	0.0506926	0.186602	0.0677129	0.319981	0.0463506	0.0491505	0.520701	0.270199	0.104537	0.0146576	0.0201705	-0.025766	0.0702983	0.0489423	0.492218	0.247533	0.0856815	0.0164272	0.0320728	0.00682701	0.108752	0.0545928	0.270265	0.160261	0.0959902	0.0340719	0.0883706	0.187696	0.178642	0.0939558	0.210632	0.195466	0.108547	0.0335688	0.0766656	0.102523	0.0735907	0.0544427
0.11673	0.114498	0.0587758	0.0401735	0.262026	0.0524323	0.258079	0.0400085	0.158586	0.0832927	0.0262323	0.0557879	0.0508243	0.187394	0.0687456	0.320007	0.0463428	0.049124	0.519775	0.269793	0.10471	0.0146629	0.0201917	-0.0245988	0.0702899	0.0489152	0.491166	0.24736	0.0859812	0.0164322	0.0320919	0.00776441	0.10875	0.0545718	0.269296	0.159881	0.0963431	0.0341457	0.0887872	0.188226	0.178749	0.093861	0.209902	0.195085	0.108867	0.033613	0.0770209	0.102902	0.0736514	0.0544863
0.155036	0.10749	0.0378215	0.0336893	0.0945602	0.0436406	0.139922	0.0558317	0.211314	0.141091	0.0481385	0.0525672	0.110693	0.196658	0.202515	0.275907	0.0925166	0.0246756	0.100859	0.211923	0.249459	0.0418809	0.112096	0.16659	0.116183	0.0274127	0.143677	0.20937	0.244847	0.0443411	0.0975499	0.11662	0.194806	0.0470296	0.0950584	0.14923	0.167278	0.041669	0.111728	0.193202	0.213074	0.0440777	0.0592048	0.0892977	0.125726	0.0475208	0.152814	0.268284	0.0544529	0.0269322
0.155037	0.107404	0.03782	0.0336865	0.0947019	0.0436761	0.140098	0.0558884	0.211141	0.141075	0.0481361	0.0525354	0.110551	0.196242	0.202514	0.275896	0.0925243	0.0246823	0.10095	0.212082	0.249254	0.0418736	0.11204	0.166594	0.11619	0.0274204	0.143831	0.209443	0.244423	0.0443346	0.0975214	0.116837	0.194807	0.0470387	0.0952304	0.149407	0.166972	0.0416242	0.111466	0.193454	0.213011	0.0441002	0.0593089	0.0893853	0.125542	0.0474897	0.152464	0.2687	0.0544303	0.0269212
0.155035	0.107749	0.0378261	0.0336976	0.0941366	0.0435345	0.139393	0.0556618	0.211832	0.141138	0.0481456	0.0526627	0.11112	0.19791	0.202512	0.275941	0.0924937	0.0246552	0.100588	0.211445	0.250073	0.0419027	0.112265	0.166577	0.116162	0.0273895	0.143214	0.20915	0.246123	0.0443608	0.0976353	0.115966	0.194801	0.0470022	0.094544	0.148699	0.168197	0.0418038	0.112517	0.192437	0.213265	0.0440102	0.0588935	0.0890355	0.126281	0.047614	0.153871	0.267029	0.0545207	0.0269652
0.155035	0.107663	0.0378246	0.0336949	0.0942776	0.0435698	0.139569	0.0557184	0.211659	0.141122	0.0481432	0.0526309	0.110978	0.197492	0.202514	0.275929	0.0925014	0.024662	0.100679	0.211604	0.249868	0.0418954	0.112209	0.166581	0.116169	0.0273973	0.143368	0.209223	0.245697	0.0443542	0.0976068	0.116185	0.194803	0.0470113	0.0947151	0.148875	0.16789	0.0417589	0.112253	0.192694	0.213202	0.0440327	0.058997	0.0891228	0.126096	0.0475829	0.153518	0.267449	0.0544981	0.0269542
0.155036	0.107577	0.0378231	0.0336921	0.0944188	0.0436052	0.139746	0.055775	0.211486	0.141106	0.0481409	0.0525991	0.110835	0.197075	0.202515	0.275918	0.092509	0.0246688	0.100769	0.211763	0.249663	0.0418882	0.112152	0.166586	0.116176	0.027405	0.143522	0.209296	0.245272	0.0443477	0.0975783	0.116403	0.194804	0.0470204	0.0948866	0.149053	0.167583	0.0417139	0.11199	0.192949	0.213138	0.0440552	0.0591008	0.0892102	0.125911	0.0475518	0.153166	0.267867	0.0544755	0.0269432
0.123955	0.143937	0.0911535	0.0394284	0.273805	0.0509632	0.242772	0.0684221	0.147633	0.223327	0.0428981	0.0949117	0.0474728	0.222739	0.0303091	0.127944	0.0723133	0.0695846	0.238949	0.261317	0.189792	0.049571	0.0656	0.0528736	0.114978	0.0960553	0.275774	0.189117	0.202658	0.0433581	0.0569446	0.0211151	0.082379	0.0571659	0.18287	0.17771	0.259039	0.0829355	0.124511	0.033389	0.118796	0.043218	0.0841164	0.107277	0.302577	0.0915068	0.203136	0.0493724	0.133181	0.0759518
0.123954	0.144167	0.0911607	0.0394348	0.272993	0.0508808	0.242163	0.0682837	0.147875	0.223377	0.0429023	0.0950257	0.0475964	0.223683	0.0313558	0.127954	0.0723013	0.0695473	0.238523	0.260924	0.190104	0.0495881	0.0656665	0.053346	0.114964	0.0960026	0.275183	0.188985	0.203362	0.0433708	0.056978	0.0211542	0.0823776	0.0571438	0.182213	0.177288	0.259985	0.0831121	0.125096	0.0327832	0.118868	0.0431738	0.0838228	0.107067	0.303463	0.0916253	0.20407	0.04791	0.13329	0.0760124
0.123954	0.144283	0.0911644	0.0394381	0.272587	0.0508396	0.241858	0.0682146	0.147996	0.223402	0.0429044	0.0950827	0.0476582	0.224157	0.0318774	0.127959	0.0722953	0.0695287	0.23831	0.260728	0.19026	0.0495967	0.0656998	0.0535814	0.114957	0.0959762	0.274888	0.188919	0.203715	0.0433772	0.0569948	0.0211724	0.082377	0.0571328	0.181886	0.177078	0.260459	0.0832006	0.12539	0.0324765	0.118903	0.0431518	0.0836763	0.106962	0.303907	0.0916847	0.204538	0.0471757	0.133345	0.0760427
0.123954	0.144399	0.091168	0.0394413	0.272182	0.0507985	0.241555	0.0681456	0.148117	0.223427	0.0429066	0.0951398	0.0477202	0.224631	0.0323979	0.127965	0.0722893	0.0695101	0.238098	0.260532	0.190416	0.0496053	0.065733	0.0538164	0.11495	0.0959498	0.274594	0.188852	0.204069	0.0433836	0.0570115	0.0211896	0.0823763	0.0571218	0.181559	0.176868	0.260934	0.0832892	0.125684	0.0321675	0.118939	0.0431297	0.0835302	0.106858	0.304352	0.091744	0.205008	0.0464392	0.1334	0.076073
0.123955	0.144052	0.0911571	0.0394316	0.273399	0.050922	0.242467	0.0683529	0.147754	0.223352	0.0429002	0.0949687	0.0475346	0.22321	0.030833	0.127949	0.0723073	0.069566	0.238736	0.26112	0.189948	0.0495796	0.0656333	0.05311	0.114971	0.0960289	0.275478	0.189051	0.20301	0.0433644	0.0569613	0.0211351	0.0823783	0.0571548	0.182542	0.177499	0.259511	0.0830238	0.124804	0.0330873	0.118832	0.0431959	0.0839695	0.107172	0.30302	0.0915661	0.203602	0.0486423	0.133236	0.0759821
0.0817453	0.0918856	0.0570219	0.0595877	0.491264	0.0965396	0.190308	0.0719049	0.0787355	0.120169	0.0240373	0.0625268	0.0496656	0.197387	0.0272226	0.236278	0.0645165	0.0578345	0.297869	0.191345	0.129111	0.046393	0.0850418	0.127889	0.0693728	0.0708382	0.457392	0.138049	0.0833965	0.0321449	0.0585258	0.090281	0.10847	0.071532	0.390777	0.161828	0.0764644	0.0288662	0.0719568	0.090106	0.141628	0.0904914	0.199787	0.206473	0.0992403	0.0436497	0.115257	0.103474	0.0691456	0.0635595
0.081745	0.0919595	0.0570242	0.0595926	0.490535	0.0964622	0.190068	0.0718322	0.0788003	0.120183	0.0240385	0.0625646	0.0497301	0.197805	0.028058	0.236287	0.0645111	0.057819	0.297603	0.191201	0.129217	0.046401	0.0850847	0.128162	0.0693686	0.0708187	0.456903	0.138	0.0835423	0.0321497	0.058543	0.0906747	0.108469	0.0715182	0.390076	0.161636	0.0766052	0.0288976	0.0721267	0.0906713	0.14167	0.0904457	0.199441	0.206272	0.0993865	0.0436783	0.115522	0.103585	0.0691742	0.0635849
0.0817447	0.0920335	0.0570264	0.0595974	0.489808	0.0963849	0.189829	0.0717596	0.0788651	0.120196	0.0240397	0.0626023	0.0497947	0.198224	0.0288919	0.236297	0.0645058	0.0578034	0.297338	0.191057	0.129324	0.0464091	0.0851277	0.128435	0.0693644	0.0707991	0.456414	0.137952	0.0836883	0.0321545	0.0585602	0.0910677	0.108469	0.0715045	0.389377	0.161444	0.0767462	0.0289291	0.0722969	0.0912344	0.141713	0.0904001	0.199094	0.206071	0.0995329	0.0437069	0.115788	0.103693	0.0692028	0.0636103
0.0817444	0.0921075	0.0570287	0.0596023	0.489082	0.0963077	0.189591	0.071687	0.07893	0.12021	0.024041	0.0626401	0.0498594	0.198644	0.0297242	0.236306	0.0645004	0.0577879	0.297073	0.190913	0.12943	0.0464171	0.0851707	0.128707	0.0693602	0.0707796	0.455926	0.137903	0.0838346	0.0321593	0.0585774	0.0914598	0.108468	0.0714907	0.388679	0.161252	0.0768875	0.0289606	0.0724675	0.0917954	0.141755	0.0903544	0.198749	0.20587	0.0996796	0.0437356	0.116055	0.103801	0.0692314	0.0636357
0.0817441	0.0921816	0.057031	0.0596071	0.488357	0.0962305	0.189352	0.0716145	0.078995	0.120223	0.0240422	0.0626779	0.0499241	0.199064	0.0305551	0.236316	0.0644951	0.0577724	0.296809	0.19077	0.129537	0.0464251	0.0852136	0.128979	0.0693561	0.0707601	0.455438	0.137855	0.0839811	0.0321641	0.0585946	0.0918511	0.108467	0.071477	0.387982	0.16106	0.077029	0.0289921	0.0726386	0.0923542	0.141798	0.0903088	0.198404	0.20567	0.0998264	0.0437642	0.116323	0.103906	0.06926	0.0636612
0.326744	0.346372	0.0686356	0.070845	0.0935157	0.0558095	0.0901436	0.0468097	0.154076	0.103011	0.0602862	0.0620972	0.100377	0.190257	0.106222	0.11484	0.151977	0.0572079	0.0938633	0.130621	0.21517	0.0868738	0.142503	0.121784	0.238424	0.0646413	0.101908	0.107019	0.178538	0.108327	0.138079	0.0630644	0.31653	0.0825375	0.091533	0.0812064	0.126616	0.0647809	0.122319	0.114478	0.387954	0.0812236	0.0734209	0.0643035	0.104423	0.0635313	0.134521	0.0906219	0.19184	0.0700951
0.326743	0.346648	0.0686384	0.0708507	0.0933758	0.0557645	0.0900296	0.046762	0.154202	0.103023	0.0602892	0.0621347	0.100506	0.19066	0.106216	0.114845	0.151964	0.0571925	0.0937791	0.130523	0.215347	0.0868887	0.142575	0.121732	0.23841	0.0646235	0.101798	0.106981	0.178848	0.108342	0.138119	0.062878	0.316527	0.0825217	0.0913676	0.0811094	0.126848	0.0648501	0.122606	0.11417	0.38807	0.0811826	0.0732924	0.0642402	0.104577	0.0635726	0.134831	0.0902345	0.191918	0.070123
0.326745	0.346096	0.0686329	0.0708392	0.0936558	0.0558547	0.0902578	0.0468574	0.15395	0.103	0.0602833	0.0620598	0.100248	0.189854	0.106227	0.114835	0.151989	0.0572233	0.0939476	0.13072	0.214993	0.0868589	0.142431	0.121836	0.238438	0.0646592	0.102018	0.107056	0.178228	0.108311	0.138039	0.0632502	0.316532	0.0825534	0.0916988	0.0813035	0.126385	0.0647118	0.122032	0.114783	0.387839	0.0812647	0.0735496	0.0643668	0.104269	0.06349	0.134213	0.0910081	0.191761	0.0700671
0.326746	0.34582	0.0686301	0.0708335	0.0937961	0.0558998	0.0903722	0.0469052	0.153824	0.102988	0.0602803	0.0620223	0.100119	0.189453	0.106232	0.114831	0.152001	0.0572387	0.094032	0.130819	0.214817	0.0868441	0.14236	0.121888	0.238452	0.064677	0.102128	0.107094	0.177919	0.108295	0.137999	0.0634354	0.316535	0.0825692	0.0918648	0.0814008	0.126154	0.0646428	0.121747	0.115088	0.387723	0.0813058	0.0736785	0.0644302	0.104116	0.0634487	0.133904	0.091393	0.191683	0.0700392
0.326748	0.345544	0.0686274	0.0708278	0.0939365	0.055945	0.0904866	0.046953	0.153699	0.102976	0.0602774	0.0619849	0.0999905	0.189053	0.106235	0.114826	0.152014	0.0572541	0.0941164	0.130917	0.214641	0.0868292	0.142288	0.12194	0.238466	0.0646949	0.102238	0.107132	0.177611	0.108279	0.137959	0.0636198	0.316537	0.0825851	0.0920312	0.0814982	0.125923	0.0645738	0.121461	0.11539	0.387608	0.0813469	0.0738077	0.0644937	0.103963	0.0634075	0.133597	0.0917766	0.191604	0.0700112
0.147343	0.180051	0.163969	0.17957	0.459959	0.2011	0.147374	0.0962184	0.0700677	0.115282	0.0121389	0.0438467	0.0173507	0.109058	-0.0182035	0.0811783	0.0955044	0.120605	0.534761	0.154783	0.0739203	0.0157507	0.0208863	-0.0162107	0.106836	0.219734	0.454634	0.108698	0.0659049	0.0112419	0.0162374	0.0167134	0.103955	0.209201	0.517357	0.0983666	0.0667913	0.0161009	0.023039	-0.0348112	0.223098	0.199646	0.314187	0.119486	0.0764251	0.0222093	0.038758	0.00619102	0.151786	0.200391
0.147342	0.180339	0.163982	0.179598	0.458596	0.200779	0.147003	0.0960246	0.0701832	0.115308	0.0121402	0.0439	0.0173974	0.109523	-0.0166446	0.0811849	0.0954886	0.120541	0.53381	0.15455	0.0740427	0.0157564	0.0209081	-0.0150965	0.106823	0.219614	0.453662	0.108622	0.0661363	0.0112454	0.0162474	0.0176501	0.103953	0.209121	0.515505	0.0981322	0.0670379	0.0161369	0.0231511	-0.0330379	0.223231	0.199446	0.3131	0.119252	0.0766511	0.022239	0.0389399	0.00714125	0.15191	0.200549
0.147342	0.180483	0.163989	0.179613	0.457916	0.200619	0.146818	0.0959279	0.070241	0.115321	0.0121408	0.0439267	0.0174209	0.109755	-0.0158671	0.0811882	0.0954808	0.120509	0.533335	0.154434	0.074104	0.0157592	0.020919	-0.0145403	0.106816	0.219554	0.453177	0.108583	0.0662522	0.0112472	0.0162523	0.0181173	0.103952	0.209082	0.514582	0.0980152	0.0671615	0.0161549	0.0232073	-0.0321546	0.223297	0.199346	0.312558	0.119136	0.0767644	0.0222539	0.0390311	0.00761411	0.151972	0.200629
0.147341	0.180628	0.163995	0.179627	0.457237	0.200459	0.146633	0.0958312	0.0702989	0.115334	0.0121414	0.0439534	0.0174443	0.109989	-0.015091	0.0811916	0.0954729	0.120476	0.53286	0.154317	0.0741654	0.0157621	0.02093	-0.0139846	0.10681	0.219494	0.452692	0.108545	0.0663684	0.011249	0.0162573	0.0185837	0.103952	0.209042	0.51366	0.0978983	0.0672854	0.016173	0.0232636	-0.0312734	0.223364	0.199246	0.312016	0.11902	0.0768778	0.0222688	0.0391226	0.00808547	0.152035	0.200708
0.147343	0.180195	0.163976	0.179584	0.459277	0.200939	0.147189	0.0961215	0.0701254	0.115295	0.0121395	0.0438734	0.017374	0.10929	-0.0174234	0.0811816	0.0954965	0.120573	0.534285	0.154667	0.0739815	0.0157535	0.0208972	-0.0156533	0.106829	0.219674	0.454148	0.10866	0.0660205	0.0112437	0.0162424	0.0171821	0.103954	0.209161	0.51643	0.0982493	0.0669145	0.0161189	0.023095	-0.0339235	0.223164	0.199546	0.313643	0.119369	0.0765381	0.0222241	0.0388488	0.00666689	0.151848	0.20047
0.171996	0.177052	0.066333	0.0608157	0.182307	0.0606959	0.1221	0.0460228	0.159948	0.138971	0.0666989	0.0712423	0.0861708	0.168038	0.144447	0.218848	0.073653	0.0582743	0.210501	0.136511	0.168884	0.061026	0.107867	0.183283	0.125251	0.078814	0.259593	0.134904	0.181394	0.0667859	0.0778036	0.0754547	0.170722	0.0716431	0.216843	0.131819	0.146774	0.0773623	0.09054	0.0942971	0.229633	0.0624261	0.0924084	0.0720509	0.132647	0.0839397	0.12639	0.200505	0.0844105	0.035859
0.171995	0.177193	0.0663356	0.0608206	0.182036	0.060647	0.121946	0.0459759	0.160079	0.138986	0.0667021	0.0712852	0.0862818	0.168395	0.144625	0.218857	0.0736469	0.0582586	0.210313	0.136409	0.169023	0.0610365	0.107921	0.183392	0.125244	0.0787923	0.259315	0.134856	0.181709	0.0667957	0.0778263	0.0754619	0.17072	0.0716293	0.216453	0.131662	0.147043	0.0774447	0.0907531	0.0942944	0.229702	0.0623944	0.0922471	0.0719802	0.132842	0.0839941	0.126681	0.20016	0.0844453	0.0358735
0.171995	0.177335	0.0663383	0.0608256	0.181765	0.0605981	0.121792	0.0459291	0.16021	0.139002	0.0667054	0.0713281	0.0863929	0.168752	0.144802	0.218866	0.0736408	0.0582429	0.210126	0.136306	0.169162	0.061047	0.107975	0.183501	0.125237	0.0787706	0.259037	0.134809	0.182025	0.0668055	0.0778491	0.0754681	0.170719	0.0716155	0.216065	0.131505	0.147312	0.0775273	0.0909667	0.0942898	0.22977	0.0623628	0.0920862	0.0719095	0.133037	0.0840485	0.126972	0.199813	0.0844802	0.035888
0.171994	0.177477	0.0663409	0.0608305	0.181495	0.0605492	0.121638	0.0458823	0.160341	0.139018	0.0667087	0.0713711	0.0865042	0.169109	0.144979	0.218875	0.0736347	0.0582273	0.209938	0.136203	0.169301	0.0610575	0.10803	0.183609	0.125229	0.0787489	0.258759	0.134762	0.182341	0.0668152	0.0778719	0.0754736	0.170718	0.0716017	0.215677	0.131349	0.147581	0.0776099	0.0911808	0.0942833	0.229839	0.0623311	0.0919254	0.0718388	0.133232	0.084103	0.127265	0.199466	0.084515	0.0359025
0.123187	0.0927639	0.151382	0.0776718	0.270166	0.105273	0.13318	0.0704944	0.156496	0.173827	0.0253873	0.0682594	0.0599484	0.204452	0.0802525	0.166715	0.0945897	0.114092	0.263498	0.164283	0.160004	0.0369187	0.0776444	0.0889709	0.0819087	0.143468	0.294231	0.136833	0.150275	0.0278527	0.0738797	0.0915526	0.0968608	0.0908161	0.16994	0.122926	0.180404	0.0456107	0.14213	0.151312	0.109107	0.158105	0.234666	0.100005	0.154156	0.0511373	0.126707	0.0661157	0.102596	0.15443
0.123188	0.0926893	0.151376	0.0776655	0.270568	0.105357	0.133348	0.0705658	0.156368	0.173807	0.025386	0.0682183	0.0598709	0.20402	0.0798947	0.166708	0.0945975	0.114123	0.263733	0.164406	0.159872	0.0369123	0.0776052	0.0887509	0.0819136	0.143507	0.294547	0.136881	0.150014	0.0278485	0.0738581	0.0914315	0.0968615	0.0908335	0.170246	0.123072	0.180075	0.0455617	0.141798	0.151552	0.109075	0.158185	0.235074	0.100103	0.15393	0.0511039	0.126416	0.0661139	0.102553	0.154369
0.123188	0.0926148	0.15137	0.0776593	0.270971	0.105442	0.133517	0.0706372	0.156241	0.173788	0.0253847	0.0681772	0.0597935	0.203589	0.0795359	0.166701	0.0946053	0.114153	0.263968	0.16453	0.159741	0.0369059	0.077566	0.0885304	0.0819185	0.143547	0.294862	0.136929	0.149753	0.0278444	0.0738365	0.0913095	0.0968623	0.0908509	0.170553	0.123219	0.179746	0.0455128	0.141466	0.15179	0.109042	0.158264	0.235482	0.100201	0.153705	0.0510705	0.126125	0.0661102	0.102511	0.154308
0.123189	0.0925404	0.151364	0.077653	0.271374	0.105526	0.133685	0.0707087	0.156113	0.173768	0.0253835	0.0681362	0.0597162	0.203159	0.079176	0.166695	0.0946131	0.114184	0.264203	0.164654	0.15961	0.0368995	0.0775268	0.0883094	0.0819234	0.143586	0.295179	0.136977	0.149493	0.0278402	0.0738149	0.0911867	0.0968631	0.0908683	0.17086	0.123366	0.179419	0.0454639	0.141135	0.152025	0.109009	0.158344	0.235891	0.1003	0.153479	0.0510372	0.125835	0.0661047	0.102469	0.154247
0.123189	0.092466	0.151358	0.0776467	0.271777	0.105611	0.133854	0.0707803	0.155985	0.173749	0.0253822	0.0680951	0.059639	0.202729	0.0788152	0.166688	0.0946209	0.114214	0.264439	0.164778	0.159479	0.036893	0.0774877	0.0880881	0.0819283	0.143625	0.295495	0.137025	0.149234	0.0278361	0.0737933	0.0910632	0.0968638	0.0908857	0.171168	0.123513	0.179091	0.0454151	0.140805	0.152258	0.108977	0.158423	0.236301	0.100398	0.153254	0.0510039	0.125546	0.0660972	0.102427	0.154186
0.229065	0.260456	0.0482519	0.0694297	0.0643226	0.0637107	0.193996	0.0841587	0.192751	0.0981656	0.0235641	0.0318457	0.0787133	0.133263	0.169337	0.209296	0.0846313	0.0354423	0.0780202	0.248474	0.274381	0.0366088	0.0963636	0.146079	0.112749	0.051216	0.0802591	0.273495	0.248404	0.0296267	0.0879823	0.116267	0.220461	0.104632	0.0564118	0.186278	0.186266	0.0222125	0.078248	0.14549	0.319046	0.108939	0.058162	0.184005	0.120075	0.0178489	0.0753605	0.116564	0.0727803	0.0390192
0.229065	0.260249	0.04825	0.069424	0.0644194	0.0637621	0.19424	0.0842437	0.192593	0.0981545	0.0235629	0.0318262	0.0786119	0.13298	0.169257	0.209287	0.0846383	0.0354519	0.0780904	0.248661	0.274156	0.0366024	0.096315	0.146085	0.112756	0.0512302	0.080346	0.273591	0.247974	0.0296223	0.0879566	0.116524	0.220463	0.104652	0.0565146	0.186499	0.185926	0.0221881	0.078064	0.145693	0.318951	0.108993	0.0582643	0.184184	0.119899	0.0178368	0.0751864	0.116685	0.0727502	0.0390034
0.229066	0.260041	0.048248	0.0694184	0.0645163	0.0638135	0.194485	0.0843288	0.192436	0.0981435	0.0235617	0.0318067	0.0785107	0.132698	0.169176	0.209279	0.0846453	0.0354615	0.0781607	0.248848	0.273931	0.0365961	0.0962665	0.146091	0.112763	0.0512444	0.0804329	0.273686	0.247545	0.0296179	0.0879309	0.11678	0.220465	0.104672	0.0566176	0.186721	0.185587	0.0221638	0.0778804	0.145893	0.318856	0.109048	0.0583668	0.184364	0.119723	0.0178248	0.0750127	0.116805	0.0727202	0.0389877
0.229067	0.259833	0.0482461	0.0694128	0.0646134	0.063865	0.19473	0.0844139	0.192279	0.0981324	0.0235605	0.0317872	0.0784096	0.132417	0.169095	0.20927	0.0846523	0.0354712	0.0782311	0.249035	0.273707	0.0365897	0.096218	0.146096	0.112769	0.0512586	0.0805199	0.273782	0.247116	0.0296135	0.0879053	0.117035	0.220466	0.104692	0.0567209	0.186943	0.185248	0.0221394	0.0776972	0.146093	0.318761	0.109103	0.0584695	0.184543	0.119547	0.0178127	0.0748394	0.116924	0.0726902	0.038972
0.229068	0.259626	0.0482442	0.0694071	0.0647107	0.0639165	0.194975	0.0844992	0.192122	0.0981214	0.0235593	0.0317677	0.0783086	0.132137	0.169012	0.209262	0.0846592	0.0354808	0.0783015	0.249222	0.273483	0.0365833	0.0961695	0.146101	0.112776	0.0512728	0.080607	0.273878	0.246689	0.0296091	0.0878796	0.117289	0.220468	0.104712	0.0568243	0.187165	0.184911	0.0221151	0.0775144	0.14629	0.318666	0.109158	0.0585723	0.184723	0.119371	0.0178007	0.0746665	0.117041	0.0726601	0.0389563
0.10655	0.256587	0.0629675	0.0666178	0.381314	0.0746654	0.192547	0.0502453	0.105791	0.135011	0.0587416	0.0786156	0.0507958	0.153354	0.0412935	0.153602	0.218097	0.056416	0.241772	0.108757	0.128033	0.0781587	0.0654065	0.10336	0.157609	0.111388	0.311226	0.128019	0.0988966	0.0619079	0.0524398	0.0785126	0.196178	0.106256	0.280879	0.11817	0.11617	0.0601824	0.0653127	0.0568528	0.277973	0.105737	0.108077	0.0590722	0.142188	0.0602126	0.123473	0.123267	0.102044	0.0712674
0.10655	0.256382	0.0629649	0.0666124	0.381881	0.0747255	0.192789	0.0502964	0.105704	0.134996	0.0587387	0.0785683	0.0507299	0.153029	0.040642	0.153596	0.218114	0.0564312	0.241988	0.108839	0.127928	0.0781453	0.0653734	0.103181	0.157619	0.111419	0.31156	0.128064	0.0987244	0.0618988	0.0524244	0.0782908	0.19618	0.106276	0.281384	0.11831	0.115957	0.0601182	0.0651587	0.056616	0.27789	0.105791	0.108265	0.0591304	0.14198	0.0601735	0.12319	0.123581	0.102002	0.071239
0.106551	0.256178	0.0629624	0.066607	0.382448	0.0747856	0.193032	0.0503476	0.105618	0.134981	0.0587358	0.0785211	0.0506642	0.152705	0.0399891	0.15359	0.218132	0.0564464	0.242204	0.108922	0.127822	0.0781318	0.0653403	0.103001	0.157628	0.11145	0.311894	0.128109	0.0985524	0.0618898	0.052409	0.0780682	0.196181	0.106296	0.28189	0.118451	0.115745	0.0600539	0.0650051	0.0563774	0.277807	0.105844	0.108454	0.0591887	0.141772	0.0601343	0.122906	0.123893	0.10196	0.0712106
0.106551	0.255973	0.0629599	0.0666016	0.383016	0.0748458	0.193275	0.0503989	0.105531	0.134965	0.0587329	0.0784739	0.0505985	0.152382	0.039335	0.153584	0.21815	0.0564616	0.24242	0.109004	0.127717	0.0781184	0.0653072	0.102821	0.157637	0.11148	0.312228	0.128154	0.0983808	0.0618807	0.0523936	0.077845	0.196183	0.106317	0.282397	0.118593	0.115533	0.0599898	0.0648518	0.0561368	0.277724	0.105897	0.108644	0.0592471	0.141564	0.0600952	0.122624	0.124205	0.101918	0.0711822
0.106552	0.255769	0.0629574	0.0665962	0.383585	0.074906	0.193519	0.0504502	0.105445	0.13495	0.0587301	0.0784267	0.0505328	0.152059	0.0386796	0.153577	0.218168	0.0564767	0.242637	0.109086	0.127612	0.078105	0.0652742	0.102641	0.157647	0.111511	0.312563	0.128199	0.0982094	0.0618716	0.0523782	0.0776211	0.196184	0.106337	0.282904	0.118734	0.115322	0.0599257	0.0646988	0.0558943	0.277641	0.105951	0.108833	0.0593055	0.141356	0.0600561	0.122342	0.124514	0.101876	0.0711538
0.127235	0.17194	0.0586508	0.0650014	0.272497	0.0707573	0.179886	0.0505987	0.098041	0.10524	0.0488844	0.04674	0.0953595	0.219986	0.119446	0.217791	0.070179	0.0504975	0.391554	0.172324	0.0708812	0.0574203	0.0847953	0.102349	0.0867863	0.0452309	0.523844	0.224951	0.0414936	0.0293762	0.0358027	0.0125158	0.167348	0.0593958	0.320094	0.150872	0.0639705	0.0364512	0.0836155	0.118253	0.260101	0.088643	0.180208	0.0970342	0.0784166	0.0322404	0.108964	0.154393	0.197889	0.0747089
0.127234	0.172078	0.0586532	0.0650067	0.272093	0.0707004	0.17966	0.0505473	0.0981214	0.105252	0.0488868	0.0467684	0.0954822	0.220451	0.11987	0.2178	0.0701732	0.0504839	0.391206	0.172194	0.0709399	0.0574302	0.0848381	0.102735	0.0867811	0.0452184	0.523283	0.224872	0.041567	0.0293805	0.0358133	0.0130842	0.167346	0.0593843	0.31952	0.150693	0.0640886	0.0364905	0.0838124	0.118664	0.260179	0.0885983	0.179895	0.0969392	0.0785324	0.0322616	0.109216	0.15438	0.19797	0.0747387
0.127234	0.172216	0.0586555	0.065012	0.271688	0.0706435	0.179434	0.0504959	0.098202	0.105264	0.0488892	0.0467967	0.0956051	0.220918	0.120292	0.217809	0.0701674	0.0504703	0.390858	0.172064	0.0709987	0.0574401	0.084881	0.103121	0.0867758	0.0452058	0.522724	0.224793	0.0416405	0.0293849	0.0358239	0.0136518	0.167345	0.0593729	0.318947	0.150514	0.0642069	0.03653	0.0840099	0.119074	0.260256	0.0885536	0.179582	0.0968443	0.0786484	0.0322829	0.109467	0.154365	0.198052	0.0747685
0.127233	0.172354	0.0586579	0.0650173	0.271285	0.0705867	0.179208	0.0504445	0.0982826	0.105275	0.0488916	0.0468251	0.095728	0.221386	0.120714	0.217818	0.0701616	0.0504567	0.39051	0.171935	0.0710575	0.05745	0.0849238	0.103506	0.0867706	0.0451932	0.522165	0.224715	0.0417142	0.0293893	0.0358346	0.0142186	0.167344	0.0593614	0.318375	0.150335	0.0643254	0.0365695	0.0842078	0.119482	0.260334	0.0885088	0.179271	0.0967495	0.0787645	0.0323043	0.10972	0.154348	0.198133	0.0747983
0.127235	0.171803	0.0586485	0.0649962	0.272903	0.0708143	0.180113	0.0506502	0.0979606	0.105228	0.048882	0.0467117	0.095237	0.219521	0.119022	0.217782	0.0701848	0.0505111	0.391903	0.172453	0.0708225	0.0574104	0.0847526	0.101962	0.0867915	0.0452435	0.524405	0.22503	0.0414203	0.0293718	0.0357921	0.0119467	0.167349	0.0594073	0.32067	0.151052	0.0638526	0.0364118	0.083419	0.117839	0.260024	0.0886878	0.180521	0.0971292	0.0783009	0.0322191	0.108714	0.154405	0.197808	0.0746791
0.158154	0.153804	0.0517391	0.044136	0.120974	0.0377287	0.312131	0.0473713	0.116004	0.187743	0.0351079	0.0608903	0.0771334	0.166985	0.128757	0.215184	0.0882835	0.0394189	0.0856752	0.223562	0.198696	0.058768	0.139335	0.166262	0.119549	0.0484577	0.115715	0.217692	0.159955	0.0482825	0.106013	0.184336	0.162645	0.0576402	0.0965307	0.220238	0.167383	0.0451047	0.106747	0.143711	0.199798	0.064882	0.0622538	0.100037	0.179565	0.0591696	0.127943	0.206352	0.132964	0.0470246
0.107878	0.260997	0.0668645	0.124958	0.529797	0.132125	0.19495	0.0699556	0.0667248	0.130203	0.0306844	0.0484351	0.0234691	0.137413	-0.0203674	0.107472	0.0783495	0.0579402	0.735276	0.110232	0.0560413	0.0273136	0.0195008	-0.0846534	0.0764035	0.061161	0.664162	0.246584	0.0576029	0.0200235	0.0191545	-0.145091	0.177189	0.0860163	0.441374	0.154875	0.0782244	0.0301878	0.0476085	-0.0154754	0.271102	0.114429	0.273056	0.151427	0.0958194	0.0340987	0.0653291	-0.00526215	0.142269	0.079807
0.119296	0.1725	0.0628989	0.0634878	0.183683	0.0691626	0.221455	0.0948112	0.191249	0.168474	0.0460507	0.0746732	0.0756376	0.171641	0.099731	0.145092	0.0707036	0.0480135	0.172295	0.27625	0.235569	0.0477703	0.0688565	0.0805425	0.0869217	0.0583114	0.130902	0.233193	0.225652	0.0510632	0.0679295	0.146026	0.173523	0.0784468	0.193467	0.217207	0.192481	0.0441864	0.0608186	0.0398706	0.190851	0.0713002	0.0902793	0.13453	0.184608	0.0633421	0.11411	0.150981	0.0660932	0.0356733
0.0586398	0.195693	0.0426276	0.102119	0.139576	0.0902695	0.431058	0.0863594	0.14224	0.153693	0.0176673	0.0624568	0.0438315	0.165509	0.124359	0.121608	0.0541833	0.0438047	0.137516	0.366624	0.190973	0.0376727	0.0823455	0.0868814	0.0671879	0.0598265	0.174278	0.348174	0.165596	0.0249465	0.0554504	0.104541	0.0679245	0.055777	0.162467	0.416606	0.140829	0.0242735	0.0577357	0.0743879	0.176658	0.112521	0.120331	0.184605	0.168989	0.0380493	0.0924386	0.106408	0.0929983	0.0719121
0.211086	0.157842	0.233918	0.12375	0.243077	0.12426	0.0778859	0.0550566	0.10317	0.118279	0.0203922	0.0420878	0.0438539	0.140494	0.0666166	0.203905	0.115213	0.205596	0.219224	0.0834509	0.113766	0.0290724	0.0912995	0.142378	0.176806	0.232513	0.269175	0.0869617	0.0931932	0.0193316	0.0503372	0.0716825	0.192996	0.237858	0.26908	0.0713145	0.0839411	0.0206328	0.0527957	0.0713827	0.211488	0.278592	0.362449	0.0472219	0.0569925	0.0166744	0.040408	-0.0138267	0.127776	0.239818
0.247374	0.108649	0.0947522	0.0603107	0.143569	0.062483	0.147522	0.0484194	0.163299	0.125511	0.0407168	0.0614626	0.0838913	0.185834	0.0788768	0.241771	0.138718	0.0696181	0.130886	0.161408	0.212366	0.0607868	0.115292	0.110926	0.157609	0.0972206	0.187033	0.125886	0.147232	0.0475267	0.102118	0.135375	0.226739	0.106845	0.142045	0.116219	0.14119	0.0449027	0.0999566	0.122103	0.216261	0.0996515	0.11465	0.0801974	0.121048	0.0502462	0.119858	0.198087	0.12145	0.0694976
0.0917863	0.204196	0.050547	0.0870043	0.445664	0.108395	0.171148	0.139857	0.0896604	0.130166	0.0268182	0.0543979	0.0569823	0.154801	0.0673936	0.127017	0.0626915	0.0367607	0.223136	0.160888	0.130072	0.044349	0.109855	0.232247	0.105537	0.0603643	0.355503	0.234604	0.10918	0.0325765	0.0553705	0.0468659	0.104	0.058537	0.456919	0.202804	0.0745639	0.0249214	0.0540006	0.0242533	0.128872	0.0664308	0.192274	0.269667	0.102653	0.0356436	0.0999416	0.104518	0.0773628	0.0466797
0.0702099	0.130443	0.0507111	0.0852312	0.13138	0.0751396	0.30452	0.0662214	0.244208	0.181609	0.040755	0.0858746	0.0709626	0.199114	0.0872542	0.104303	0.0484117	0.0428777	0.0857585	0.255948	0.318459	0.0569424	0.080212	0.11139	0.0565847	0.0497607	0.097722	0.273156	0.250846	0.049799	0.080318	0.141814	0.0701586	0.0624272	0.111662	0.274608	0.241529	0.0518067	0.0978704	0.089938	0.0991291	0.0779611	0.0833523	0.156753	0.181008	0.0723267	0.138843	0.190627	0.0575055	0.0478505
0.051479	0.160534	0.0446012	0.116026	0.365107	0.169718	0.360526	0.177013	0.0521957	0.131264	0.029823	0.0583511	0.0383271	0.154251	0.0579404	0.0652996	0.0588461	0.0630407	0.339397	0.319497	0.0909248	0.0447504	0.0755013	0.0080427	0.05624	0.102885	0.496344	0.249434	0.0928809	0.0384351	0.040112	-0.076331	0.0579633	0.105402	0.363146	0.263783	0.0799853	0.0434648	0.0656269	0.020628	0.0653046	0.125207	0.315693	0.192784	0.130065	0.0626116	0.0788066	0.0295278	0.0776577	0.112684
0.14486	0.306913	0.0717754	0.105676	0.203574	0.0855935	0.315786	0.0858612	0.105754	0.135073	0.0343691	0.068096	0.0580148	0.147168	0.0658674	0.0754756	0.0845613	0.0587001	0.210852	0.355908	0.127807	0.0513124	0.0749827	0.0358761	0.129814	0.0923072	0.203453	0.221755	0.140994	0.0633147	0.0816969	0.0666646	0.175623	0.0798486	0.179945	0.241214	0.121375	0.0560337	0.0868426	0.0591182	0.27243	0.103361	0.140278	0.15894	0.115665	0.060594	0.0914491	0.0572835	0.198909	0.0841691
0.246122	0.201442	0.141345	0.088647	0.157578	0.0671897	0.0964288	0.0460333	0.138508	0.097167	0.0393653	0.0496568	0.0999022	0.183183	0.0807502	0.201964	0.154639	0.11493	0.233964	0.121747	0.153127	0.0467612	0.111212	0.0636191	0.224557	0.143666	0.158434	0.0764008	0.11501	0.0359246	0.110764	0.135243	0.243789	0.129169	0.126883	0.0837018	0.108446	0.0374511	0.132551	0.138008	0.328627	0.14358	0.102075	0.0550278	0.0976825	0.0357162	0.11962	0.117672	0.178501	0.0810311
0.0654734	0.219513	0.0440653	0.0824389	0.314644	0.0826284	0.451125	0.0734014	0.0620714	0.105583	0.0195317	0.0429735	0.0336136	0.17421	0.00947588	0.157123	0.0348686	0.0414732	0.305241	0.457206	0.0889631	0.0386146	0.0499882	-0.0163551	0.0526732	0.0417946	0.418015	0.375166	0.0425505	0.0255165	0.0323612	0.0119231	0.0894323	0.0437477	0.303323	0.425672	0.060044	0.0205355	0.0370713	0.0201745	0.196921	0.0728282	0.239658	0.280198	0.0630612	0.0243581	0.0452062	0.0777685	0.0754133	0.0662307
0.0703546	0.131838	0.0747619	0.0736161	0.427055	0.144976	0.245898	0.132347	0.0737139	0.156214	0.0314693	0.0581367	0.028356	0.113914	0.0483917	0.115956	0.0649311	0.0748479	0.447155	0.190462	0.0827339	0.0403313	0.0413782	0.0581602	0.0750016	0.0886258	0.427216	0.216856	0.0853037	0.0310756	0.0405949	0.0353265	0.0895205	0.080203	0.38815	0.239147	0.07921	0.0316366	0.0383636	0.05377	0.121416	0.0822738	0.256665	0.215791	0.124217	0.0386877	0.0647727	0.0961764	0.0535645	0.0589036
0.28172	0.352444	0.0610893	0.0718011	0.1244	0.0484367	0.263309	0.0461399	0.170978	0.109376	0.0411319	0.0414361	0.0636572	0.1148	-0.00628553	0.15867	0.166314	0.0504642	0.136474	0.238666	0.188965	0.0627141	0.103653	0.0527497	0.258497	0.0622547	0.137082	0.194744	0.164074	0.0445912	0.0733459	0.0654111	0.363398	0.0739857	0.10522	0.192557	0.141767	0.0423173	0.0838556	-0.00310055	0.410163	0.0872497	0.0842043	0.0967828	0.118441	0.0400812	0.0836289	0.0794492	0.264832	0.0587402
0.177534	0.154269	0.122361	0.104381	0.19744	0.124489	0.117798	0.072951	0.11801	0.149699	0.0414396	0.0697065	0.121828	0.152799	0.103589	0.123833	0.0959961	0.095125	0.208647	0.122145	0.107558	0.0457961	0.139621	0.185112	0.117065	0.124589	0.309222	0.173054	0.107035	0.0336325	0.0716351	0.0637665	0.122911	0.133146	0.266744	0.131217	0.113118	0.0425416	0.103166	0.0871572	0.0852649	0.119523	0.325857	0.143731	0.0985432	0.039301	0.0716249	0.116156	0.0964809	0.132341
0.296475	0.276251	0.0797933	0.0795476	0.0945577	0.0551623	0.10029	0.0445764	0.167407	0.124252	0.0666761	0.0543263	0.135396	0.160658	0.0594046	0.145544	0.2207	0.0708998	0.0769334	0.0826006	0.180278	0.087358	0.158436	0.122795	0.283804	0.0768332	0.091225	0.0834442	0.156195	0.0847568	0.131488	0.0922537	0.301376	0.0909511	0.0928112	0.0968517	0.16125	0.0740501	0.139375	0.043335	0.356488	0.111985	0.0665749	0.0552624	0.124778	0.0652304	0.150796	0.0688846	0.15187	0.0650793
0.159334	0.0948559	0.0701205	0.0500668	0.462713	0.0644293	0.104708	0.0406179	0.0565492	0.169814	0.019305	0.0663434	0.0286998	0.177234	0.0985694	0.427096	0.10499	0.0822713	0.317332	0.114527	0.113797	0.0364518	0.0854046	0.145227	0.136876	0.108797	0.363178	0.0876526	0.103525	0.0353785	0.0571523	0.10744	0.153854	0.0667279	0.418797	0.0822996	0.0714831	0.0264076	0.0477787	0.132652	0.262799	0.106344	0.137512	0.0938173	0.141822	0.0469075	0.104688	0.10611	0.0724513	0.0529851
0.0779359	0.150376	0.0619331	0.0781255	0.559363	0.24493	0.103328	0.0563926	0.0418796	0.0955568	0.0231478	0.0482209	0.0172921	0.107096	0.11512	0.133196	0.0801174	0.0872857	0.449255	0.114543	0.0842283	0.0472742	0.0458673	0.0914294	0.130337	0.0825926	0.463825	0.130995	0.0707634	0.0408185	0.0298245	0.0508439	0.0719596	0.0813335	0.53518	0.102998	0.03435	0.0167145	0.0173305	0.140133	0.139366	0.0876229	0.418112	0.127497	0.0501005	0.0257241	0.0269778	0.1246	0.194395	0.0738822
0.0747365	0.121333	0.132744	0.150689	0.418706	0.147166	0.11131	0.0850056	0.0863476	0.232157	0.0258377	0.0738841	0.0376852	0.0953532	0.112633	0.0515779	0.067863	0.137983	0.307305	0.0950185	0.117708	0.0388198	0.0868266	0.148476	0.0734735	0.260901	0.398888	0.0854727	0.0837995	0.0219702	0.0241724	0.051323	0.0849607	0.18878	0.339755	0.0851127	0.111314	0.0317402	0.0418396	0.116498	0.0937861	0.176494	0.254117	0.0851023	0.170202	0.0464387	0.0626967	0.111163	0.0845503	0.200464
0.175145	0.250751	0.0909164	0.0644234	0.264259	0.0998943	0.230622	0.108497	0.125519	0.121091	0.0432747	0.0550452	0.0573051	0.123365	0.0129596	0.0800912	0.0909688	0.0877311	0.360156	0.225026	0.113349	0.0452069	0.0528356	0.0247261	0.116185	0.112764	0.37381	0.192419	0.0951872	0.0398366	0.0462783	0.0235199	0.216666	0.0810394	0.233007	0.212564	0.116996	0.0513131	0.0783996	0.010015	0.274629	0.0839627	0.148943	0.162161	0.126128	0.0537535	0.0874145	0.0630079	0.166625	0.0775911
0.328049	0.276179	0.146816	0.114035	0.227893	0.0811247	0.107726	0.0516171	0.0918544	0.12046	0.0260688	0.0484394	0.0534416	0.125613	0.0181515	0.106151	0.359707	0.12718	0.161603	0.0953786	0.114577	0.0324646	0.0626207	0.0464684	0.344394	0.15633	0.181238	0.0772156	0.0985243	0.0229431	0.0492948	0.0700599	0.340488	0.138789	0.205903	0.100458	0.105723	0.0337984	0.0680367	0.00680317	0.329804	0.150198	0.140631	0.0818251	0.11648	0.0360385	0.0863104	0.0587139	0.325262	0.116696
0.0978651	0.152464	0.151395	0.153499	0.49008	0.191015	0.132979	0.074043	0.0471943	0.111293	0.0089011	0.034642	0.0120384	0.0924145	0.0595469	0.0696232	0.0924791	0.210952	0.42296	0.129693	0.0720319	0.0144739	0.0209277	0.0364829	0.0802693	0.189526	0.526897	0.088833	0.0577878	0.0100079	0.0138423	0.0328372	0.0973545	0.163538	0.491656	0.0809111	0.0387503	0.00898326	0.0161846	0.102622	0.172469	0.237361	0.252928	0.0766953	0.109146	0.0248686	0.0534896	0.073043	0.118197	0.174662
0.106218	0.190574	0.0341646	0.0658085	0.148428	0.0569103	0.469779	0.0520405	0.16512	0.0973152	0.0239503	0.0496423	0.0456818	0.260924	0.0066588	0.223061	0.108975	0.0388519	0.154555	0.405076	0.155409	0.0401614	0.0754545	0.0215186	0.117183	0.0350913	0.167331	0.446857	0.128888	0.0231636	0.0491197	0.0323667	0.106892	0.0445786	0.126206	0.434351	0.153347	0.0289097	0.0777264	0.0279906	0.235062	0.0678076	0.0977443	0.246577	0.104295	0.0277019	0.130545	0.0902675	0.160539	0.0579916
0.118123	0.255285	0.0902618	0.0552148	0.443051	0.0899806	0.131482	0.0659725	0.0792061	0.141675	0.0341855	0.0639289	0.0296332	0.166561	0.0740569	0.117076	0.0687661	0.0903827	0.514578	0.114782	0.0669836	0.0285936	0.0252247	0.0906895	0.133814	0.0997531	0.434637	0.108651	0.085699	0.0348707	0.040828	0.061748	0.114873	0.0946264	0.413171	0.111255	0.082403	0.0336315	0.0530418	0.0969986	0.280579	0.0833889	0.161307	0.0757363	0.15244	0.0606852	0.119249	0.0666147	0.152697	0.0724736
0.092848	0.0732218	0.0887159	0.0974529	0.412036	0.120251	0.103795	0.078483	0.146509	0.154975	0.0346349	0.117477	0.0462497	0.3161	0.0752119	0.0496324	0.0694339	0.13045	0.291482	0.111689	0.236345	0.0540267	0.0613778	0.0451961	0.055197	0.116777	0.522559	0.0787642	0.0989899	0.041461	0.026845	0.0594068	0.080477	0.100506	0.437206	0.0734996	0.096175	0.0345915	0.0658282	0.111717	0.123174	0.112166	0.289784	0.107709	0.104072	0.0600118	0.125731	0.0773525	0.0617969	0.13288
0.303001	0.325109	0.0827047	0.0867895	0.131812	0.0657037	0.124954	0.051468	0.178283	0.111004	0.051208	0.0550786	0.0841165	0.155395	0.0439213	0.095828	0.159876	0.0502658	0.0991966	0.125559	0.254674	0.0682669	0.119053	0.12311	0.247035	0.0847978	0.164685	0.126468	0.158834	0.0651639	0.0850576	0.0679599	0.301021	0.102005	0.122128	0.0972138	0.158594	0.0539296	0.12599	0.0391188	0.351976	0.113056	0.0906582	0.0592071	0.112839	0.0525054	0.142294	0.0774641	0.208643	0.0560268
0.136235	0.128708	0.228508	0.115417	0.306365	0.0880004	0.12569	0.0942877	0.0784604	0.138986	0.0177525	0.0436919	0.0417819	0.176483	0.0652075	0.187329	0.0982525	0.10525	0.263589	0.176198	0.109402	0.0336979	0.0921481	0.121461	0.119368	0.198898	0.295186	0.132369	0.109048	0.0249938	0.0588206	0.061317	0.0888894	0.290181	0.268544	0.100661	0.0692818	0.0186057	0.0514768	0.11236	0.097323	0.356675	0.19806	0.0673696	0.0938374	0.023185	0.0612328	0.102317	0.0925854	0.132384
0.122378	0.0866876	0.0822392	0.145581	0.522619	0.184393	0.112275	0.0746168	0.0439284	0.181316	0.0115047	0.0609347	0.0145545	0.1164	0.0905015	0.0913152	0.112164	0.167452	0.403639	0.116234	0.0874929	0.0240086	0.0296349	0.0593748	0.130222	0.262292	0.372156	0.0669694	0.0864269	0.0224912	0.0241213	0.0353207	0.119914	0.110901	0.471476	0.0917557	0.0586987	0.0169503	0.0223284	0.107976	0.16731	0.171808	0.22455	0.111302	0.135684	0.0424135	0.0596704	0.0872622	0.0828408	0.163662
0.133828	0.145082	0.0516857	0.0499751	0.0933054	0.0476662	0.216482	0.055748	0.218592	0.139863	0.101431	0.0711647	0.134509	0.201476	0.0501683	0.325473	0.0652357	0.0343723	0.0974239	0.242633	0.239892	0.0995454	0.148397	0.0725002	0.112102	0.0654939	0.145539	0.18826	0.201034	0.0933845	0.128242	0.0659432	0.143664	0.0633359	0.10499	0.179844	0.176026	0.102687	0.146623	0.0828307	0.191927	0.0700738	0.0799689	0.102837	0.173563	0.0693259	0.201424	0.110881	0.0925052	0.0632874
0.485531	0.344562	0.0962648	0.0792769	0.11259	0.0522829	0.093729	0.0380553	0.132536	0.108896	0.0374835	0.0505852	0.052132	0.110976	-0.0102672	0.100178	0.292741	0.0898536	0.10742	0.091431	0.196291	0.0576045	0.0765015	0.0881574	0.343675	0.114644	0.132267	0.0889674	0.129037	0.0373901	0.062055	0.0919644	0.471157	0.106635	0.107464	0.0805656	0.129228	0.041016	0.0692756	-0.00534088	0.4696	0.107092	0.0781485	0.0471048	0.102669	0.0440764	0.0882686	0.0630416	0.312213	0.0724166
0.153095	0.409555	0.0390105	0.0908309	0.0632241	0.0536198	0.305	0.0416888	0.197496	0.100033	0.0372256	0.0375623	0.117331	0.129418	0.0876178	0.129919	0.155632	0.0354459	0.0680283	0.216948	0.216163	0.0494136	0.12834	0.13003	0.235916	0.0483033	0.0805728	0.255686	0.17165	0.0440024	0.0925341	0.0713351	0.223172	0.0544256	0.0581766	0.232825	0.189381	0.0445476	0.129287	0.0681855	0.361798	0.12176	0.0595837	0.0742303	0.114545	0.0380478	0.136013	0.0940232	0.213992	0.0515892
0.192796	0.114531	0.0841012	0.064178	0.218557	0.112757	0.221487	0.10695	0.175525	0.234167	0.0319343	0.0773478	0.0509415	0.128569	0.0246587	0.127555	0.107188	0.0671975	0.214092	0.243701	0.223906	0.0487284	0.0640611	0.0311254	0.149589	0.0859204	0.235188	0.214976	0.187096	0.0349996	0.0451011	0.047131	0.207231	0.0849981	0.171873	0.206049	0.200892	0.0420969	0.0640844	0.0227761	0.180008	0.0885482	0.160516	0.137678	0.215373	0.0514024	0.0820741	0.0844004	0.0676236	0.0578302
0.085615	0.207639	0.147172	0.125411	0.474886	0.124336	0.0820934	0.0677914	0.071362	0.112852	0.0267851	0.0527355	0.025478	0.149858	0.0866083	0.0909226	0.0714676	0.145411	0.446104	0.0738536	0.105072	0.044179	0.0400863	0.0738265	0.0683572	0.16704	0.548741	0.0572447	0.0563715	0.0183004	0.017389	0.0665558	0.0851474	0.160374	0.445406	0.0624824	0.0599523	0.0278967	0.0350171	0.123724	0.130049	0.129317	0.322578	0.157267	0.0691206	0.0253463	0.0565644	0.109757	0.105862	0.215135
0.128363	0.236021	0.364778	0.215969	0.340762	0.123393	0.0314147	0.0671365	0.039932	0.0955783	0.00824494	0.033845	0.0132818	0.0978356	0.0732239	0.0679631	0.141297	0.342871	0.319672	0.0467039	0.0662125	0.0115446	0.0230237	0.0486755	0.119045	0.30976	0.434571	0.0294005	0.0342278	0.00625435	0.0112028	0.0555381	0.139232	0.357382	0.277629	0.0289302	0.0415207	0.011585	0.0204346	0.123285	0.203429	0.246187	0.283487	0.0455797	0.0584029	0.0147854	0.0351358	0.112993	0.139284	0.336161
0.096824	0.212479	0.115505	0.0735895	0.319459	0.0902197	0.131007	0.0958686	0.107514	0.228084	0.034392	0.0658792	0.085713	0.0956896	0.109586	0.0495574	0.0670788	0.0978972	0.333217	0.143177	0.122399	0.0407494	0.092403	0.103079	0.122318	0.110214	0.357582	0.160858	0.11755	0.0338081	0.0518901	0.0457794	0.104	0.118911	0.32805	0.130528	0.125815	0.0373912	0.072537	0.0827683	0.197687	0.105579	0.181073	0.100213	0.205082	0.0678259	0.0838752	0.0586654	0.18743	0.0771537
0.0625354	0.15778	0.035841	0.0645044	0.18485	0.103174	0.471085	0.139789	0.164243	0.184856	0.0380131	0.0824893	0.0421419	0.122428	0.00129024	0.0769188	0.0577461	0.0396465	0.246989	0.379618	0.184062	0.0516804	0.0530741	-0.0128157	0.0891743	0.0643597	0.205377	0.233418	0.255704	0.0606633	0.0488516	0.0424514	0.104001	0.0520084	0.153245	0.365458	0.184813	0.0643288	0.0678242	0.0083216	0.180429	0.0876024	0.152355	0.169779	0.191392	0.0977742	0.0827837	0.0378848	0.10664	0.0806019
0.117736	0.103933	0.0992997	0.0682648	0.258436	0.078804	0.204282	0.0719285	0.145847	0.171562	0.0372011	0.0841522	0.067125	0.18285	0.0700731	0.261695	0.0556388	0.0615023	0.175382	0.134085	0.154325	0.0666797	0.146752	0.205635	0.0854886	0.097269	0.304595	0.182419	0.129167	0.0457774	0.0739122	0.0813711	0.141249	0.0983037	0.285738	0.172214	0.135748	0.0435312	0.0636385	0.0595774	0.151848	0.100892	0.223603	0.126737	0.138382	0.0390959	0.0879252	0.131517	0.0571634	0.0618602
0.124759	0.215074	0.125224	0.101072	0.404857	0.123337	0.134352	0.0707321	0.0912723	0.150061	0.0264885	0.0459823	0.0341509	0.117082	0.0588955	0.0813174	0.138866	0.120363	0.300537	0.146971	0.133024	0.0419364	0.0623185	0.0559833	0.111199	0.161309	0.452725	0.114442	0.0758595	0.017273	0.027027	0.0401654	0.113017	0.1502	0.355192	0.134736	0.0980351	0.0295477	0.0498118	0.0694598	0.145991	0.135694	0.298018	0.096834	0.111985	0.0353029	0.0749892	0.101188	0.140185	0.118957
0.183603	0.161217	0.088832	0.062252	0.287275	0.105958	0.183598	0.0970508	0.111154	0.129639	0.0247697	0.0468624	0.0588163	0.141012	0.0619515	0.213975	0.158703	0.0946187	0.25072	0.187255	0.123111	0.032389	0.0755005	0.0777022	0.15683	0.0857917	0.313728	0.212971	0.100029	0.0214145	0.0535444	0.0556914	0.159315	0.101511	0.281215	0.157562	0.113428	0.0289154	0.074155	0.0838986	0.24964	0.105006	0.193571	0.137643	0.106807	0.0306209	0.0749518	0.10176	0.194185	0.0739202
0.284573	0.230805	0.0822832	0.0847773	0.12527	0.0756109	0.210247	0.0876911	0.171035	0.169641	0.0347396	0.0506267	0.0687196	0.112314	0.023134	0.0810905	0.201037	0.0717652	0.132753	0.224294	0.201061	0.0391083	0.0817938	0.0481878	0.147248	0.0664337	0.1706	0.2982	0.180653	0.031349	0.0604428	0.0450727	0.311743	0.102145	0.130635	0.172636	0.172062	0.0381481	0.0681379	0.00449373	0.25777	0.113898	0.131481	0.168399	0.162295	0.0375362	0.0665989	0.0620207	0.111941	0.0559341
0.128906	0.265011	0.0545342	0.0907019	0.247393	0.0851103	0.398015	0.0713016	0.0749024	0.153091	0.025636	0.0446945	0.0554044	0.102157	0.0152097	0.0871073	0.115267	0.0567094	0.232939	0.291972	0.114243	0.0386568	0.088098	0.062115	0.141699	0.103141	0.211075	0.235227	0.132345	0.0453865	0.0850307	0.0460954	0.13035	0.08206	0.269801	0.320996	0.0903767	0.027252	0.0551669	0.0239963	0.237926	0.0864575	0.155202	0.156528	0.137181	0.0499553	0.104284	0.0724661	0.133673	0.0928666
0.0800899	0.127571	0.0461461	0.0601523	0.185418	0.109117	0.449988	0.135285	0.103902	0.176174	0.0407604	0.0677325	0.0747984	0.170033	0.0188973	0.108331	0.0890799	0.0522202	0.206945	0.285768	0.120499	0.051935	0.1121	0.0814533	0.0818652	0.0639742	0.307328	0.28031	0.112842	0.0469153	0.0724787	0.0342859	0.0802782	0.055285	0.229952	0.413953	0.0949388	0.0413126	0.0646852	0.0195951	0.0765624	0.0641223	0.177751	0.377274	0.125704	0.0388634	0.0666071	0.0731164	0.0731294	0.0526084
0.207995	0.274598	0.143983	0.078474	0.312147	0.0765217	0.133042	0.0586246	0.0946439	0.154756	0.0237407	0.0658454	0.0415122	0.150802	0.0429353	0.113371	0.221943	0.145094	0.237712	0.0961095	0.131163	0.0373632	0.0650064	0.065609	0.202433	0.189038	0.278703	0.0886613	0.0974915	0.0275129	0.0503697	0.0657908	0.223693	0.135346	0.256463	0.110547	0.0996587	0.0347602	0.0649504	0.0745822	0.288676	0.129223	0.163247	0.0764804	0.126387	0.047695	0.0946739	0.0736179	0.200685	0.113635
0.207992	0.275477	0.144006	0.0784994	0.310298	0.076276	0.132372	0.0583872	0.0949551	0.154825	0.0237455	0.0660043	0.0417291	0.152085	0.0449018	0.113389	0.22187	0.14494	0.236865	0.095819	0.131595	0.0373892	0.0651382	0.0663831	0.202385	0.188831	0.27751	0.0885363	0.0981738	0.0275294	0.050429	0.0666049	0.223686	0.135242	0.254627	0.110021	0.100392	0.0349109	0.0655667	0.0755542	0.289021	0.128963	0.162116	0.0761805	0.127132	0.0478198	0.0955514	0.0732175	0.201014	0.113815
0.208506	0.19462	0.1478	0.0742625	0.219337	0.0776988	0.134575	0.0753136	0.0962113	0.141561	0.0334995	0.0721563	0.0712905	0.187786	0.0887802	0.147974	0.216327	0.101166	0.11818	0.138042	0.126496	0.0486051	0.12489	0.126294	0.182328	0.127218	0.227971	0.165613	0.0900647	0.037269	0.0800971	0.0894389	0.195463	0.112018	0.272105	0.168415	0.0969297	0.033689	0.0620697	0.0593112	0.188224	0.0796505	0.220785	0.175982	0.11417	0.0356985	0.108318	0.0771735	0.104908	0.0590273
0.208506	0.194776	0.147806	0.0742685	0.21901	0.0776364	0.134405	0.0752375	0.0962903	0.141577	0.0335012	0.0721998	0.0713826	0.188184	0.0890982	0.14798	0.216309	0.101139	0.118074	0.137938	0.1266	0.0486135	0.124953	0.126373	0.182317	0.127183	0.227727	0.165555	0.090222	0.0372745	0.0801205	0.0896009	0.195462	0.111996	0.271617	0.168215	0.0971077	0.0337255	0.0622165	0.0596612	0.18828	0.0796102	0.220402	0.17581	0.114338	0.035722	0.108568	0.0772706	0.104951	0.0590509
0.208505	0.194932	0.147812	0.0742745	0.218685	0.077574	0.134236	0.0751615	0.0963693	0.141593	0.0335029	0.0722433	0.0714747	0.188583	0.0894152	0.147986	0.216291	0.101112	0.117968	0.137834	0.126704	0.048622	0.125016	0.126452	0.182306	0.127149	0.227483	0.165497	0.0903795	0.03728	0.080144	0.0897623	0.19546	0.111975	0.271129	0.168015	0.097286	0.033762	0.0623637	0.0600094	0.188336	0.07957	0.220019	0.175639	0.114506	0.0357455	0.108818	0.0773661	0.104994	0.0590745
0.208503	0.195244	0.147824	0.0742865	0.218035	0.0774494	0.133898	0.0750097	0.0965276	0.141625	0.0335062	0.0723303	0.0716594	0.189383	0.0900467	0.147998	0.216256	0.101058	0.117757	0.137626	0.126913	0.0486388	0.125142	0.126609	0.182285	0.127079	0.226995	0.165381	0.0906955	0.037291	0.0801909	0.0900834	0.195457	0.111932	0.270157	0.167616	0.0976436	0.0338352	0.062659	0.0607003	0.188449	0.0794896	0.219257	0.175297	0.114843	0.0357925	0.109321	0.0775519	0.105081	0.0591218
0.208504	0.195088	0.147818	0.0742805	0.21836	0.0775117	0.134067	0.0750856	0.0964484	0.141609	0.0335045	0.0722868	0.071567	0.188982	0.0897314	0.147992	0.216274	0.101085	0.117863	0.13773	0.126809	0.0486304	0.125079	0.126531	0.182295	0.127114	0.227239	0.165439	0.0905374	0.0372855	0.0801674	0.0899231	0.195458	0.111953	0.270642	0.167816	0.0974646	0.0337986	0.0625112	0.0603557	0.188392	0.0795298	0.219638	0.175468	0.114674	0.035769	0.109069	0.0774599	0.105038	0.0590982
0.136505	0.246268	0.0638703	0.0846572	0.423265	0.0788554	0.236955	0.0446559	0.0822244	0.139525	0.0311742	0.0658171	0.0265629	0.151548	-0.000556544	0.160225	0.111773	0.0811306	0.368651	0.161001	0.141373	0.0450875	0.0549311	0.0360528	0.0942223	0.0894077	0.483825	0.152985	0.0860573	0.0357742	0.0292547	0.0284742	0.138999	0.0802034	0.439217	0.199983	0.070208	0.0274313	0.0331562	0.010803	0.219854	0.0981211	0.283207	0.156436	0.101134	0.0454583	0.063162	0.0326273	0.123306	0.0784016
0.136506	0.246072	0.0638677	0.0846503	0.423894	0.0789188	0.237253	0.0447015	0.0821568	0.13951	0.0311727	0.0657775	0.0265279	0.151227	-0.00137723	0.160219	0.111782	0.0811523	0.36898	0.161123	0.141257	0.0450797	0.0549033	0.0357239	0.094228	0.0894323	0.484343	0.153039	0.0859072	0.0357689	0.029246	0.0280363	0.139	0.0802188	0.440005	0.20022	0.0700788	0.0274014	0.0330768	0.00999881	0.219788	0.0981706	0.283699	0.156589	0.100985	0.0454286	0.0630157	0.032324	0.123255	0.0783704
0.136506	0.245875	0.0638652	0.0846435	0.424523	0.0789823	0.237551	0.0447471	0.0820893	0.139494	0.0311711	0.0657378	0.0264929	0.150907	-0.00219933	0.160212	0.111791	0.081174	0.369308	0.161244	0.14114	0.0450719	0.0548754	0.0353945	0.0942336	0.0894569	0.484861	0.153092	0.0857573	0.0357636	0.0292373	0.0275976	0.139001	0.0802342	0.440795	0.200458	0.0699498	0.0273716	0.0329977	0.00919247	0.219722	0.0982201	0.284191	0.156742	0.100837	0.0453989	0.0628698	0.032019	0.123205	0.0783392
0.136507	0.245679	0.0638626	0.0846366	0.425154	0.0790458	0.23785	0.0447928	0.0820219	0.139478	0.0311696	0.0656982	0.0264579	0.150588	-0.00302283	0.160206	0.111801	0.0811957	0.369637	0.161366	0.141024	0.0450641	0.0548475	0.0350646	0.0942393	0.0894815	0.48538	0.153146	0.0856077	0.0357583	0.0292285	0.0271581	0.139002	0.0802496	0.441587	0.200696	0.0698211	0.0273418	0.0329187	0.00838398	0.219657	0.0982697	0.284684	0.156895	0.100689	0.0453692	0.0627242	0.0317124	0.123154	0.078308
0.136507	0.245483	0.0638601	0.0846298	0.425786	0.0791093	0.238149	0.0448385	0.0819545	0.139462	0.031168	0.0656586	0.026423	0.150269	-0.00384774	0.160199	0.11181	0.0812174	0.369967	0.161487	0.140909	0.0450563	0.0548197	0.0347342	0.0942449	0.0895061	0.4859	0.1532	0.0854584	0.035753	0.0292198	0.0267177	0.139003	0.080265	0.442379	0.200934	0.0696927	0.027312	0.03284	0.00757334	0.219591	0.0983193	0.285178	0.157048	0.100541	0.0453395	0.0625789	0.0314042	0.123104	0.0782768
0.34087	0.354498	0.123243	0.107817	0.126229	0.0720237	0.101162	0.0522913	0.118078	0.132008	0.0345703	0.0467296	0.0596075	0.128763	0.0962405	0.0883438	0.255648	0.115052	0.119134	0.0916794	0.162347	0.0509933	0.0954896	0.109656	0.33057	0.120779	0.115378	0.0879986	0.138681	0.0382864	0.0941677	0.0741391	0.321586	0.123054	0.0863827	0.0701797	0.117692	0.0393912	0.100101	0.141613	0.354933	0.117669	0.0698383	0.0555433	0.118368	0.038221	0.120283	0.125145	0.297131	0.108955
0.340871	0.354215	0.123238	0.107808	0.126417	0.0720817	0.10129	0.0523445	0.117982	0.131993	0.0345686	0.0467012	0.0595304	0.128491	0.096103	0.0883402	0.255669	0.115083	0.11924	0.0917488	0.162214	0.0509845	0.0954415	0.109619	0.330589	0.120812	0.115503	0.0880296	0.138441	0.0382807	0.0941402	0.0742049	0.321589	0.123077	0.0865392	0.0702638	0.117476	0.0393487	0.0998667	0.141839	0.354828	0.117728	0.0699608	0.0555981	0.118194	0.0381959	0.120006	0.125489	0.297009	0.108912
0.340872	0.353932	0.123233	0.107799	0.126606	0.0721397	0.101418	0.0523978	0.117885	0.131978	0.0345669	0.0466729	0.0594535	0.128218	0.0959649	0.0883365	0.25569	0.115114	0.119347	0.0918183	0.162081	0.0509757	0.0953934	0.109581	0.330609	0.120845	0.115627	0.0880607	0.1382	0.0382751	0.0941127	0.0742701	0.321591	0.123101	0.086696	0.070348	0.117261	0.0393063	0.0996324	0.142063	0.354722	0.117787	0.0700835	0.055653	0.11802	0.0381708	0.11973	0.125832	0.296888	0.108869
0.340874	0.35365	0.123228	0.107791	0.126795	0.0721978	0.101546	0.052451	0.117789	0.131963	0.0345652	0.0466446	0.0593766	0.127946	0.0958263	0.0883329	0.255711	0.115144	0.119454	0.0918878	0.161947	0.0509669	0.0953453	0.109543	0.330629	0.120878	0.115752	0.0880917	0.13796	0.0382694	0.0940852	0.0743348	0.321594	0.123125	0.0868531	0.0704324	0.117047	0.039264	0.0993987	0.142287	0.354616	0.117847	0.0702064	0.0557079	0.117847	0.0381458	0.119455	0.126174	0.296767	0.108826
0.340869	0.354781	0.123248	0.107826	0.12604	0.0719658	0.101034	0.0522382	0.118175	0.132023	0.034572	0.0467579	0.0596847	0.129037	0.0963773	0.0883474	0.255627	0.115022	0.119027	0.09161	0.162481	0.0510021	0.0955377	0.109694	0.33055	0.120746	0.115254	0.0879676	0.138923	0.038292	0.0941951	0.0740727	0.321584	0.12303	0.0862264	0.0700957	0.117907	0.0394337	0.100337	0.141386	0.355039	0.11761	0.069716	0.0554885	0.118542	0.0382461	0.12056	0.124799	0.297252	0.108999
0.142215	0.259122	0.0922359	0.116406	0.23101	0.184534	0.245857	0.119489	0.172579	0.166733	0.0438642	0.0537965	0.0445801	0.0911638	0.0276576	0.041067	0.146739	0.0827321	0.254672	0.228836	0.161488	0.0570814	0.054364	0.014087	0.15503	0.0983128	0.360835	0.179502	0.130404	0.0336341	0.0341732	0.00810968	0.168732	0.0966756	0.256239	0.197407	0.156076	0.0526153	0.0525936	0.019661	0.207347	0.120826	0.301813	0.156135	0.124013	0.037582	0.0535431	-0.00126014	0.179554	0.10288
0.142216	0.258916	0.0922323	0.116397	0.231354	0.184682	0.246166	0.11961	0.172438	0.166714	0.0438621	0.053764	0.0445221	0.0909699	0.0272086	0.0410653	0.146751	0.0827542	0.2549	0.229008	0.161356	0.0570716	0.0543364	0.0138235	0.155039	0.0983398	0.361222	0.179564	0.130178	0.0336291	0.034163	0.00786555	0.168733	0.0966942	0.2567	0.197641	0.155791	0.052559	0.0524691	0.0194116	0.207286	0.120887	0.302337	0.156287	0.123831	0.0375573	0.0534188	-0.00160411	0.17948	0.10284
0.142216	0.258709	0.0922286	0.116387	0.231699	0.184829	0.246476	0.11973	0.172298	0.166696	0.0438599	0.0537315	0.0444642	0.0907765	0.0267586	0.0410636	0.146763	0.0827764	0.255127	0.22918	0.161223	0.0570617	0.0543088	0.0135595	0.155048	0.0983668	0.361609	0.179627	0.129951	0.0336241	0.0341529	0.00762059	0.168735	0.0967127	0.257162	0.197876	0.155507	0.0525027	0.0523449	0.0191603	0.207224	0.120948	0.302861	0.15644	0.12365	0.0375327	0.0532947	-0.00194975	0.179406	0.102799
0.142217	0.258296	0.0922213	0.116368	0.232389	0.185124	0.247097	0.119971	0.172016	0.166658	0.0438556	0.0536665	0.0443487	0.0903909	0.0258552	0.0410602	0.146787	0.0828207	0.255583	0.229525	0.160959	0.0570421	0.0542537	0.0130301	0.155067	0.0984208	0.362384	0.179753	0.1295	0.0336141	0.0341326	0.00712815	0.168737	0.0967498	0.258088	0.198346	0.154939	0.0523903	0.0520974	0.0186517	0.2071	0.12107	0.303913	0.156745	0.123287	0.0374834	0.0530474	-0.00264603	0.17926	0.102717
0.142217	0.258502	0.0922249	0.116378	0.232043	0.184976	0.246786	0.11985	0.172157	0.166677	0.0438578	0.053699	0.0444064	0.0905835	0.0263075	0.0410619	0.146775	0.0827985	0.255355	0.229353	0.161091	0.0570519	0.0542813	0.0132951	0.155057	0.0983938	0.361996	0.17969	0.129726	0.0336191	0.0341427	0.00737478	0.168736	0.0967312	0.257624	0.198111	0.155223	0.0524465	0.052221	0.018907	0.207162	0.121009	0.303387	0.156592	0.123468	0.037508	0.0531709	-0.00229706	0.179333	0.102758
0.0836906	0.185299	0.0675598	0.191012	0.196903	0.151197	0.462128	0.0934509	0.0834099	0.146546	0.0297208	0.0515553	0.0745002	0.112459	0.00208751	0.0763237	0.0777846	0.0502324	0.123946	0.310627	0.0908133	0.0527582	0.159641	0.134198	0.0959878	0.109375	0.242054	0.355859	0.0747018	0.0407032	0.0700204	0.0112986	0.0985111	0.100921	0.249027	0.359915	0.0802357	0.0318042	0.0620176	0.0175683	0.129987	0.181253	0.29645	0.226901	0.0677076	0.0304248	0.0613918	0.00588524	0.131212	0.132739
0.0836912	0.185003	0.0675544	0.190982	0.19749	0.151439	0.463289	0.0936395	0.0832729	0.146513	0.0297179	0.0514929	0.0743083	0.111982	0.000675849	0.0763175	0.0777975	0.0502595	0.124168	0.311094	0.0906634	0.05274	0.159481	0.133797	0.0959993	0.109435	0.242574	0.356108	0.074441	0.0406911	0.0699793	0.0107723	0.0985127	0.10096	0.249923	0.360769	0.0799412	0.0317353	0.0617252	0.0164338	0.129909	0.181435	0.297479	0.227343	0.0675076	0.0303846	0.0611077	0.00483327	0.131105	0.132633
0.0836918	0.184707	0.067549	0.190951	0.198079	0.151681	0.464454	0.0938286	0.0831362	0.14648	0.0297149	0.0514306	0.0741169	0.111507	-0.000741177	0.0763112	0.0778103	0.0502866	0.124391	0.311562	0.0905139	0.0527218	0.159321	0.133394	0.0960108	0.109495	0.243095	0.356357	0.0741811	0.0406791	0.0699384	0.0102438	0.0985142	0.100998	0.250823	0.361624	0.0796478	0.0316665	0.0614342	0.0152915	0.129832	0.181617	0.298513	0.227786	0.0673082	0.0303445	0.0608248	0.00377472	0.130997	0.132528
0.0836921	0.184559	0.0675463	0.190936	0.198374	0.151803	0.465037	0.0939232	0.0830679	0.146464	0.0297134	0.0513995	0.0740214	0.11127	-0.0014517	0.0763081	0.0778168	0.0503001	0.124502	0.311796	0.0904392	0.0527127	0.159241	0.133192	0.0960166	0.109525	0.243356	0.356482	0.0740515	0.0406731	0.0699179	0.00997872	0.098515	0.101018	0.251274	0.362053	0.0795015	0.0316322	0.0612892	0.0147174	0.129793	0.181708	0.299031	0.228008	0.0672088	0.0303244	0.0606838	0.00324298	0.130943	0.132476
0.0836924	0.184412	0.0675436	0.19092	0.198669	0.151924	0.465621	0.094018	0.0829996	0.146448	0.029712	0.0513684	0.073926	0.111034	-0.00216358	0.076305	0.0778232	0.0503137	0.124614	0.31203	0.0903645	0.0527036	0.159161	0.13299	0.0960223	0.109555	0.243617	0.356606	0.073922	0.0406671	0.0698974	0.00971306	0.0985158	0.101037	0.251726	0.362482	0.0793555	0.0315979	0.0611445	0.0141413	0.129754	0.181799	0.29955	0.22823	0.0671094	0.0303044	0.0605432	0.00270959	0.13089	0.132423
0.0975728	0.152273	0.123091	0.10263	0.328259	0.0918211	0.163431	0.0715204	0.131535	0.181065	0.0303474	0.0559956	0.0580063	0.116651	0.0677575	0.181945	0.077899	0.124081	0.27168	0.15666	0.162695	0.0372809	0.0738085	0.0958954	0.133411	0.156925	0.240681	0.148966	0.15419	0.0307629	0.0563162	0.078749	0.0705232	0.28207	0.327789	0.103413	0.114065	0.0235053	0.0395661	0.0390686	0.114784	0.301954	0.257372	0.0935074	0.140125	0.0288596	0.03948	0.0239178	0.138257	0.122134
0.0975725	0.152395	0.123096	0.102638	0.327772	0.0917475	0.163225	0.071448	0.131642	0.181085	0.0303489	0.0560295	0.0580814	0.116899	0.0682616	0.181952	0.0778926	0.124048	0.271438	0.156542	0.162829	0.0372874	0.0738458	0.0961175	0.133403	0.156882	0.240423	0.148913	0.154458	0.0307675	0.0563327	0.078821	0.0705226	0.282016	0.327201	0.10329	0.114274	0.0235311	0.0396605	0.0395047	0.114818	0.301803	0.256926	0.0934159	0.140331	0.0288787	0.0395725	0.0242549	0.138314	0.122183
0.0975718	0.15264	0.123106	0.102655	0.326799	0.0916004	0.162815	0.0713036	0.131858	0.181126	0.030352	0.0560973	0.0582319	0.117396	0.0692665	0.181967	0.0778797	0.123982	0.270954	0.156306	0.163096	0.0373003	0.0739205	0.0965604	0.133387	0.156796	0.239908	0.148809	0.154995	0.0307767	0.0563658	0.0789626	0.0705215	0.281909	0.326028	0.103044	0.114694	0.0235827	0.0398501	0.0403713	0.114887	0.301501	0.256037	0.093233	0.140743	0.028917	0.0397582	0.0249245	0.138428	0.122279
0.0975721	0.152518	0.123101	0.102646	0.327285	0.0916739	0.16302	0.0713758	0.13175	0.181105	0.0303504	0.0560634	0.0581566	0.117147	0.0687646	0.18196	0.0778862	0.124015	0.271196	0.156424	0.162963	0.0372938	0.0738832	0.0963392	0.133395	0.156839	0.240166	0.148861	0.154726	0.0307721	0.0563493	0.0788922	0.070522	0.281963	0.326614	0.103167	0.114484	0.0235569	0.0397552	0.0399389	0.114852	0.301652	0.256481	0.0933244	0.140537	0.0288979	0.0396653	0.0245904	0.138371	0.122231
0.247933	0.122352	0.148076	0.0523882	0.136601	0.0475383	0.0617272	0.0455745	0.113352	0.112128	0.0343834	0.0439847	0.0872383	0.207555	0.170689	0.284021	0.22412	0.17322	0.164577	0.0626705	0.115337	0.0349435	0.0865371	0.138596	0.282542	0.164049	0.124536	0.0557134	0.110552	0.0332446	0.0871682	0.142195	0.236098	0.140918	0.104785	0.0586114	0.114322	0.0347606	0.0969974	0.213507	0.274668	0.139575	0.0942021	0.0542097	0.119839	0.0406305	0.107193	0.169682	0.0985688	0.0581741
0.247934	0.122253	0.14807	0.052384	0.136805	0.0475768	0.0618057	0.045621	0.113259	0.112115	0.0343817	0.043958	0.0871261	0.207117	0.170618	0.284009	0.224138	0.173266	0.164724	0.0627182	0.115242	0.0349374	0.0864935	0.138481	0.282559	0.164094	0.12467	0.0557332	0.11036	0.0332397	0.0871427	0.142202	0.2361	0.140945	0.104975	0.0586819	0.114113	0.034723	0.0967698	0.213693	0.274586	0.139645	0.0943668	0.0542633	0.119663	0.0406039	0.106947	0.169925	0.0985282	0.0581508
0.247935	0.122155	0.148064	0.0523797	0.137009	0.0476154	0.0618844	0.0456676	0.113166	0.112103	0.03438	0.0439313	0.0870141	0.206679	0.170547	0.283998	0.224156	0.173312	0.164871	0.062766	0.115147	0.0349314	0.0864498	0.138366	0.282576	0.164139	0.124804	0.055753	0.110168	0.0332348	0.0871173	0.142208	0.236102	0.140972	0.105164	0.0587524	0.113904	0.0346855	0.0965427	0.213877	0.274504	0.139715	0.0945317	0.0543169	0.119487	0.0405772	0.106701	0.170167	0.0984877	0.0581275
0.247936	0.122058	0.148058	0.0523754	0.137214	0.047654	0.0619632	0.0457141	0.113073	0.11209	0.0343783	0.0439046	0.0869022	0.206242	0.170475	0.283986	0.224175	0.173359	0.165019	0.0628137	0.115052	0.0349253	0.0864062	0.138251	0.282593	0.164184	0.124938	0.0557727	0.109976	0.0332298	0.0870918	0.142215	0.236104	0.140999	0.105355	0.058823	0.113696	0.034648	0.0963162	0.21406	0.274423	0.139786	0.0946969	0.0543705	0.119312	0.0405506	0.106455	0.170407	0.0984471	0.0581043
0.247937	0.12196	0.148052	0.0523712	0.137419	0.0476926	0.0620421	0.0457608	0.112981	0.112077	0.0343766	0.043878	0.0867904	0.205806	0.170402	0.283975	0.224193	0.173405	0.165166	0.0628615	0.114957	0.0349192	0.0863626	0.138136	0.282609	0.164229	0.125073	0.0557925	0.109785	0.0332249	0.0870664	0.14222	0.236105	0.141026	0.105545	0.0588937	0.113487	0.0346105	0.0960902	0.214241	0.274341	0.139856	0.0948624	0.0544242	0.119136	0.040524	0.10621	0.170646	0.0984066	0.0580811
0.0690759	0.14801	0.0806092	0.0624282	0.602455	0.090143	0.229773	0.0661179	0.0511112	0.215695	0.0154027	0.0783275	0.0154822	0.156352	-0.0639095	0.147797	0.0738288	0.102632	0.487968	0.178733	0.0683185	0.0314122	0.0356774	0.0214299	0.0815682	0.0952301	0.525274	0.197786	0.0614848	0.0202681	0.0197165	-0.00132694	0.0767457	0.0951853	0.526922	0.202934	0.0772517	0.0253441	0.0365181	-0.0409004	0.138699	0.0935294	0.22659	0.108764	0.205972	0.0652747	0.101635	0.0595361	0.137747	0.105063
0.0690762	0.147891	0.080606	0.0624231	0.60335	0.0902153	0.230062	0.0661849	0.0510689	0.215671	0.0154019	0.0782804	0.0154613	0.156021	-0.065026	0.147791	0.0738349	0.10266	0.488402	0.178868	0.0682619	0.0314067	0.0356591	0.0209076	0.0815731	0.0952562	0.525836	0.197855	0.0613771	0.020265	0.0197105	-0.0018729	0.0767463	0.0952036	0.527868	0.203175	0.0771098	0.0253164	0.0364309	-0.0418492	0.138657	0.0935767	0.226984	0.108871	0.205671	0.0652323	0.101401	0.0596082	0.13769	0.105021
0.0690764	0.147773	0.0806028	0.062418	0.604245	0.0902878	0.230352	0.066252	0.0510266	0.215647	0.0154011	0.0782334	0.0154404	0.15569	-0.0661442	0.147785	0.073841	0.102687	0.488837	0.179002	0.0682054	0.0314012	0.0356408	0.0203847	0.081578	0.0952824	0.526399	0.197924	0.0612695	0.0202619	0.0197045	-0.00241968	0.0767469	0.0952218	0.528815	0.203416	0.0769681	0.0252888	0.036344	-0.0428004	0.138616	0.0936239	0.227378	0.108977	0.20537	0.0651899	0.101167	0.0596784	0.137634	0.10498
0.0690767	0.147654	0.0805996	0.062413	0.605142	0.0903602	0.230641	0.0663191	0.0509844	0.215623	0.0154003	0.0781863	0.0154195	0.155361	-0.0672641	0.147779	0.0738471	0.102715	0.489273	0.179137	0.0681489	0.0313957	0.0356226	0.0198612	0.0815829	0.0953086	0.526963	0.197994	0.0611622	0.0202589	0.0196985	-0.00296728	0.0767475	0.0952401	0.529764	0.203657	0.0768266	0.0252612	0.0362573	-0.0437541	0.138574	0.0936712	0.227773	0.109084	0.205069	0.0651476	0.100935	0.0597468	0.137577	0.104938
0.0690769	0.147536	0.0805964	0.0624079	0.606041	0.0904328	0.230932	0.0663863	0.0509422	0.215598	0.0153995	0.0781393	0.0153986	0.155032	-0.0683859	0.147773	0.0738532	0.102742	0.489708	0.179272	0.0680925	0.0313902	0.0356043	0.0193372	0.0815878	0.0953348	0.527527	0.198063	0.061055	0.0202558	0.0196926	-0.0035157	0.0767481	0.0952583	0.530715	0.203899	0.0766854	0.0252336	0.0361707	-0.0447103	0.138533	0.0937185	0.228169	0.109191	0.204769	0.0651052	0.100702	0.0598133	0.137521	0.104896
0.0935317	0.140037	0.093038	0.222794	0.335233	0.266627	0.366339	0.141737	0.0862817	0.131356	0.0136863	0.0344664	0.0202405	0.061247	-0.0083497	0.0426359	0.089885	0.0989763	0.371486	0.264706	0.100051	0.0211048	0.0321098	0.021682	0.107847	0.14413	0.45008	0.186114	0.0633911	0.0118267	0.016365	0.0202458	0.0996239	0.125299	0.385305	0.279454	0.0770691	0.0137576	0.0253684	-0.00587753	0.183079	0.253906	0.283464	0.139591	0.0872957	0.0148969	0.0263714	0.0113961	0.123295	0.147389
0.0935321	0.139924	0.0930343	0.222776	0.335731	0.26684	0.366799	0.141879	0.0862108	0.131341	0.0136856	0.0344454	0.0202135	0.0611161	-0.00920632	0.0426341	0.0898924	0.0990028	0.371817	0.264905	0.0999683	0.021101	0.0320933	0.0212208	0.107854	0.14417	0.450562	0.186179	0.0632801	0.0118248	0.01636	0.0197705	0.0996247	0.125323	0.385997	0.279786	0.0769275	0.0137421	0.0253072	-0.00670731	0.183024	0.254034	0.283956	0.139727	0.0871671	0.0148867	0.0263089	0.0108962	0.123245	0.147331
0.0935324	0.139812	0.0930306	0.222758	0.33623	0.267053	0.36726	0.142022	0.08614	0.131326	0.0136849	0.0344244	0.0201865	0.0609854	-0.0100643	0.0426323	0.0898998	0.0990292	0.372148	0.265104	0.0998859	0.0210973	0.0320768	0.020759	0.10786	0.144209	0.451044	0.186245	0.0631693	0.011823	0.016355	0.0192944	0.0996255	0.125347	0.38669	0.280118	0.0767862	0.0137266	0.0252461	-0.00753915	0.182969	0.254161	0.284449	0.139864	0.0870387	0.0148766	0.0262467	0.010395	0.123194	0.147273
0.0935327	0.1397	0.0930269	0.22274	0.33673	0.267265	0.367721	0.142164	0.0860693	0.131312	0.0136842	0.0344033	0.0201596	0.060855	-0.0109238	0.0426306	0.0899072	0.0990556	0.37248	0.265304	0.0998035	0.0210935	0.0320603	0.0202968	0.107867	0.144248	0.451527	0.18631	0.0630586	0.0118211	0.01635	0.0188177	0.0996263	0.125371	0.387385	0.28045	0.076645	0.0137111	0.0251851	-0.00837303	0.182915	0.254289	0.284943	0.14	0.0869105	0.0148664	0.0261846	0.00989243	0.123143	0.147214
0.0935331	0.139589	0.0930232	0.222722	0.337231	0.267478	0.368183	0.142307	0.0859986	0.131297	0.0136834	0.0343823	0.0201327	0.060725	-0.0117846	0.0426288	0.0899146	0.0990821	0.372811	0.265503	0.0997212	0.0210898	0.0320438	0.019834	0.107873	0.144288	0.452011	0.186375	0.0629482	0.0118193	0.016345	0.0183401	0.099627	0.125395	0.38808	0.280782	0.0765042	0.0136956	0.0251243	-0.00920897	0.18286	0.254416	0.285437	0.140137	0.0867824	0.0148562	0.0261226	0.00938842	0.123093	0.147156
0.287176	0.253704	0.144236	0.111936	0.190115	0.136581	0.168401	0.133182	0.100618	0.171962	0.0240963	0.0617029	0.039734	0.119558	0.0456233	0.0421875	0.231034	0.148592	0.204958	0.180745	0.133535	0.0330889	0.0499534	0.0180939	0.278095	0.145625	0.195164	0.183028	0.119029	0.0277527	0.0407864	0.0105191	0.271457	0.119791	0.150822	0.171458	0.119705	0.0349485	0.0768386	0.0549793	0.251449	0.110355	0.156125	0.204316	0.136786	0.0460365	0.084739	0.0101936	0.258393	0.129604
0.287178	0.253502	0.14423	0.111927	0.190398	0.13669	0.168613	0.133316	0.100535	0.171943	0.0240951	0.0616657	0.0396822	0.119305	0.045268	0.0421857	0.231053	0.148631	0.205141	0.180881	0.133426	0.0330831	0.049928	0.0178572	0.278111	0.145665	0.195374	0.183093	0.118822	0.0277486	0.0407743	0.010412	0.271459	0.119814	0.151094	0.171662	0.119486	0.0349108	0.0766579	0.054916	0.251374	0.11041	0.156397	0.204515	0.136585	0.0460064	0.0845435	0.0101683	0.258287	0.129553
0.287179	0.253299	0.144225	0.111918	0.190682	0.136799	0.168826	0.13345	0.100453	0.171924	0.0240938	0.0616285	0.0396305	0.119052	0.0449119	0.042184	0.231072	0.148671	0.205324	0.181017	0.133316	0.0330773	0.0499026	0.0176201	0.278128	0.145705	0.195584	0.183157	0.118615	0.0277444	0.0407622	0.0103044	0.271461	0.119837	0.151367	0.171866	0.119267	0.034873	0.0764775	0.0548511	0.251299	0.110466	0.156669	0.204715	0.136385	0.0459763	0.0843485	0.0101415	0.258181	0.129502
0.287181	0.252895	0.144213	0.1119	0.19125	0.137018	0.169252	0.133719	0.100288	0.171885	0.0240914	0.0615542	0.0395272	0.118547	0.0441972	0.0421805	0.23111	0.14875	0.205691	0.18129	0.133097	0.0330658	0.0498518	0.0171449	0.278161	0.145785	0.196004	0.183285	0.118203	0.0277362	0.0407381	0.0100872	0.271466	0.119883	0.151913	0.172275	0.118831	0.0347977	0.076118	0.0547166	0.251149	0.110577	0.157215	0.205114	0.135985	0.0459162	0.0839597	0.0100836	0.25797	0.129399
0.287183	0.252491	0.144202	0.111882	0.191821	0.137237	0.169678	0.133988	0.100124	0.171847	0.024089	0.0614799	0.0394242	0.118045	0.0434792	0.042177	0.231147	0.148829	0.206059	0.181563	0.132878	0.0330543	0.0498011	0.0166681	0.278194	0.145865	0.196425	0.183414	0.117793	0.0277279	0.040714	0.00986756	0.27147	0.119929	0.152461	0.172685	0.118397	0.0347225	0.0757602	0.0545758	0.251	0.110689	0.157763	0.205514	0.135586	0.0458561	0.0835728	0.0100198	0.257759	0.129296
0.235437	0.272832	0.138613	0.0890866	0.297058	0.0837247	0.0985795	0.0651435	0.0853193	0.172898	0.019871	0.0591537	0.0418589	0.128277	0.0832634	0.118749	0.148291	0.113076	0.25903	0.0918494	0.104909	0.0328552	0.0869002	0.163089	0.25119	0.163814	0.301052	0.098892	0.0908648	0.0181751	0.0302307	0.0457813	0.263188	0.140875	0.264019	0.0948951	0.100664	0.0239317	0.0422594	0.0701681	0.339432	0.128921	0.137669	0.0825867	0.124775	0.0295487	0.0694983	0.0875697	0.201424	0.132221
0.235438	0.272614	0.138608	0.0890794	0.297499	0.083792	0.0987043	0.0652095	0.0852493	0.172878	0.01987	0.0591179	0.0418044	0.128005	0.0828272	0.118744	0.148303	0.113106	0.259261	0.091919	0.104823	0.0328495	0.0868564	0.162882	0.251205	0.163859	0.301375	0.0989268	0.0907064	0.0181724	0.0302217	0.0455341	0.26319	0.140902	0.264494	0.0950084	0.100479	0.0239055	0.0421589	0.0698621	0.339331	0.128985	0.137909	0.0826677	0.124592	0.0295292	0.0693375	0.0876485	0.201341	0.132168
0.235439	0.272397	0.138602	0.0890722	0.297942	0.0838593	0.0988292	0.0652756	0.0851793	0.172859	0.019869	0.0590823	0.0417499	0.127734	0.08239	0.11874	0.148316	0.113136	0.259492	0.0919886	0.104736	0.0328438	0.0868126	0.162674	0.25122	0.163904	0.301698	0.0989616	0.0905483	0.0181696	0.0302127	0.0452862	0.263192	0.140929	0.264969	0.0951219	0.100295	0.0238794	0.0420587	0.0695546	0.33923	0.12905	0.138149	0.0827489	0.124409	0.0295096	0.0691772	0.087726	0.201259	0.132116
0.23544	0.272179	0.138597	0.089065	0.298385	0.0839267	0.0989543	0.0653417	0.0851093	0.172839	0.0198679	0.0590466	0.0416956	0.127463	0.0819518	0.118735	0.148328	0.113167	0.259724	0.0920583	0.10465	0.032838	0.0867688	0.162467	0.251235	0.163948	0.302022	0.0989965	0.0903905	0.0181668	0.0302037	0.0450377	0.263194	0.140956	0.265446	0.0952355	0.100112	0.0238532	0.0419587	0.0692455	0.339129	0.129115	0.138389	0.0828301	0.124226	0.0294901	0.0690172	0.0878024	0.201176	0.132064
0.23544	0.271962	0.138591	0.0890578	0.298828	0.0839941	0.0990795	0.065408	0.0850394	0.17282	0.0198669	0.059011	0.0416413	0.127193	0.0815127	0.11873	0.14834	0.113197	0.259956	0.092128	0.104564	0.0328323	0.086725	0.162259	0.25125	0.163993	0.302346	0.0990313	0.0902329	0.0181641	0.0301947	0.0447886	0.263196	0.140983	0.265923	0.0953492	0.0999281	0.0238271	0.0418589	0.0689348	0.339028	0.12918	0.138631	0.0829114	0.124044	0.0294706	0.0688576	0.0878775	0.201094	0.132011
0.0880174	0.148304	0.0291761	0.0464987	0.33083	0.0595097	0.402513	0.0536269	0.0638994	0.0913436	0.0277541	0.0404746	0.0563849	0.184157	0.00142504	0.288324	0.031271	0.029901	0.28116	0.411103	0.0920475	0.0523574	0.0826782	0.0194824	0.0463404	0.0340089	0.385151	0.371791	0.0521783	0.0412769	0.0689717	0.000281805	0.0945035	0.040089	0.34941	0.343961	0.0501019	0.022621	0.0638495	0.0354643	0.201385	0.069104	0.178875	0.169043	0.0625563	0.029246	0.116629	0.173161	0.0705146	0.0353858
0.147108	0.228602	0.086249	0.08345	0.169756	0.0914261	0.165685	0.0834286	0.222124	0.161159	0.046834	0.059422	0.0756634	0.151621	0.0865805	0.127233	0.0822976	0.0762955	0.144981	0.129161	0.275564	0.0785323	0.101182	0.111986	0.100315	0.078575	0.280823	0.133201	0.196254	0.0702761	0.0747641	0.0657917	0.168405	0.108673	0.232553	0.125023	0.164176	0.0484521	0.0742073	0.0785107	0.187839	0.104166	0.265625	0.120199	0.126594	0.0478891	0.0860176	0.0616701	0.104344	0.079965
0.147108	0.228419	0.0862456	0.0834433	0.170009	0.0914995	0.165894	0.0835129	0.221943	0.161141	0.0468317	0.0593861	0.0755659	0.1513	0.0864024	0.127228	0.0823044	0.0763159	0.145111	0.129258	0.275338	0.0785188	0.101131	0.112022	0.100321	0.0785966	0.281124	0.133248	0.195914	0.0702658	0.0747422	0.0657884	0.168406	0.108694	0.232972	0.125172	0.163876	0.0484002	0.0740326	0.0784476	0.187783	0.104219	0.266086	0.120317	0.126408	0.0478579	0.0858192	0.0615105	0.104302	0.0799331
0.147109	0.228237	0.0862422	0.0834365	0.170263	0.0915729	0.166103	0.0835972	0.221762	0.161123	0.0468294	0.0593503	0.0754686	0.15098	0.0862234	0.127223	0.0823112	0.0763363	0.145241	0.129356	0.275113	0.0785053	0.101081	0.112057	0.100327	0.0786183	0.281425	0.133295	0.195575	0.0702555	0.0747203	0.0657841	0.168408	0.108714	0.233391	0.125321	0.163577	0.0483483	0.0738583	0.0783825	0.187727	0.104271	0.266548	0.120434	0.126223	0.0478266	0.0856213	0.0613492	0.104259	0.0799013
0.147109	0.228055	0.0862387	0.0834298	0.170516	0.0916464	0.166312	0.0836816	0.221581	0.161105	0.0468271	0.0593144	0.0753713	0.15066	0.0860435	0.127217	0.082318	0.0763568	0.145371	0.129454	0.274887	0.0784919	0.10103	0.112092	0.100333	0.0786399	0.281727	0.133342	0.195236	0.0702452	0.0746985	0.0657789	0.168409	0.108735	0.233811	0.12547	0.163279	0.0482964	0.0736845	0.0783155	0.18767	0.104324	0.267011	0.120552	0.126037	0.0477953	0.0854238	0.0611862	0.104216	0.0798695
0.14711	0.227873	0.0862353	0.083423	0.170771	0.09172	0.166522	0.0837662	0.221401	0.161087	0.0468248	0.0592786	0.0752742	0.150342	0.0858627	0.127212	0.0823247	0.0763772	0.145501	0.129551	0.274662	0.0784784	0.100979	0.112127	0.100339	0.0786616	0.282029	0.133389	0.194897	0.070235	0.0746766	0.0657728	0.16841	0.108756	0.234231	0.125619	0.162981	0.0482446	0.073511	0.0782466	0.187614	0.104377	0.267474	0.12067	0.125852	0.0477641	0.0852267	0.0610215	0.104173	0.0798377
0.0740501	0.143065	0.0843725	0.129193	0.551567	0.239004	0.223742	0.090617	0.0575839	0.214197	0.0283876	0.0778187	0.0228545	0.0956211	-0.0425574	0.0387975	0.0792316	0.149789	0.453224	0.135245	0.104036	0.0399284	0.035697	0.00284847	0.0642024	0.142895	0.474681	0.172234	0.0935947	0.0236704	0.019594	0.00912836	0.069494	0.111033	0.521441	0.177138	0.0907101	0.0377279	0.0307674	-0.0383112	0.0744325	0.111667	0.376303	0.119209	0.208926	0.0670745	0.0569513	-0.0145633	0.0962819	0.156496
0.0740498	0.14318	0.0843758	0.129203	0.55075	0.238813	0.22346	0.0905256	0.0576315	0.214221	0.028389	0.0778655	0.0228848	0.0958248	-0.041541	0.0387991	0.0792251	0.149749	0.452821	0.135143	0.104122	0.0399354	0.0357153	0.00328913	0.0641986	0.142856	0.474173	0.172174	0.093758	0.0236739	0.0196	0.00956659	0.0694934	0.111012	0.520507	0.176927	0.0908768	0.0377686	0.0308414	-0.0374263	0.074455	0.111611	0.375652	0.119092	0.209232	0.0671181	0.0570837	-0.0142438	0.0963215	0.156558
0.0740493	0.143409	0.0843825	0.129224	0.549118	0.238433	0.222899	0.0903432	0.0577268	0.214269	0.0283918	0.0779592	0.0229457	0.0962333	-0.039513	0.0388024	0.079212	0.149669	0.452015	0.134939	0.104294	0.0399493	0.035752	0.00416887	0.0641908	0.142778	0.473159	0.172053	0.0940857	0.023681	0.0196119	0.0104405	0.0694923	0.11097	0.518643	0.176508	0.0912111	0.0378502	0.0309898	-0.0356639	0.0744998	0.111499	0.374352	0.11886	0.209845	0.0672054	0.0573494	-0.0136109	0.0964008	0.156682
0.0740495	0.143294	0.0843792	0.129214	0.549933	0.238623	0.22318	0.0904344	0.0576792	0.214245	0.0283904	0.0779123	0.0229152	0.0960288	-0.0405262	0.0388007	0.0792185	0.149709	0.452418	0.135041	0.104208	0.0399423	0.0357336	0.00372926	0.0641947	0.142817	0.473666	0.172113	0.0939217	0.0236775	0.0196059	0.010004	0.0694928	0.110991	0.519574	0.176717	0.0910438	0.0378094	0.0309155	-0.0365439	0.0744774	0.111555	0.375002	0.118976	0.209538	0.0671617	0.0572164	-0.0139263	0.0963612	0.15662
0.074049	0.143524	0.0843859	0.129235	0.548304	0.238243	0.222619	0.0902521	0.0577745	0.214293	0.0283932	0.0780061	0.0229762	0.0964383	-0.0385014	0.038804	0.0792054	0.14963	0.451613	0.134838	0.10438	0.0399562	0.0357703	0.00460796	0.0641869	0.142738	0.472653	0.171993	0.0942499	0.0236846	0.0196178	0.0108762	0.0694917	0.110948	0.517714	0.176298	0.0913786	0.0378911	0.0310643	-0.0347863	0.0745222	0.111443	0.373704	0.118744	0.210153	0.0672491	0.0574828	-0.0132975	0.0964405	0.156744
0.0528501	0.337402	0.0240774	0.150058	0.344874	0.146332	0.654927	0.129177	0.0224084	0.0839178	0.00867071	0.0336933	0.0130147	0.0822028	-0.120822	0.0644869	0.0398933	0.0383309	0.305846	0.46656	0.0815622	0.0353245	0.059924	-0.0274413	0.0539672	0.0613075	0.40193	0.414214	0.0597124	0.0225533	0.0285192	-0.0422032	0.0575501	0.0359142	0.376843	0.609906	0.0224799	0.00964161	0.013475	-0.12581	0.171912	0.112846	0.323328	0.332087	0.0515141	0.0202425	0.0258119	-0.0377419	0.105751	0.064835
0.0528503	0.337132	0.0240764	0.150046	0.345386	0.146449	0.655749	0.129307	0.0223894	0.0839084	0.00867025	0.0336727	0.0129968	0.0820278	-0.122119	0.0644842	0.0398966	0.0383413	0.306119	0.46691	0.0814948	0.0353184	0.0598936	-0.0279741	0.0539704	0.0613244	0.40236	0.414359	0.0596077	0.0225499	0.0285107	-0.0426821	0.0575505	0.0359212	0.377519	0.610628	0.0224373	0.00963043	0.0134414	-0.127128	0.171861	0.112903	0.323889	0.33241	0.0514376	0.0202289	0.0257508	-0.0384801	0.105708	0.0648092
0.0528505	0.336864	0.0240754	0.150034	0.3459	0.146566	0.656572	0.129437	0.0223704	0.0838989	0.00866978	0.0336521	0.012979	0.0818532	-0.123417	0.0644816	0.0399	0.0383517	0.306392	0.467261	0.0814275	0.0353122	0.0598633	-0.0285075	0.0539737	0.0613413	0.402791	0.414504	0.0595032	0.0225465	0.0285022	-0.0431618	0.057551	0.0359282	0.378197	0.611351	0.0223948	0.00961926	0.0134079	-0.128449	0.17181	0.11296	0.324451	0.332734	0.0513613	0.0202153	0.0256898	-0.03922	0.105664	0.0647833
0.0528507	0.336595	0.0240744	0.150022	0.346414	0.146683	0.657396	0.129567	0.0223515	0.0838894	0.00866931	0.0336315	0.0129613	0.0816789	-0.124717	0.0644789	0.0399033	0.0383621	0.306665	0.467612	0.0813602	0.0353061	0.0598329	-0.0290415	0.053977	0.0613583	0.403223	0.414649	0.0593989	0.0225431	0.0284936	-0.0436421	0.0575514	0.0359352	0.378877	0.612074	0.0223523	0.0096081	0.0133744	-0.129773	0.171758	0.113016	0.325014	0.333057	0.051285	0.0202018	0.0256289	-0.0399614	0.105621	0.0647574
0.0528509	0.336326	0.0240734	0.15001	0.346929	0.146801	0.658221	0.129697	0.0223325	0.0838799	0.00866885	0.033611	0.0129435	0.081505	-0.126019	0.0644763	0.0399066	0.0383725	0.306938	0.467963	0.081293	0.0352999	0.0598026	-0.029576	0.0539802	0.0613753	0.403655	0.414793	0.0592947	0.0225397	0.0284851	-0.0441231	0.0575519	0.0359422	0.379557	0.612799	0.02231	0.00959696	0.013341	-0.131098	0.171707	0.113073	0.325577	0.333381	0.0512089	0.0201882	0.0255682	-0.0407044	0.105577	0.0647316
0.135968	0.19542	0.203065	0.157817	0.451467	0.18493	0.0881767	0.103884	0.070481	0.135444	0.0154202	0.0394387	0.0226871	0.0958628	0.0127357	0.0940924	0.105907	0.216005	0.350636	0.10507	0.089903	0.020738	0.0468634	0.0648772	0.148445	0.337595	0.288687	0.062769	0.0763853	0.0143581	0.0248908	0.046869	0.1275	0.234289	0.378624	0.101765	0.0952542	0.0183863	0.0264668	0.0177147	0.170644	0.185424	0.273268	0.147049	0.130769	0.0295345	0.0405802	0.0227309	0.156412	0.26255
0.135969	0.195108	0.203049	0.157791	0.452809	0.185225	0.0884003	0.104094	0.070365	0.135414	0.0154186	0.0393907	0.0226269	0.0954558	0.0113628	0.0940847	0.105925	0.21612	0.351261	0.105229	0.0897547	0.0207307	0.0468157	0.0641642	0.148463	0.33778	0.289307	0.0628135	0.0761187	0.0143536	0.0248759	0.0462892	0.127502	0.234378	0.379986	0.102008	0.0949053	0.0183455	0.0263394	0.0165362	0.170542	0.18561	0.274218	0.147336	0.130385	0.0294955	0.0403909	0.0220217	0.156284	0.262342
0.135969	0.194952	0.203041	0.157779	0.453481	0.185373	0.0885123	0.104198	0.070307	0.135398	0.0154178	0.0393668	0.0225968	0.0952529	0.0106746	0.0940809	0.105934	0.216178	0.351574	0.105308	0.0896806	0.020727	0.0467919	0.0638071	0.148472	0.337872	0.289617	0.0628358	0.0759857	0.0143514	0.0248684	0.0459984	0.127503	0.234423	0.380668	0.102129	0.0947314	0.0183252	0.0262759	0.0159441	0.170491	0.185704	0.274694	0.14748	0.130194	0.0294759	0.0402965	0.0216648	0.15622	0.262239
0.13597	0.194796	0.203033	0.157766	0.454155	0.185521	0.0886245	0.104303	0.0702492	0.135383	0.015417	0.0393428	0.0225668	0.0950505	0.0099851	0.0940771	0.105942	0.216235	0.351887	0.105388	0.0896066	0.0207233	0.046768	0.0634495	0.148481	0.337964	0.289927	0.062858	0.075853	0.0143492	0.024861	0.045707	0.127504	0.234467	0.381352	0.102251	0.0945577	0.0183049	0.0262125	0.0153502	0.17044	0.185797	0.275171	0.147624	0.130003	0.0294564	0.0402024	0.0213064	0.156156	0.262135
0.135968	0.195264	0.203057	0.157804	0.452137	0.185078	0.0882885	0.103989	0.070423	0.135429	0.0154194	0.0394147	0.022657	0.0956591	0.0120499	0.0940886	0.105916	0.216063	0.350948	0.105149	0.0898288	0.0207344	0.0468396	0.0645209	0.148454	0.337688	0.288997	0.0627913	0.0762519	0.0143559	0.0248834	0.0465794	0.127501	0.234333	0.379304	0.101886	0.0950796	0.0183659	0.026403	0.0171264	0.170593	0.185517	0.273743	0.147192	0.130577	0.029515	0.0404855	0.0223771	0.156348	0.262446
0.24495	0.252322	0.223861	0.190117	0.369422	0.378674	0.0550886	0.0741955	0.0727381	0.0826217	0.0130994	0.0284289	0.0208312	0.055871	1.04713e-05	0.0414697	0.228903	0.216298	0.384819	0.0707729	0.0927557	0.0185334	0.0296911	-0.0417732	0.17691	0.266853	0.62846	0.0399787	0.0400227	0.0094849	0.010547	-0.172257	0.220355	0.237855	0.44269	0.0522761	0.0490117	0.0126558	0.0185939	-0.0334366	0.236007	0.20165	0.453124	0.0736905	0.0546982	0.0180061	0.0291032	-0.0662788	0.200799	0.241698
0.0755926	0.112747	0.0510412	0.0539499	0.135695	0.0832358	0.28609	0.0628386	0.124729	0.152918	0.119899	0.101183	0.0852005	0.164975	0.121753	0.174152	0.0593373	0.0518331	0.229479	0.148587	0.151846	0.145396	0.10337	0.110151	0.0653345	0.0526556	0.273306	0.167915	0.118627	0.155626	0.0586112	0.107925	0.109472	0.0723553	0.166124	0.190693	0.123753	0.13683	0.0552626	0.145511	0.148777	0.078512	0.1624	0.148866	0.104311	0.0874846	0.0938121	0.175837	0.0542628	0.044454
0.1211	0.159489	0.0954831	0.0860245	0.408906	0.101214	0.185587	0.0673666	0.118029	0.145089	0.0322148	0.0690549	0.0427591	0.178506	-0.00407892	0.134442	0.0899294	0.102874	0.41976	0.208222	0.129244	0.0360001	0.0410015	-0.0270314	0.0936502	0.136818	0.548298	0.158952	0.104369	0.0293776	0.0332608	-0.104726	0.113403	0.098296	0.379313	0.161436	0.103808	0.0368026	0.0773088	0.0296319	0.183579	0.111857	0.216237	0.0952478	0.115982	0.049604	0.109684	0.11781	0.136679	0.12284
0.0663158	0.233187	0.0393381	0.0920707	0.592511	0.153736	0.228832	0.124803	0.043839	0.170197	0.0277796	0.0590776	0.017717	0.117225	-0.0163324	0.0865753	0.0652633	0.0545166	0.353725	0.211073	0.118376	0.0472383	0.0808814	0.0689263	0.0639545	0.0590289	0.604499	0.230309	0.0813449	0.0309756	0.0303721	-0.100485	0.0675835	0.0454618	0.587349	0.231392	0.0485975	0.0260797	0.0242006	-0.0306641	0.194542	0.0875059	0.287161	0.213893	0.12656	0.0335167	0.0531324	0.00368949	0.10289	0.0819815
0.385143	0.241692	0.139924	0.145126	0.373173	0.208569	0.064882	0.0839994	0.0623487	0.234695	0.0116105	0.0397686	0.00963751	0.0559902	-0.0467188	0.0203304	0.449857	0.151804	0.209034	0.0829419	0.0918787	0.0220732	0.0199677	-0.0275564	0.379636	0.170622	0.284011	0.0587757	0.101553	0.0151083	0.0116396	-0.0213459	0.361229	0.160479	0.379885	0.0558088	0.0688997	0.0128309	0.0132883	-0.0524207	0.246734	0.231206	0.270778	0.0661944	0.161112	0.019602	0.0251699	-0.0207965	0.336959	0.174684
0.242946	0.175486	0.150899	0.0931134	0.107504	0.0810075	0.172687	0.0593991	0.128706	0.142775	0.0360865	0.0723078	0.0764147	0.175936	0.0847553	0.1469	0.251413	0.139957	0.123221	0.218996	0.131094	0.0304076	0.0683228	0.0365876	0.249521	0.183526	0.175484	0.136373	0.0946071	0.0276084	0.0641087	0.068771	0.241111	0.13966	0.108546	0.165812	0.110489	0.0378258	0.0925928	0.103964	0.252781	0.134296	0.120973	0.0733553	0.107451	0.0491481	0.117465	0.144531	0.20991	0.166028
0.187345	0.333318	0.0854335	0.0966909	0.124961	0.0782297	0.281871	0.0592358	0.17847	0.109196	0.021552	0.046267	0.0541278	0.135967	0.0662395	0.143157	0.126655	0.0768717	0.1531	0.214626	0.188793	0.0598541	0.0991683	0.0809327	0.178894	0.110981	0.256094	0.210914	0.132149	0.0266434	0.0497212	0.0346035	0.180588	0.101235	0.15748	0.282	0.142108	0.025069	0.0585614	0.0529587	0.247148	0.112818	0.134062	0.18583	0.133705	0.0302963	0.0765996	0.0795415	0.187476	0.109038
0.114864	0.0282439	0.0822964	0.0226269	0.125936	0.0295477	0.106318	0.0491647	0.151	0.12714	0.0493376	0.0521316	0.12762	0.175656	0.24263	0.355331	0.0693177	0.0652493	0.11729	0.0711847	0.138017	0.0589304	0.168852	0.31116	0.107453	0.0825054	0.178191	0.11502	0.126973	0.040052	0.0924568	0.257348	0.0796471	0.0517486	0.0811264	0.0953903	0.122916	0.04499	0.13712	0.387061	0.127486	0.0593793	0.0943999	0.195499	0.111217	0.0424704	0.122447	0.247101	0.0301592	0.0381465
0.0835995	0.248032	0.0905138	0.0493791	0.516752	0.107065	0.0960521	0.0444139	0.0723098	0.0979787	0.0326736	0.0529854	0.0624597	0.13078	0.0456397	0.231837	0.0984083	0.0817011	0.488694	0.0952044	0.0763307	0.0448663	0.0703073	0.044488	0.0879695	0.0927941	0.660911	0.090311	0.0572839	0.0401599	0.0462577	-0.0756868	0.0782261	0.0999539	0.527149	0.0837965	0.0674695	0.0347368	0.0604588	0.0482094	0.0887098	0.0918177	0.541769	0.0933461	0.076998	0.0346848	0.071716	0.000958595	0.101577	0.0615425
0.14047	0.266642	0.0765587	0.102876	0.478156	0.108587	0.203549	0.0877759	0.0677459	0.139129	0.0171156	0.0508644	0.022612	0.131229	-0.00620711	0.121272	0.079252	0.0847216	0.366064	0.169936	0.120582	0.0370093	0.0801935	0.0622425	0.14684	0.0955781	0.348678	0.1833	0.115378	0.0289385	0.0546902	0.0265976	0.135292	0.0929282	0.477177	0.177359	0.0748588	0.0223717	0.0365458	-0.0165332	0.329307	0.109242	0.19043	0.155761	0.113633	0.0348576	0.0657	0.00106987	0.112376	0.0943635
0.285074	0.302264	0.217751	0.193667	0.271389	0.12635	0.0802844	0.0642537	0.0625962	0.091858	0.0169317	0.0325222	0.0395381	0.101054	0.0264352	0.0596347	0.208805	0.247739	0.236817	0.0947247	0.0900923	0.0256236	0.0573175	0.0388817	0.269835	0.292898	0.241703	0.0658705	0.057601	0.0175422	0.0348945	0.0196553	0.289277	0.281317	0.220504	0.0610706	0.0560711	0.0190313	0.0440051	0.0287235	0.333275	0.241604	0.207882	0.0639129	0.0756646	0.0241097	0.05769	-0.00413739	0.271324	0.233011
0.14211	0.13576	0.0920526	0.0749808	0.234717	0.0732167	0.126532	0.0723583	0.20437	0.237215	0.0474163	0.067312	0.0758877	0.153044	0.076914	0.141547	0.121512	0.0858519	0.200682	0.142982	0.208514	0.0586015	0.0912541	0.0906024	0.137301	0.153111	0.208867	0.125845	0.2398	0.0375793	0.0460794	0.0514167	0.128986	0.113517	0.228043	0.115818	0.266482	0.0440204	0.0639838	0.0391487	0.162577	0.107395	0.124729	0.102438	0.247505	0.0477376	0.0804103	0.127209	0.0927572	0.0946687
0.242888	0.273687	0.273661	0.225279	0.37848	0.11354	0.0310634	0.0426995	0.0708556	0.0928093	0.013185	0.0296098	0.0238345	0.0859571	-0.0339672	0.0823939	0.217225	0.196912	0.312317	0.0487859	0.114729	0.0231089	0.0338374	0.0530848	0.149852	0.294312	0.43534	0.0332954	0.06667	0.0136978	0.0149621	-0.00812884	0.137471	0.288196	0.43762	0.0282478	0.0540939	0.0110478	0.0181733	0.0251506	0.0816439	0.408804	0.342275	0.0511242	0.0529491	0.0132721	0.0277972	0.0221348	0.137544	0.318734
0.236988	0.179948	0.160012	0.113569	0.421001	0.121733	0.0737364	0.0744339	0.0573675	0.149551	0.013446	0.0538252	0.0180678	0.127865	0.0193815	0.123378	0.168938	0.149109	0.374349	0.103848	0.0735728	0.0213172	0.027387	0.0814785	0.240853	0.196545	0.337793	0.0786392	0.091744	0.0209429	0.0286208	0.00486133	0.177257	0.143249	0.422879	0.0754052	0.0610664	0.0178884	0.0272522	0.0750032	0.205556	0.135028	0.270473	0.115681	0.100424	0.033386	0.0571147	0.0823376	0.168941	0.151057
0.283709	0.340958	0.101274	0.0757188	0.0684625	0.0342946	0.196505	0.0359292	0.302837	0.172428	0.0586921	0.068504	0.0915448	0.18456	-0.103023	0.201302	0.271739	0.0629601	0.0540933	0.137203	0.261362	0.0630249	0.122173	0.0274456	0.323026	0.0681051	0.0952554	0.180636	0.184734	0.0422597	0.0757859	0.0301976	0.364725	0.10829	0.0678531	0.121032	0.237452	0.0898573	0.150448	-0.139657	0.383472	0.0828585	0.0596367	0.0901733	0.218833	0.070396	0.109284	-0.0146532	0.410895	0.0596366
0.146929	0.188175	0.0496953	0.0882371	0.281018	0.11354	0.263173	0.110281	0.102069	0.146906	0.0432	0.045505	0.0412347	0.0925781	0.0726815	0.0946745	0.120156	0.0465908	0.270551	0.239609	0.119167	0.0333746	0.0544568	0.116094	0.158635	0.0580501	0.233505	0.23759	0.149317	0.0330973	0.035368	0.094438	0.168691	0.0661186	0.246085	0.219037	0.119239	0.0350806	0.0408542	0.104895	0.231716	0.111912	0.160752	0.172395	0.15756	0.0332116	0.051332	0.0811213	0.208881	0.0694093
0.421797	0.236786	0.0897277	0.0954049	0.0399649	0.0355193	0.114068	0.0507371	0.235044	0.169271	0.0472964	0.0568311	0.151607	0.212162	-0.099505	0.330446	0.17316	0.0740156	0.0603135	0.163354	0.23237	0.0512502	0.18618	0.0593554	0.174485	0.0677338	0.0394616	0.180353	0.366041	0.0353586	0.137013	-0.00044584	0.289767	0.118724	0.0331392	0.167762	0.333132	0.0267872	0.125015	-0.0943265	0.288672	0.0831059	0.034228	0.143894	0.304957	0.0238238	0.0940184	0.027301	0.158296	0.0757486
0.0328718	0.0921376	0.0240536	0.0416395	0.192794	0.105443	0.451038	0.203811	0.0455706	0.12181	0.011181	0.0427014	0.0317505	0.0772674	0.210741	0.0340866	0.0256747	0.0277501	0.1925	0.42414	0.059937	0.0214714	0.053531	0.194996	0.0369083	0.0280693	0.214802	0.392746	0.0360764	0.00948498	0.0225005	0.259413	0.0466495	0.0328296	0.186482	0.374997	0.0516248	0.0158856	0.0325816	0.25895	0.0847786	0.0544261	0.142068	0.316001	0.103211	0.0320008	0.0411634	0.226352	0.0523069	0.0264442
0.143716	0.0980654	0.0946306	0.0734167	0.335278	0.179248	0.147576	0.0865142	0.119597	0.191607	0.0708736	0.0797095	0.0604917	0.124665	0.0278368	0.0470763	0.139536	0.125095	0.223022	0.102469	0.224572	0.087191	0.104419	-0.00630398	0.287211	0.102019	0.279144	0.0838303	0.116041	0.0652592	0.07206	-0.00556535	0.119704	0.0948966	0.369163	0.126507	0.102345	0.0481484	0.0661852	0.0730506	0.170256	0.144455	0.238849	0.0864282	0.148208	0.0741547	0.101187	0.0364623	0.153224	0.106801
0.164799	0.16475	0.112087	0.0717758	0.433626	0.114446	0.0889231	0.0680286	0.0739959	0.179239	0.0413856	0.114683	0.0512905	0.145871	0.0338931	0.0693009	0.072058	0.0980351	0.462267	0.110998	0.093268	0.0625231	0.0510713	0.0497797	0.115711	0.133715	0.472473	0.0781084	0.0839704	0.0740121	0.0402102	0.0017996	0.255119	0.135353	0.357816	0.0639795	0.076844	0.057965	0.0559346	-0.00301149	0.178462	0.115898	0.380145	0.0728492	0.0697691	0.0477245	0.0525535	0.0825984	0.175988	0.0797824
0.0842584	0.136178	0.0735869	0.0785688	0.525701	0.191959	0.0973791	0.0514474	0.0564208	0.150823	0.023425	0.0618066	0.0189464	0.132829	0.120282	0.156276	0.0806505	0.110901	0.458874	0.107926	0.105895	0.0476869	0.0328362	0.0552305	0.184817	0.185518	0.333161	0.086271	0.122827	0.0463376	0.0427147	-0.00164703	0.105981	0.095285	0.461753	0.0815401	0.0637149	0.0335256	0.0318599	0.12634	0.312017	0.118141	0.122384	0.0617407	0.200052	0.0690148	0.118654	-0.00200384	0.0758408	0.0904883
0.10481	0.10342	0.0911633	0.085737	0.344613	0.0738192	0.180345	0.0453004	0.124322	0.192173	0.0585027	0.105411	0.0470955	0.262166	0.0491487	0.351337	0.10706	0.127622	0.256662	0.124797	0.234938	0.0780222	0.0674604	0.00343974	0.0936973	0.106724	0.426017	0.123145	0.119098	0.0546662	0.0461245	0.0305282	0.120327	0.158062	0.277428	0.113458	0.161144	0.0752161	0.106314	-0.0119483	0.148255	0.149778	0.204927	0.0987845	0.174233	0.0778926	0.13765	0.00847928	0.135457	0.133685
0.13141	0.107227	0.129975	0.133046	0.442425	0.23726	0.129275	0.0923804	0.0562091	0.0974312	0.0180224	0.0361855	0.0208021	0.0588629	0.0718807	0.0315956	0.141074	0.178588	0.361126	0.110109	0.0814288	0.0269104	0.0337501	0.0670134	0.16407	0.201039	0.400018	0.107886	0.0595887	0.0171458	0.0195345	0.0307173	0.149199	0.158884	0.400818	0.0958252	0.0682089	0.023117	0.0251323	0.078816	0.196579	0.195753	0.280077	0.0827446	0.110911	0.03631	0.0489791	0.0486464	0.121509	0.122847
0.180779	0.21469	0.0663557	0.0908144	0.0711649	0.0598651	0.294287	0.102405	0.176421	0.182634	0.0550997	0.0475765	0.0687366	0.15487	0.0871562	0.0959935	0.161723	0.061093	0.0865889	0.271632	0.187494	0.0319609	0.0930328	0.106476	0.280331	0.104548	0.0751918	0.180575	0.193758	0.0503174	0.097768	0.017511	0.339242	0.111185	0.0689938	0.200573	0.17069	0.0451236	0.0997427	-0.0355499	0.295054	0.0968189	0.0714085	0.146984	0.137765	0.0759796	0.088536	0.0874545	0.203823	0.069951
0.187955	0.106721	0.162853	0.136739	0.269403	0.21478	0.162827	0.0917681	0.106774	0.101728	0.0534271	0.0547727	0.0638934	0.0922459	-0.00713264	0.0526946	0.0961262	0.113721	0.269638	0.151951	0.157398	0.091912	0.0968737	0.0223803	0.122366	0.175664	0.29211	0.142633	0.141036	0.0762455	0.063084	-0.0131377	0.137739	0.134201	0.304593	0.139512	0.100313	0.0702546	0.0808025	0.0325855	0.125842	0.161545	0.300402	0.122158	0.0947291	0.0517982	0.0718018	0.0717243	0.115817	0.149438
0.148897	0.302043	0.0633252	0.127146	0.487546	0.0698176	0.103326	0.0657939	0.0671399	0.136386	0.0297747	0.0500816	0.0250752	0.104126	0.0749165	0.0569772	0.112701	0.0725145	0.422097	0.12381	0.110859	0.0463488	0.0420359	0.0696346	0.179841	0.101731	0.454816	0.0888089	0.0689781	0.0448395	0.0290009	0.0319848	0.159683	0.10191	0.397107	0.0960654	0.0974057	0.0404336	0.0423586	0.0650368	0.362279	0.100443	0.152885	0.119307	0.110992	0.0313861	0.0705727	0.0521347	0.231808	0.102945
0.119933	0.182438	0.0767038	0.0615866	0.260521	0.0672433	0.271818	0.0925379	0.144465	0.25055	0.0345088	0.0743136	0.0369134	0.12583	0.055137	0.0624017	0.100291	0.0573818	0.21959	0.261093	0.176674	0.0352171	0.0569322	0.0928205	0.152958	0.0878806	0.262349	0.195047	0.157415	0.0419993	0.0505792	0.0517708	0.149585	0.104622	0.209734	0.196302	0.174871	0.0554688	0.0764257	0.0329909	0.232096	0.103699	0.121462	0.135358	0.223188	0.0633088	0.0957568	0.0251321	0.164646	0.0611227
0.0605806	0.135097	0.0620471	0.104398	0.283528	0.114135	0.335093	0.128452	0.0667136	0.133787	0.0232467	0.0426373	0.043356	0.114675	0.125435	0.125336	0.0630321	0.0765364	0.222676	0.283202	0.131944	0.0376746	0.0923821	0.0925524	0.0959735	0.134209	0.30013	0.206134	0.123005	0.039378	0.0570744	0.0440959	0.0692768	0.0740077	0.253448	0.302688	0.0642009	0.018573	0.0344358	0.183369	0.100047	0.124006	0.238028	0.239185	0.112982	0.0222099	0.0373475	0.126196	0.0549359	0.0564778
0.0621332	0.115235	0.0623374	0.0750718	0.536828	0.172109	0.11633	0.0649874	0.0459196	0.116601	0.0244154	0.0521428	0.0226425	0.18213	0.129394	0.250776	0.0748616	0.107777	0.490164	0.116957	0.072363	0.0342896	0.0334875	0.0700997	0.0732885	0.0807601	0.561549	0.116247	0.0551736	0.0237215	0.0187732	0.0704867	0.0647729	0.0727416	0.506685	0.0919072	0.0529739	0.0297556	0.0288415	0.152323	0.0752273	0.0621018	0.456389	0.102569	0.069016	0.0313732	0.0575851	0.145738	0.0801366	0.103064
0.187753	0.180844	0.104046	0.087725	0.315355	0.122967	0.197199	0.0883601	0.105423	0.179551	0.0243021	0.0603301	0.0274618	0.117738	0.0384595	0.0461692	0.164216	0.120025	0.196107	0.163954	0.200019	0.0498701	0.070042	0.0357663	0.160653	0.110424	0.310357	0.177387	0.134879	0.0326971	0.0359938	0.0376102	0.15619	0.0953496	0.324313	0.158921	0.103646	0.0366584	0.0592246	0.0656978	0.250762	0.11854	0.231942	0.0995017	0.141281	0.0491712	0.086651	0.0221516	0.143727	0.0896344
0.171382	0.325544	0.239996	0.104933	0.393156	0.0520273	0.0603494	0.0348167	0.0863887	0.129537	0.0195603	0.0566701	0.0327242	0.180682	-0.00355628	0.161138	0.149248	0.197739	0.356085	0.0581893	0.0916628	0.0313026	0.0605085	0.0552648	0.131902	0.227099	0.462335	0.0548358	0.0618327	0.0157478	0.0280628	0.0181851	0.178768	0.254694	0.353896	0.0435121	0.0854394	0.0266382	0.0691998	-0.0121467	0.290406	0.216432	0.178746	0.0438588	0.122746	0.0427344	0.0976783	0.00739902	0.194797	0.217816
0.170217	0.268681	0.0676378	0.076956	0.160163	0.0607768	0.286741	0.0748456	0.135252	0.113549	0.0336723	0.0443761	0.089045	0.156253	0.0572718	0.233115	0.124687	0.0682178	0.111146	0.260309	0.171105	0.0405454	0.121356	0.102634	0.117344	0.0843937	0.175577	0.267393	0.154644	0.036375	0.0762653	0.0880077	0.19577	0.0808266	0.161956	0.261954	0.11529	0.0252475	0.0742084	0.0847477	0.278703	0.0928097	0.114627	0.197636	0.112304	0.0273908	0.0829425	0.093587	0.147314	0.0609586
0.0570696	0.143306	0.0306183	0.0433506	0.137186	0.090117	0.434799	0.140061	0.122536	0.17776	0.0168208	0.0526288	0.0493301	0.139766	0.151641	0.0647318	0.0594586	0.0314608	0.174656	0.367871	0.131118	0.0256475	0.0605386	0.14925	0.059813	0.0286552	0.182206	0.362721	0.0961188	0.0184165	0.0460463	0.206022	0.0892872	0.0413294	0.119285	0.349984	0.132158	0.0292537	0.0652115	0.173491	0.222828	0.0788564	0.119701	0.183159	0.161367	0.0612644	0.106812	0.0660137	0.0988897	0.0340796
0.127868	0.298475	0.0659919	0.106008	0.449673	0.107809	0.13642	0.0642083	0.0468835	0.107454	0.0192747	0.0555469	0.0286786	0.125297	0.125211	0.116064	0.0760477	0.113213	0.46666	0.114525	0.0746382	0.0434219	0.0438606	0.0676331	0.122021	0.097597	0.394602	0.164332	0.0733058	0.0457265	0.0290241	0.0733912	0.0827396	0.0630478	0.437498	0.134885	0.045099	0.0235932	0.0288514	0.184286	0.128986	0.0688839	0.282675	0.18008	0.0742217	0.0408275	0.0582952	0.16603	0.160064	0.102789
0.0753678	0.114243	0.0520367	0.0425898	0.420782	0.181006	0.21599	0.134036	0.0455107	0.0897486	0.0280661	0.0487432	0.0218495	0.12095	0.140397	0.0712736	0.0759088	0.0944363	0.393009	0.166048	0.0948889	0.0543303	0.0523329	0.0690461	0.0639017	0.0776196	0.476238	0.178198	0.0514848	0.031009	0.0210797	0.100469	0.0578857	0.057478	0.40181	0.184229	0.0486818	0.0340921	0.0304164	0.185407	0.233058	0.0675935	0.151452	0.204838	0.0824186	0.0504433	0.0947008	0.115496	0.0469476	0.0432679
0.216286	0.260142	0.128126	0.11387	0.264627	0.10705	0.16716	0.0604789	0.0976762	0.125244	0.0303983	0.0368871	0.0706059	0.11272	0.0251201	0.162896	0.104291	0.0918027	0.302865	0.145566	0.130599	0.0369765	0.111891	0.0760106	0.134441	0.143728	0.301687	0.136343	0.12804	0.0323473	0.0930336	0.0303809	0.156771	0.178361	0.332512	0.126256	0.0857965	0.0157922	0.0468831	0.0576283	0.152902	0.186028	0.282661	0.126004	0.110687	0.0185863	0.0516347	0.0714966	0.0961033	0.0868711
0.121722	0.36808	0.0670269	0.0597539	0.261247	0.0590406	0.305661	0.0630217	0.0705908	0.1196	0.0240314	0.040974	0.0363028	0.13712	0.113418	0.107423	0.0481605	0.0580729	0.291445	0.323482	0.0699217	0.0214614	0.0337169	0.15374	0.0732181	0.076553	0.372496	0.247818	0.0492861	0.0180771	0.0248228	0.137728	0.11586	0.0553123	0.259061	0.271965	0.060013	0.0150338	0.0332504	0.189505	0.432775	0.10532	0.105455	0.0958856	0.128528	0.0323829	0.0832301	0.0164231	0.111152	0.0585079
0.109901	0.273989	0.128544	0.105746	0.416092	0.0770735	0.117527	0.0471196	0.101354	0.174344	0.0237735	0.0707694	0.0257336	0.136325	0.0770761	0.106132	0.100865	0.122375	0.380483	0.117961	0.135409	0.0516097	0.0447564	0.0465405	0.102602	0.128186	0.47524	0.0937384	0.0975911	0.0417791	0.0293108	0.0315531	0.132748	0.115388	0.408004	0.0903431	0.0901602	0.030296	0.038184	0.0948775	0.280019	0.106181	0.126894	0.0559316	0.122286	0.0375124	0.0833931	0.187784	0.123618	0.111019
0.141846	0.200046	0.086929	0.105627	0.347056	0.114789	0.225096	0.0702659	0.0728916	0.134486	0.0168754	0.0585166	0.0239915	0.159928	0.0853142	0.0883828	0.104246	0.0981392	0.247996	0.161831	0.128482	0.0409513	0.206379	0.0119752	0.131995	0.109848	0.405648	0.130108	0.0628814	0.027418	0.105836	0.0262657	0.132575	0.0862008	0.319985	0.194154	0.0708411	0.0269769	0.046894	0.122374	0.198095	0.126607	0.263318	0.134911	0.0923577	0.0299533	0.0580831	0.0966741	0.16286	0.111239
0.335749	0.200669	0.0962085	0.0422561	0.0938321	0.038132	0.117274	0.0488858	0.371403	0.252946	0.0596315	0.10265	0.0785821	0.205005	-0.15268	0.24347	0.297188	0.0712406	0.0682951	0.10569	0.266675	0.0533644	0.0953592	0.0421874	0.288124	0.0792328	0.121214	0.114311	0.256704	0.0566904	0.0902777	-0.00655367	0.220239	0.0913014	0.0847324	0.111254	0.331415	0.102716	0.169483	-0.111141	0.214333	0.0816273	0.115943	0.109977	0.247275	0.0815922	0.128126	0.0211259	0.282663	0.0973028
0.151069	0.16048	0.0838727	0.0741027	0.314251	0.122708	0.228241	0.114969	0.0963824	0.161432	0.035929	0.0474883	0.0325608	0.108019	0.0576949	0.0777085	0.168583	0.0624902	0.239595	0.148622	0.0969326	0.0598508	0.135399	0.088528	0.153109	0.074233	0.355428	0.177162	0.0724453	0.0296429	0.0579933	0.0799866	0.146873	0.0903235	0.326686	0.1777	0.0749741	0.0324461	0.0435638	0.107434	0.186456	0.10191	0.24416	0.152462	0.1066	0.0375078	0.0754914	0.095412	0.105502	0.0842276
0.13026	0.401311	0.0891984	0.0865386	0.502589	0.0730269	0.0980914	0.0491211	0.0614374	0.10136	0.0186926	0.0414955	0.0193812	0.0879459	0.08035	0.0530846	0.077518	0.0960745	0.521959	0.103325	0.0670709	0.0319679	0.0278457	0.0742393	0.128958	0.121564	0.513496	0.088471	0.0594871	0.0262176	0.0184693	0.0433377	0.181679	0.109551	0.42424	0.0821065	0.0641233	0.0248698	0.0302182	0.0832115	0.283744	0.124209	0.268449	0.0809998	0.0892585	0.0334185	0.0564009	0.0635202	0.160642	0.113808
0.185146	0.184259	0.164637	0.195132	0.252279	0.137573	0.220864	0.0607206	0.0973444	0.107771	0.0267774	0.0454246	0.0386517	0.120028	0.0143003	0.092225	0.0879939	0.149438	0.311515	0.19797	0.0899547	0.0310481	0.049667	0.0824142	0.100002	0.342554	0.367297	0.101356	0.0595019	0.0158358	0.0191082	-0.0056555	0.206938	0.183193	0.236135	0.177053	0.0846488	0.0340639	0.047927	0.0300417	0.222819	0.218244	0.251588	0.0884482	0.0807418	0.0323899	0.0610221	0.0447467	0.0990345	0.195892
0.134891	0.111923	0.0478815	0.0437035	0.213203	0.0439034	0.318514	0.0709452	0.115764	0.208591	0.0294749	0.0877098	0.0514227	0.235105	0.0888488	0.359219	0.0565877	0.0337916	0.235122	0.3084	0.0949478	0.0488474	0.0989987	0.123305	0.096741	0.0561666	0.317154	0.256815	0.0653736	0.0288072	0.0421439	0.136798	0.195179	0.0594417	0.188003	0.239301	0.107638	0.0396769	0.0858629	0.0848974	0.304205	0.0990239	0.119702	0.123707	0.137073	0.0515829	0.109867	0.0548393	0.0997282	0.0417839
0.0918377	0.177777	0.14362	0.118805	0.418658	0.105113	0.0869902	0.0453648	0.0752783	0.14307	0.015115	0.0577249	0.152507	0.246253	0.0159937	0.112967	0.163958	0.189938	0.26997	0.0642171	0.159258	0.0446431	0.0849965	0.023019	0.0824805	0.150235	0.553725	0.041355	0.0538223	0.0137654	0.0837959	0.0208207	0.111214	0.176247	0.405671	0.0677029	0.0766228	0.0202693	0.113065	0.0292075	0.16059	0.138652	0.194397	0.0582425	0.0970241	0.0319048	0.313625	0.00556506	0.116497	0.199916
0.224822	0.294193	0.0498497	0.0791314	0.0891665	0.0450432	0.135763	0.050175	0.24477	0.154983	0.0180108	0.0554972	0.325208	0.174371	-0.08759	0.155346	0.102885	0.0494306	0.138848	0.22836	0.320098	0.0303745	0.0910519	0.0389522	0.253209	0.0840926	0.146574	0.153974	0.213803	0.0254935	0.122211	0.000642053	0.352841	0.0810161	0.101754	0.133572	0.204749	0.0267733	0.176795	-0.0775005	0.201722	0.0443399	0.0314337	0.0346834	0.0782592	0.0194633	0.448468	0.14163	0.198213	0.0547109
0.120863	0.309018	0.0980752	0.134368	0.4612	0.0742782	0.133683	0.0463816	0.0592032	0.115977	0.0370707	0.0537219	0.022615	0.13291	0.0672905	0.0712383	0.153818	0.109746	0.352342	0.117936	0.0954068	0.0550746	0.0479404	0.0677369	0.164141	0.161029	0.387996	0.104961	0.0819894	0.0555592	0.0357438	0.00858003	0.148016	0.097167	0.426119	0.110324	0.0519313	0.0297469	0.0278978	0.108798	0.323365	0.207353	0.17921	0.0607109	0.0966984	0.0672912	0.0730166	-0.00764507	0.171877	0.10346
0.199875	0.192041	0.0844709	0.0707831	0.236562	0.119958	0.255795	0.105158	0.0826262	0.132199	0.0133732	0.0505303	0.0374253	0.133302	0.089873	0.123904	0.126436	0.0857874	0.297842	0.22254	0.0924587	0.019344	0.039839	0.115752	0.136084	0.0914841	0.304564	0.234802	0.0905551	0.0142513	0.0250316	0.103227	0.183893	0.0775996	0.224936	0.236785	0.0847509	0.0223577	0.0419809	0.127698	0.223053	0.0965289	0.195668	0.171428	0.109127	0.0343297	0.0658327	0.104033	0.150475	0.07439
0.134562	0.210609	0.0776181	0.0630823	0.219689	0.139482	0.276466	0.100892	0.172586	0.129806	0.025532	0.0366292	0.0478875	0.089975	0.0456588	0.114362	0.0691342	0.0601406	0.294971	0.276	0.108117	0.0257527	0.0467249	0.119159	0.0970232	0.0800752	0.247787	0.272772	0.144102	0.0193441	0.0315254	0.107372	0.16862	0.0855203	0.1544	0.248645	0.174016	0.0316231	0.0642686	0.0729065	0.262328	0.0998132	0.14038	0.174328	0.146096	0.0358763	0.0686025	0.0725756	0.114407	0.0874029
0.175908	0.172656	0.119512	0.101655	0.311158	0.13046	0.162657	0.111525	0.0857065	0.102067	0.0654509	0.0602743	0.0525393	0.108058	0.0270683	0.0655048	0.175333	0.091639	0.213592	0.186811	0.0887439	0.0844981	0.0700796	0.0893028	0.201624	0.141628	0.289753	0.113863	0.0971447	0.0719718	0.077817	0.00619835	0.211782	0.127764	0.257464	0.135017	0.0905187	0.0659467	0.108685	0.00282259	0.176415	0.127421	0.233254	0.118688	0.0884672	0.093368	0.0860332	0.0763525	0.164038	0.097363
[truncated: 922 more columns]
