# Supplementary material for: Comprehensive methodology for sample enrichment in EEG biomarker studies for Alzheimer’s risk classification
Source: PLoS One. 2026 Mar 11;21(3):e0343722. doi: 10.1371/journal.pone.0343722 (PMC12978488; doi:10.1371/journal.pone.0343722)
Supplement: S1 File — Tables labeled sovaharmony correspond to the pre-enrichment approach, in which a single harmonization step is applied prior to downstream analyses. Tables labeled neuroHarmonize correspond to the sample enrichment approach, where harmonization is performed after data integration under different group ratio configurations. The archive also includes the table features_p_bonferroni, which reports the original p-values and Bonferroni-corrected p-values for all features retained in the sample enrichment pipeline and used as input to the machine learning models for each group ratio configuration. (ZIP) [file pone.0343722.s002.zip › S1 File/Data_integration_ic_neuroHarmonize_G1_5to1.xlsx]

## Sheet: Sheet1
power_C1_Delta	power_C10_Delta	power_C1_Theta	power_C10_Theta	power_C1_Alpha-1	power_C10_Alpha-1	power_C1_Alpha-2	power_C10_Alpha-2	power_C1_Beta1	power_C10_Beta1	power_C1_Beta2	power_C10_Beta2	power_C1_Beta3	power_C10_Beta3	power_C1_Gamma	power_C10_Gamma	power_C2_Delta	power_C2_Theta	power_C2_Alpha-1	power_C2_Alpha-2	power_C2_Beta1	power_C2_Beta2	power_C2_Beta3	power_C2_Gamma	power_C3_Delta	power_C3_Theta	power_C3_Alpha-1	power_C3_Alpha-2	power_C3_Beta1	power_C3_Beta2	power_C3_Beta3	power_C3_Gamma	power_C4_Delta	power_C4_Theta	power_C4_Alpha-1	power_C4_Alpha-2	power_C4_Beta1	power_C4_Beta2	power_C4_Beta3	power_C4_Gamma	power_C5_Delta	power_C5_Theta	power_C5_Alpha-1	power_C5_Alpha-2	power_C5_Beta1	power_C5_Beta2	power_C5_Beta3	power_C5_Gamma	power_C6_Delta	power_C6_Theta
0.124183	0.0395373	0.0509282	0.0186405	0.0663696	0.0186507	0.0651924	0.0198966	0.129605	0.101204	0.0544866	0.0616056	0.168652	0.205358	0.340583	0.382195	0.0704307	0.0422227	0.0781477	0.0704121	0.148787	0.0511516	0.158629	0.380219	0.148204	0.0502145	0.0650489	0.0704772	0.160087	0.0609735	0.151271	0.293724	0.127725	0.0579739	0.0490977	0.0337822	0.0946576	0.0459542	0.168231	0.422578	0.130929	0.0522842	0.0334849	0.0278437	0.0922853	0.0500169	0.199209	0.413947	0.032005	0.0183528
0.124182	0.0394995	0.0509277	0.0186417	0.0665142	0.0186686	0.0653333	0.0199265	0.129541	0.101191	0.0544411	0.0615667	0.168334	0.204711	0.340727	0.382064	0.0704376	0.0422247	0.0782275	0.0704842	0.148701	0.0511161	0.158528	0.380281	0.148207	0.0502309	0.0651609	0.0705304	0.159667	0.0609165	0.151185	0.294102	0.127728	0.0579856	0.0492098	0.0338434	0.0944609	0.0458329	0.167665	0.423274	0.130888	0.0523292	0.0335789	0.0278993	0.0921363	0.0499615	0.198457	0.414749	0.0319917	0.0183411
0.124182	0.0394616	0.0509273	0.0186428	0.0666591	0.0186865	0.0654746	0.0199564	0.129476	0.101178	0.0543956	0.0615278	0.168017	0.204066	0.340869	0.381933	0.0704446	0.0422268	0.0783074	0.0705563	0.148615	0.0510807	0.158427	0.380342	0.14821	0.0502473	0.0652731	0.0705837	0.159248	0.0608595	0.151099	0.294479	0.127732	0.0579973	0.0493222	0.0339046	0.0942646	0.0457119	0.1671	0.423968	0.130847	0.0523743	0.0336733	0.0279549	0.0919875	0.0499062	0.197708	0.415548	0.0319784	0.0183294
0.124181	0.0394238	0.0509268	0.0186439	0.0668043	0.0187044	0.0656161	0.0199863	0.129412	0.101166	0.0543501	0.0614889	0.1677	0.203424	0.34101	0.381802	0.0704515	0.0422288	0.0783874	0.0706286	0.14853	0.0510453	0.158326	0.380403	0.148213	0.0502636	0.0653855	0.0706369	0.158831	0.0608026	0.151013	0.294854	0.127735	0.058009	0.0494348	0.0339659	0.0940687	0.0455912	0.166537	0.424658	0.130806	0.0524194	0.0337679	0.0280107	0.091839	0.049851	0.196962	0.416343	0.0319651	0.0183177
0.124184	0.0395752	0.0509287	0.0186394	0.0662253	0.0186328	0.0650518	0.0198668	0.129669	0.101216	0.0545321	0.0616446	0.168971	0.206006	0.340438	0.382326	0.0704238	0.0422206	0.0780679	0.0703401	0.148873	0.0511871	0.15873	0.380157	0.148201	0.0501982	0.0649371	0.0704241	0.160508	0.0610305	0.151357	0.293344	0.127722	0.0579622	0.0489858	0.0337212	0.0948548	0.0460759	0.1688	0.421878	0.13097	0.0522392	0.0333911	0.0277883	0.0924345	0.0500723	0.199963	0.413141	0.0320184	0.0183646
0.0465789	0.0647788	0.0595046	0.0495307	0.147199	0.0874725	0.194027	0.0800996	0.350025	0.200675	0.045996	0.102926	0.0560498	0.199536	0.10062	0.158291	0.04731	0.0456334	0.128682	0.252623	0.33151	0.0491195	0.0684146	0.0767071	0.0584227	0.0531758	0.319202	0.209896	0.285775	0.0279367	0.0425663	0.00302541	0.0681002	0.0525143	0.171489	0.236827	0.309433	0.04325	0.0721955	0.0461909	0.0692678	0.0628555	0.193415	0.138915	0.215854	0.0722083	0.131574	0.11591	0.0305035	0.0514611
0.0465794	0.0649019	0.0595056	0.0495248	0.146565	0.0873116	0.1932	0.0798682	0.350371	0.200725	0.0460731	0.103055	0.0562644	0.200798	0.101442	0.1584	0.0473006	0.045629	0.128421	0.252112	0.331892	0.0491878	0.0685028	0.0769549	0.0584202	0.0531412	0.318119	0.209582	0.287276	0.02799	0.0426155	0.00285608	0.0680966	0.0524931	0.170719	0.235993	0.310714	0.0434796	0.0726881	0.0458159	0.0693115	0.0627477	0.192358	0.138378	0.216548	0.0723674	0.132575	0.115713	0.0305289	0.0515247
0.04658	0.0650252	0.0595067	0.0495189	0.145933	0.087151	0.192375	0.0796375	0.350717	0.200775	0.0461505	0.103185	0.0564798	0.202069	0.102257	0.158509	0.0472912	0.0456246	0.12816	0.251602	0.332274	0.049256	0.068591	0.0772006	0.0584178	0.0531066	0.317039	0.209269	0.288785	0.0280434	0.0426648	0.00267459	0.0680931	0.0524718	0.169953	0.235163	0.312	0.0437103	0.0731841	0.0454247	0.0693553	0.0626401	0.191308	0.137843	0.217245	0.0725269	0.133584	0.115498	0.0305543	0.0515884
0.0465802	0.065087	0.0595072	0.049516	0.145619	0.0870707	0.191965	0.0795224	0.35089	0.2008	0.0461892	0.10325	0.0565878	0.202707	0.102662	0.158563	0.0472865	0.0456224	0.12803	0.251347	0.332466	0.0492902	0.0686352	0.0773227	0.0584165	0.0530893	0.3165	0.209113	0.289542	0.0280701	0.0426895	0.00257927	0.0680913	0.0524612	0.169571	0.234748	0.312645	0.0438262	0.0734333	0.045223	0.0693772	0.0625863	0.190784	0.137576	0.217594	0.0726068	0.134091	0.115384	0.0305671	0.0516202
0.0465805	0.0651488	0.0595078	0.0495131	0.145305	0.0869906	0.191555	0.0794075	0.351064	0.200825	0.0462279	0.103315	0.056696	0.203348	0.103065	0.158618	0.0472818	0.0456202	0.1279	0.251093	0.332657	0.0493244	0.0686793	0.0774441	0.0584153	0.053072	0.315963	0.208957	0.290301	0.0280969	0.0427142	0.00248091	0.0680895	0.0524506	0.16919	0.234335	0.313292	0.0439423	0.0736834	0.0450173	0.0693991	0.0625326	0.190263	0.13731	0.217944	0.0726868	0.1346	0.115265	0.0305798	0.0516521
0.159873	0.113027	0.038713	0.0325855	0.0945402	0.0427962	0.135373	0.054605	0.205787	0.13674	0.0513421	0.0519558	0.113318	0.199792	0.201054	0.270895	0.0965482	0.0258972	0.103005	0.208294	0.242019	0.042738	0.111175	0.170325	0.118034	0.0269056	0.147014	0.208654	0.247862	0.0472369	0.0976601	0.106632	0.199215	0.0456937	0.0968324	0.145766	0.164706	0.0435094	0.113477	0.1908	0.222502	0.0410247	0.0556491	0.0879472	0.124327	0.04805	0.160173	0.260327	0.0577968	0.0276606
0.159872	0.112921	0.0387127	0.0325875	0.0947452	0.0428361	0.135663	0.0546844	0.205685	0.136723	0.0512991	0.0519228	0.113104	0.199163	0.200919	0.270802	0.0965577	0.0258985	0.10311	0.208505	0.241879	0.0427083	0.111104	0.170238	0.118037	0.0269146	0.147266	0.20881	0.247214	0.0471925	0.0976044	0.106962	0.199221	0.045703	0.0970514	0.146024	0.164365	0.0433943	0.113094	0.191148	0.222432	0.0410602	0.0558036	0.0881185	0.124127	0.0479968	0.159568	0.260894	0.0577731	0.0276433
0.159874	0.113241	0.0387137	0.0325816	0.0941314	0.0427165	0.134794	0.0544463	0.205991	0.136774	0.051428	0.0520217	0.113748	0.201056	0.20132	0.271081	0.0965293	0.0258947	0.102795	0.207872	0.242298	0.0427976	0.111317	0.170496	0.118029	0.0268878	0.146514	0.208343	0.249165	0.0473257	0.0977716	0.105964	0.199205	0.0456752	0.096396	0.145252	0.16539	0.0437403	0.114247	0.190095	0.222641	0.0409537	0.0553413	0.0876057	0.124729	0.0481566	0.16139	0.259183	0.0578443	0.0276954
0.159873	0.113134	0.0387134	0.0325836	0.0943356	0.0427563	0.135083	0.0545256	0.205889	0.136757	0.051385	0.0519887	0.113533	0.200423	0.201188	0.270988	0.0965388	0.0258959	0.1029	0.208083	0.242158	0.0427678	0.111246	0.170411	0.118032	0.0268967	0.146764	0.208498	0.248513	0.0472813	0.0977159	0.106299	0.19921	0.0456845	0.096614	0.145509	0.165047	0.0436247	0.113862	0.190449	0.222571	0.0409892	0.055495	0.0877763	0.124528	0.0481033	0.16078	0.259757	0.0578205	0.027678
0.15202	0.187868	0.158915	0.176257	0.483584	0.198344	0.138628	0.0946432	0.0700018	0.110718	0.0115406	0.0432628	0.0170515	0.106998	-0.0317421	0.0782986	0.100288	0.11884	0.548447	0.149213	0.0736189	0.0145629	0.0207847	-0.0257557	0.109688	0.216838	0.481031	0.101815	0.0614578	0.0102172	0.0158607	0.00309179	0.105947	0.204897	0.539845	0.0925419	0.0640907	0.0148138	0.0222041	-0.0443392	0.231376	0.19715	0.31463	0.115468	0.0735839	0.0217602	0.0375668	0.00846524	0.160476	0.199562
0.152022	0.188221	0.158918	0.176236	0.481511	0.197981	0.138036	0.0943704	0.0700718	0.110746	0.0115612	0.0433179	0.0171194	0.107678	-0.0292392	0.0783529	0.100269	0.118829	0.54734	0.148911	0.0737046	0.0145841	0.0208123	-0.0244498	0.109684	0.216699	0.4794	0.101662	0.0617846	0.0102379	0.0158797	0.00465281	0.105941	0.204815	0.537432	0.092214	0.0643593	0.0148958	0.0223602	-0.0420178	0.231521	0.196815	0.312915	0.115021	0.0738227	0.0218097	0.0378581	0.0102378	0.160607	0.199805
0.152023	0.188398	0.158919	0.176226	0.480478	0.1978	0.137741	0.0942342	0.0701068	0.11076	0.0115715	0.0433455	0.0171535	0.10802	-0.0279922	0.07838	0.100259	0.118823	0.546788	0.14876	0.0737475	0.0145947	0.0208262	-0.023798	0.109682	0.21663	0.478587	0.101585	0.0619487	0.0102482	0.0158893	0.00543047	0.105938	0.204775	0.536229	0.0920505	0.064494	0.014937	0.0224387	-0.0408626	0.231593	0.196648	0.312061	0.114798	0.0739424	0.0218344	0.0380045	0.0111185	0.160672	0.199927
0.152024	0.188575	0.158921	0.176216	0.479447	0.197619	0.137446	0.0940983	0.0701418	0.110774	0.0115819	0.0433731	0.0171876	0.108363	-0.0267481	0.0784072	0.100249	0.118817	0.546236	0.148609	0.0737904	0.0146053	0.02084	-0.0231469	0.109679	0.21656	0.477775	0.101509	0.0621132	0.0102586	0.0158988	0.00620623	0.105936	0.204734	0.53503	0.0918873	0.0646289	0.0149783	0.0225175	-0.039711	0.231665	0.196481	0.311209	0.114575	0.0740623	0.0218592	0.0381515	0.0119955	0.160737	0.200048
0.152021	0.188045	0.158916	0.176247	0.482546	0.198163	0.138332	0.0945067	0.0700368	0.110732	0.0115509	0.0432903	0.0170855	0.107338	-0.0304892	0.0783258	0.100279	0.118835	0.547894	0.149062	0.0736617	0.0145735	0.0207985	-0.0251024	0.109686	0.216769	0.480215	0.101738	0.061621	0.0102275	0.0158702	0.00387325	0.105944	0.204856	0.538637	0.0923778	0.0642248	0.0148548	0.022282	-0.0431767	0.231448	0.196982	0.313771	0.115244	0.0737032	0.0217849	0.0377122	0.00935335	0.160542	0.199683
0.127225	0.0976533	0.14707	0.0754852	0.27657	0.103351	0.1234	0.0683633	0.153014	0.169657	0.0260335	0.0675772	0.0613814	0.211746	0.0853063	0.163079	0.0992989	0.112934	0.268989	0.157959	0.156324	0.0377253	0.0775034	0.0892658	0.0835365	0.141304	0.304292	0.129179	0.148279	0.0286262	0.0741065	0.0906764	0.0986345	0.0886407	0.172641	0.115706	0.177607	0.0503733	0.150023	0.146374	0.113922	0.15412	0.228882	0.0942854	0.152499	0.0526674	0.136647	0.066977	0.108529	0.154895
0.127224	0.0975611	0.147069	0.0754897	0.277166	0.103446	0.123665	0.0684624	0.152938	0.169636	0.0260113	0.0675345	0.0612644	0.211079	0.0846628	0.163023	0.0993086	0.11294	0.269261	0.15812	0.156234	0.037699	0.0774536	0.0889843	0.0835383	0.14135	0.30481	0.129276	0.14789	0.0285989	0.0740641	0.0904733	0.0986371	0.0886585	0.17303	0.115911	0.17724	0.0502405	0.149518	0.146765	0.113886	0.154252	0.229509	0.0944688	0.152253	0.0526091	0.13613	0.0668913	0.108485	0.154801
0.127224	0.097469	0.147067	0.0754941	0.277763	0.103541	0.12393	0.0685617	0.152862	0.169615	0.0259892	0.0674919	0.0611476	0.210415	0.0840172	0.162967	0.0993184	0.112945	0.269533	0.15828	0.156144	0.0376727	0.0774039	0.0887022	0.08354	0.141395	0.305329	0.129373	0.147502	0.0285717	0.0740217	0.0902681	0.0986396	0.0886763	0.173419	0.116116	0.176873	0.0501081	0.149014	0.147153	0.11385	0.154383	0.230138	0.0946526	0.152009	0.0525509	0.135616	0.066801	0.108441	0.154706
0.127223	0.097377	0.147066	0.0754986	0.278361	0.103636	0.124196	0.0686611	0.152786	0.169594	0.025967	0.0674493	0.061031	0.209752	0.0833695	0.162911	0.0993281	0.11295	0.269806	0.158441	0.156054	0.0376464	0.0773541	0.0884197	0.0835418	0.141441	0.305848	0.12947	0.147115	0.0285445	0.0739793	0.0900609	0.0986422	0.0886942	0.17381	0.116322	0.176507	0.0499761	0.148511	0.147537	0.113815	0.154514	0.230769	0.0948367	0.151764	0.0524928	0.135103	0.0667061	0.108397	0.154612
0.127222	0.0972851	0.147065	0.0755031	0.278961	0.103731	0.124463	0.0687607	0.152711	0.169573	0.0259449	0.0674067	0.0609147	0.209092	0.0827196	0.162855	0.0993378	0.112956	0.270079	0.158602	0.155964	0.0376202	0.0773044	0.0881366	0.0835435	0.141486	0.306369	0.129567	0.146729	0.0285173	0.073937	0.0898517	0.0986448	0.088712	0.174201	0.116528	0.176142	0.0498444	0.148011	0.147916	0.113779	0.154646	0.231401	0.0950212	0.15152	0.0524348	0.134592	0.0666066	0.108353	0.154518
0.235849	0.271194	0.0487765	0.0673992	0.0624857	0.0623849	0.18332	0.0820498	0.18759	0.0936969	0.024007	0.0313599	0.0811886	0.134002	0.176784	0.205399	0.0887247	0.03663	0.0792077	0.239684	0.265012	0.0373746	0.0962091	0.157159	0.115985	0.0502709	0.0791835	0.267971	0.252161	0.0306779	0.0884813	0.11527	0.226118	0.102185	0.0560786	0.177637	0.183514	0.0219051	0.0804873	0.152075	0.329886	0.104671	0.0526369	0.182021	0.117693	0.0173688	0.078113	0.117611	0.0770347	0.0400914
0.235848	0.270939	0.0487761	0.0674032	0.0626219	0.0624426	0.183712	0.0821685	0.187497	0.0936851	0.0239865	0.0313398	0.0810344	0.133579	0.176524	0.205329	0.0887334	0.0366318	0.0792886	0.239927	0.264859	0.0373485	0.0961474	0.157065	0.115987	0.0502873	0.0793195	0.268171	0.251501	0.0306488	0.0884308	0.115655	0.226124	0.102206	0.0562063	0.177951	0.183134	0.0218459	0.0802145	0.152318	0.329783	0.10476	0.0527832	0.182373	0.117503	0.0173489	0.077816	0.117633	0.0770032	0.0400665
0.235846	0.270685	0.0487756	0.0674071	0.0627585	0.0625004	0.184106	0.0822873	0.187404	0.0936734	0.023966	0.0313196	0.0808805	0.133157	0.176263	0.205258	0.0887421	0.0366336	0.0793696	0.24017	0.264706	0.0373225	0.0960858	0.15697	0.115989	0.0503037	0.0794557	0.268371	0.250843	0.0306197	0.0883802	0.116037	0.22613	0.102226	0.0563344	0.178265	0.182756	0.0217869	0.0799425	0.152559	0.32968	0.10485	0.0529299	0.182726	0.117314	0.017329	0.0775201	0.117651	0.0769718	0.0400416
0.235845	0.270431	0.0487752	0.0674111	0.0628953	0.0625582	0.1845	0.0824064	0.187311	0.0936617	0.0239455	0.0312995	0.0807269	0.132737	0.176001	0.205188	0.0887508	0.0366354	0.0794507	0.240413	0.264554	0.0372964	0.0960242	0.156875	0.115992	0.0503201	0.0795921	0.268572	0.250186	0.0305906	0.0883297	0.116418	0.226136	0.102247	0.0564627	0.17858	0.182378	0.021728	0.0796715	0.152797	0.329577	0.104939	0.053077	0.18308	0.117125	0.0173091	0.0772253	0.117668	0.0769403	0.0400168
0.235844	0.270178	0.0487747	0.0674151	0.0630324	0.0626161	0.184895	0.0825256	0.187219	0.09365	0.0239251	0.0312794	0.0805737	0.132318	0.175737	0.205117	0.0887595	0.0366371	0.0795318	0.240657	0.264402	0.0372704	0.0959627	0.15678	0.115994	0.0503365	0.0797288	0.268772	0.249532	0.0305615	0.0882793	0.116796	0.226142	0.102267	0.0565913	0.178896	0.182001	0.0216693	0.0794014	0.153032	0.329474	0.105029	0.0532245	0.183435	0.116936	0.0172892	0.0769316	0.117681	0.0769089	0.0399919
0.110126	0.266442	0.0630499	0.0646032	0.397227	0.0733926	0.182548	0.0483923	0.103944	0.130423	0.0648721	0.0777204	0.0515628	0.154577	0.0266689	0.150142	0.23139	0.0573905	0.247542	0.104494	0.125222	0.0865874	0.0651623	0.082212	0.163656	0.109729	0.323576	0.120513	0.0947469	0.0701116	0.0522998	0.0653679	0.201006	0.103855	0.290049	0.111517	0.112406	0.0692584	0.0661287	0.0457797	0.287443	0.101623	0.101707	0.0535367	0.139414	0.0624361	0.131934	0.121906	0.107768	0.0723681
0.181061	0.161156	0.195713	0.11786	0.224683	0.118594	0.103846	0.0640366	0.106992	0.123762	0.0212497	0.0445408	0.045887	0.147648	0.120568	0.183613	0.0968694	0.171997	0.203658	0.104189	0.116225	0.0302047	0.0908775	0.185981	0.149554	0.189099	0.234417	0.115178	0.105133	0.0210958	0.0557609	0.129762	0.172345	0.197176	0.245177	0.0952992	0.0941796	0.0222771	0.05714	0.116406	0.194789	0.229483	0.31815	0.0584632	0.0649811	0.0193684	0.0469943	0.0677712	0.116798	0.190675
0.0664691	0.231015	0.0450905	0.089067	0.322969	0.0903343	0.459506	0.078463	0.0571126	0.10522	0.0176071	0.0406402	0.0299609	0.1601	0.00128437	0.137659	0.0391698	0.0444895	0.308921	0.462036	0.0855757	0.0355193	0.0466753	-0.0223861	0.0557939	0.0452627	0.423442	0.381232	0.0411106	0.022844	0.029461	0.00085359	0.0881813	0.0448893	0.316406	0.445029	0.0564648	0.0183851	0.0322772	-0.001633	0.194877	0.0771985	0.26218	0.290532	0.0593226	0.0222182	0.0406436	0.0530282	0.0793533	0.071365
0.0712631	0.138627	0.0772534	0.0794693	0.439223	0.160072	0.252982	0.140006	0.0684174	0.156038	0.027791	0.055396	0.0251737	0.104974	0.0378964	0.101613	0.0705369	0.0801425	0.451591	0.192304	0.0795435	0.0370674	0.0385903	0.0502243	0.0780437	0.0945336	0.432081	0.221162	0.0820756	0.0274567	0.0368153	0.0278325	0.088253	0.0831718	0.406557	0.250302	0.0751157	0.0278433	0.0334235	0.035334	0.122735	0.0871485	0.280336	0.224849	0.119569	0.0347994	0.0577806	0.0727826	0.0567856	0.0635718
0.273667	0.371373	0.0628872	0.0775282	0.12692	0.0525664	0.270332	0.0497366	0.166535	0.109044	0.0359157	0.039133	0.0574774	0.105775	0.00626639	0.138894	0.17199	0.0540975	0.138523	0.240953	0.182376	0.0568697	0.0973643	0.0578265	0.252928	0.0668543	0.14281	0.198701	0.157223	0.0384184	0.0657246	0.0773409	0.340306	0.0766219	0.108063	0.201563	0.136959	0.0368179	0.0731898	0.026479	0.392064	0.0923838	0.0933616	0.102498	0.11376	0.0360202	0.0741852	0.0957272	0.269879	0.063411
0.174696	0.162544	0.127566	0.11394	0.201996	0.138185	0.121452	0.0779547	0.110316	0.14969	0.0366507	0.0665471	0.111133	0.140352	0.116191	0.107911	0.101731	0.101774	0.210404	0.122892	0.103348	0.0422099	0.131914	0.185727	0.119119	0.131688	0.311424	0.176029	0.102905	0.0299543	0.064956	0.0639238	0.119561	0.139428	0.27893	0.136682	0.107065	0.0374169	0.090625	0.0902914	0.0867657	0.126233	0.351732	0.150024	0.0934219	0.0354248	0.0639993	0.0923999	0.0996077	0.141888
0.287582	0.290902	0.0825524	0.0859521	0.0963041	0.0599519	0.104862	0.0480835	0.163115	0.123951	0.0568495	0.051676	0.124085	0.147712	0.0846499	0.127482	0.225	0.0759267	0.0783271	0.0833509	0.173979	0.0783398	0.149212	0.135864	0.276411	0.0821841	0.0961914	0.085698	0.149713	0.0695889	0.116174	0.124039	0.284203	0.0945246	0.0951068	0.101643	0.156623	0.0628179	0.121607	0.0834745	0.343177	0.118436	0.0741198	0.0592633	0.120129	0.0577163	0.131884	0.095275	0.156979	0.0701537
0.157344	0.0975984	0.0722495	0.0538195	0.472251	0.0708218	0.106803	0.0441459	0.0513441	0.170465	0.0177673	0.0633981	0.0257283	0.16232	0.0965132	0.371253	0.110766	0.0881202	0.317661	0.114369	0.109323	0.0340418	0.0809923	0.144727	0.140249	0.115655	0.36277	0.088885	0.0989763	0.0314509	0.0520369	0.109977	0.149981	0.0691128	0.436622	0.0849033	0.0668345	0.0238339	0.0423806	0.126332	0.255479	0.112487	0.148977	0.097907	0.135839	0.0420089	0.0923277	0.114975	0.0747514	0.0578377
0.0786853	0.158201	0.0637705	0.0844871	0.576299	0.273156	0.107795	0.0605627	0.0374399	0.0952033	0.0207774	0.0457098	0.0151617	0.0987115	0.100071	0.116591	0.0860233	0.0934188	0.453358	0.115552	0.0809638	0.0432774	0.0428394	0.0845674	0.131933	0.0881852	0.467145	0.133999	0.0681708	0.0354324	0.0272766	0.0478574	0.0714913	0.0843764	0.563693	0.107964	0.0315732	0.0151339	0.0150586	0.11071	0.139796	0.0927694	0.453042	0.134176	0.0466697	0.0234397	0.0245528	0.0855551	0.199381	0.0795579
0.0754617	0.125019	0.138391	0.164756	0.427	0.164659	0.112735	0.0911292	0.0795173	0.233621	0.0236457	0.0706937	0.0339348	0.0876267	0.109316	0.0448851	0.0730734	0.147586	0.306851	0.0947093	0.112984	0.0363152	0.0825313	0.14595	0.0776567	0.272378	0.39469	0.0864909	0.08025	0.020373	0.0225728	0.0455882	0.0845642	0.199209	0.353858	0.0874867	0.104863	0.0286083	0.0372425	0.104169	0.0950548	0.186123	0.271727	0.0886711	0.163411	0.0416596	0.0560758	0.0972778	0.0863442	0.215805
0.172649	0.258066	0.0941602	0.0689767	0.268783	0.109719	0.234516	0.115887	0.122036	0.121165	0.0378181	0.0524943	0.0522637	0.113406	0.0177748	0.0702642	0.097112	0.093965	0.362108	0.225552	0.109097	0.0416451	0.0497277	0.0207928	0.120041	0.120092	0.377946	0.194845	0.0909929	0.034632	0.0418125	0.0196387	0.20895	0.0841436	0.239758	0.220117	0.1128	0.0444681	0.0691037	0.0206595	0.268962	0.0890136	0.162567	0.168437	0.121193	0.047811	0.0771134	0.0649027	0.170564	0.0840798
0.317167	0.290943	0.15362	0.123953	0.233414	0.0888795	0.112202	0.055522	0.0859645	0.120183	0.0232988	0.0459127	0.0480634	0.115646	0.026271	0.0929185	0.357255	0.135984	0.163777	0.0961828	0.110287	0.0300882	0.058645	0.047781	0.332213	0.16484	0.187018	0.0792688	0.0947251	0.0207869	0.0446454	0.0765023	0.319526	0.145343	0.213782	0.105256	0.100917	0.0297455	0.0594341	0.0259961	0.317921	0.158582	0.154583	0.0868759	0.111687	0.0325072	0.0765543	0.0612894	0.329233	0.125029
0.0981854	0.160251	0.158533	0.166754	0.504548	0.211243	0.138923	0.0791468	0.0429879	0.110898	0.008266	0.0326045	0.0104646	0.0853207	0.0380931	0.061189	0.0987864	0.225309	0.428076	0.131072	0.0692566	0.01369	0.0193676	0.0144425	0.0832462	0.199419	0.53254	0.0913401	0.0557195	0.00954105	0.0127646	0.0154287	0.0957471	0.171659	0.516035	0.0851774	0.0360464	0.00827865	0.0140009	0.0730553	0.172207	0.250229	0.277219	0.0818821	0.104887	0.0226514	0.0478504	0.0430752	0.123485	0.185981
0.106242	0.200583	0.0347927	0.0710219	0.151604	0.0619579	0.476944	0.0559709	0.160243	0.0969653	0.0214644	0.0470922	0.0409601	0.239053	0.00775031	0.195022	0.115149	0.041686	0.156725	0.409016	0.14983	0.0369552	0.0707387	0.0199002	0.119248	0.0381186	0.173212	0.453069	0.123703	0.0209498	0.044448	0.0272512	0.104668	0.0457664	0.130017	0.453396	0.148377	0.0255882	0.0678718	0.0243156	0.230262	0.0718861	0.108069	0.255952	0.0996789	0.0251852	0.114634	0.0943333	0.165412	0.0626257
0.117711	0.263165	0.0934432	0.0593891	0.452064	0.0993818	0.133679	0.0710657	0.0735055	0.142059	0.030607	0.0610462	0.0265894	0.152625	0.072401	0.102129	0.0741931	0.0967847	0.514188	0.114651	0.0641894	0.0268937	0.0236893	0.0854102	0.137267	0.106239	0.432494	0.110042	0.0820249	0.0309996	0.0374132	0.0635199	0.113202	0.0985988	0.430531	0.114729	0.0775033	0.0300135	0.0470315	0.0883911	0.272153	0.0883217	0.174484	0.0794368	0.146453	0.053896	0.104815	0.0804404	0.154897	0.0787966
0.0932129	0.0752709	0.0918175	0.105422	0.420234	0.133287	0.106159	0.084284	0.141466	0.155442	0.0309222	0.113947	0.0419118	0.288434	0.0742768	0.0433767	0.0749258	0.139563	0.292229	0.111615	0.227942	0.0497495	0.0580146	0.0459609	0.0591953	0.124041	0.518449	0.0800131	0.0946523	0.0363187	0.0247726	0.0625583	0.0803712	0.104821	0.455685	0.0759664	0.091129	0.0307756	0.0583219	0.10293	0.1242	0.118643	0.311349	0.112253	0.0987868	0.0532959	0.110308	0.0711642	0.0641852	0.143408
0.293592	0.335183	0.0854863	0.0937047	0.133437	0.0720695	0.127484	0.0556989	0.174427	0.111119	0.0448367	0.052429	0.077157	0.142503	0.0635806	0.0837289	0.16526	0.0539205	0.0999765	0.125518	0.24574	0.0623606	0.11302	0.134204	0.245816	0.0906506	0.168701	0.128073	0.151417	0.0551612	0.0764706	0.0837117	0.286475	0.106404	0.124781	0.100442	0.152991	0.0470215	0.111597	0.0702871	0.338651	0.11959	0.0990581	0.0625244	0.107468	0.0468184	0.124436	0.101455	0.210667	0.0610644
0.135161	0.135511	0.241052	0.12594	0.31435	0.0969513	0.129769	0.100306	0.0719276	0.138878	0.0162732	0.0412427	0.0373315	0.161996	0.0541355	0.163303	0.104101	0.112581	0.265831	0.177455	0.105175	0.0313109	0.08673	0.116817	0.121349	0.208481	0.298546	0.135039	0.104813	0.022674	0.0534195	0.0556781	0.0875336	0.308003	0.280577	0.105097	0.064698	0.016901	0.0451176	0.0920734	0.098656	0.374843	0.215678	0.0715642	0.0889585	0.0212266	0.0548609	0.0742136	0.0959489	0.141845
0.121871	0.0891061	0.0850002	0.158013	0.53388	0.20547	0.114965	0.0802124	0.0396608	0.181968	0.0107652	0.0581766	0.0128497	0.106969	0.0810079	0.0798593	0.118166	0.17905	0.404541	0.116247	0.084018	0.0226443	0.0278252	0.0475091	0.133771	0.274494	0.373713	0.06818	0.0826967	0.0205327	0.0222438	0.0243684	0.118064	0.115837	0.491511	0.0949145	0.0548661	0.0154974	0.0196968	0.089613	0.166736	0.181396	0.242581	0.116099	0.130195	0.0380592	0.053217	0.0717156	0.0856734	0.176105
0.132941	0.1526	0.0530421	0.0537321	0.0950187	0.0517171	0.223037	0.059885	0.21601	0.139632	0.084857	0.0681432	0.123232	0.184937	0.0718621	0.284402	0.0708266	0.036897	0.099041	0.244961	0.231786	0.0889404	0.139739	0.0878086	0.11433	0.0702621	0.151375	0.192132	0.19239	0.0762041	0.113477	0.0898287	0.13918	0.0654157	0.107823	0.188293	0.171294	0.0859375	0.127998	0.114058	0.189881	0.0742817	0.0887323	0.10877	0.168906	0.0612329	0.175001	0.133194	0.0966756	0.068259
0.46442	0.362516	0.0999659	0.0852016	0.114821	0.0564283	0.0989663	0.0411849	0.129427	0.108442	0.0324766	0.0481295	0.0469869	0.102387	0.0129365	0.0881808	0.295112	0.0961721	0.109613	0.0924962	0.189783	0.0520767	0.0714576	0.0932886	0.3316	0.121915	0.139448	0.0916277	0.123771	0.0322542	0.055236	0.104148	0.437694	0.111056	0.110018	0.0850293	0.125936	0.0353722	0.0601029	0.0347905	0.449689	0.113378	0.0873759	0.0509585	0.0987288	0.0394076	0.0779409	0.0825208	0.320162	0.0778007
0.151303	0.422966	0.0397548	0.0985926	0.0636873	0.0589485	0.303919	0.0452801	0.191618	0.100169	0.0334157	0.0353377	0.108117	0.118719	0.108186	0.113025	0.160615	0.0380662	0.0684453	0.216489	0.208149	0.0458234	0.122242	0.14017	0.235265	0.0521257	0.0833971	0.256867	0.163627	0.0387006	0.0837395	0.0862783	0.214465	0.0561918	0.058939	0.23887	0.182016	0.0394926	0.11506	0.0949638	0.345415	0.128654	0.0651135	0.0776474	0.108604	0.0343322	0.119397	0.120837	0.214143	0.0563922
0.189316	0.11787	0.0869507	0.0691522	0.221971	0.124999	0.223099	0.114218	0.17075	0.235465	0.0286825	0.0742154	0.0462359	0.118016	0.0329945	0.111252	0.113002	0.0720166	0.214777	0.243566	0.215829	0.0450658	0.0606079	0.0351365	0.1526	0.0917735	0.237914	0.216661	0.178199	0.0311057	0.0412395	0.0505063	0.19985	0.0884008	0.176697	0.212109	0.194709	0.0372055	0.0568356	0.0341931	0.17815	0.0937574	0.173639	0.142605	0.209384	0.0458927	0.0727742	0.0837978	0.0699524	0.0630458
0.0861692	0.213868	0.153769	0.136014	0.484795	0.137807	0.0843924	0.0729963	0.0661331	0.11298	0.0241744	0.050143	0.0227977	0.137458	0.0777695	0.0794494	0.0770295	0.15553	0.44656	0.0737994	0.100961	0.0409213	0.0377556	0.0674427	0.0725211	0.176249	0.544252	0.0583089	0.0540831	0.0169949	0.0161734	0.061417	0.084871	0.168621	0.464219	0.0646452	0.0559572	0.0250253	0.030974	0.105687	0.130904	0.136699	0.346304	0.162698	0.064717	0.0231167	0.0505392	0.0850216	0.108634	0.230886
0.127585	0.243298	0.387654	0.236317	0.347088	0.137076	0.0327597	0.0722944	0.0354926	0.0956356	0.007887	0.0317866	0.0116814	0.0899561	0.0498524	0.0593092	0.146795	0.366015	0.319994	0.0466063	0.0634375	0.0111744	0.0216114	0.0243665	0.122829	0.322775	0.432001	0.0300596	0.0329392	0.00631702	0.0105507	0.0425282	0.136225	0.381211	0.287621	0.0299503	0.0380932	0.0108218	0.0180777	0.0979998	0.200071	0.259357	0.304074	0.0483049	0.0542362	0.0137133	0.0317674	0.0884757	0.141469	0.359307
0.0971246	0.223657	0.120323	0.0794826	0.327932	0.0988952	0.1362	0.101988	0.101891	0.228335	0.0302812	0.0629595	0.0778485	0.0882716	0.1084	0.0434548	0.0727211	0.104745	0.336844	0.144496	0.117888	0.0374594	0.0867266	0.09912	0.12421	0.117043	0.363024	0.164354	0.112881	0.0297205	0.0468544	0.0419142	0.101952	0.124172	0.342828	0.13679	0.121062	0.0327052	0.0633028	0.0771883	0.195318	0.111684	0.198597	0.106053	0.200724	0.0599499	0.0743985	0.0532763	0.192584	0.0830213
0.0635593	0.166006	0.0365322	0.069598	0.189074	0.113413	0.478247	0.147727	0.159342	0.18486	0.0333511	0.079264	0.0377222	0.112745	0.00217261	0.0673927	0.0630782	0.0425355	0.249922	0.383293	0.177596	0.047178	0.0496267	-0.0132289	0.0919893	0.0690558	0.211425	0.237771	0.244342	0.051155	0.0442108	0.0500509	0.101939	0.0535368	0.158342	0.381665	0.179945	0.0550103	0.0592169	0.0103446	0.178877	0.0927479	0.167393	0.177606	0.186779	0.085426	0.0734752	0.0376965	0.110962	0.086706
0.117413	0.106827	0.103002	0.0732963	0.262802	0.0864294	0.207474	0.077381	0.142147	0.172073	0.0328848	0.0810483	0.0613624	0.167578	0.0729133	0.228634	0.0608661	0.065936	0.176639	0.134213	0.148669	0.0607978	0.139296	0.213582	0.0896873	0.103806	0.308435	0.184549	0.123265	0.0395608	0.0663468	0.0843492	0.138295	0.102442	0.295313	0.178083	0.130971	0.0381347	0.0562011	0.0605607	0.152325	0.106826	0.24205	0.132046	0.133096	0.0351506	0.077648	0.120858	0.0598213	0.0672704
0.124195	0.226395	0.130645	0.109584	0.41624	0.135896	0.139614	0.0756548	0.0856623	0.149873	0.0236041	0.0435435	0.0304378	0.107864	0.0496026	0.0712713	0.14495	0.128716	0.30395	0.148328	0.128172	0.0385158	0.0583231	0.0490442	0.113455	0.170054	0.456715	0.117221	0.0730453	0.0159388	0.0247446	0.0288264	0.110455	0.157489	0.371647	0.141187	0.0935412	0.0261044	0.0434471	0.0561295	0.146239	0.143363	0.324623	0.102551	0.107351	0.0318513	0.0666895	0.0773332	0.145045	0.12737
0.180691	0.169561	0.0920897	0.0670322	0.294701	0.116313	0.190042	0.10323	0.105888	0.129344	0.0220908	0.0444171	0.0530437	0.129775	0.0614537	0.187333	0.164626	0.101249	0.25397	0.189109	0.118611	0.0299566	0.0707155	0.0717624	0.157304	0.0915865	0.320259	0.2173	0.0961436	0.0194152	0.0482236	0.0497689	0.153803	0.105695	0.293004	0.165194	0.108996	0.0255214	0.0646478	0.0831387	0.244406	0.111099	0.212387	0.144846	0.102334	0.0277373	0.0666163	0.0905733	0.199726	0.079548
0.276511	0.24276	0.0851892	0.0913812	0.127829	0.0822927	0.218023	0.0934569	0.168466	0.169426	0.0303381	0.0481301	0.062232	0.103572	0.0314113	0.071283	0.206353	0.0768559	0.135124	0.226823	0.194304	0.0358643	0.0765341	0.0481421	0.148165	0.0713478	0.177916	0.304019	0.172944	0.0275055	0.054036	0.0440684	0.293856	0.106329	0.13431	0.181404	0.168568	0.0331232	0.0592399	0.0231697	0.252912	0.120508	0.145523	0.176923	0.158192	0.0337551	0.0592629	0.0529246	0.117211	0.0603276
0.128228	0.278966	0.0560251	0.0980555	0.253545	0.0930362	0.406662	0.0762605	0.0698115	0.15287	0.0228022	0.0423194	0.0499164	0.0942266	0.0130098	0.0764349	0.121605	0.0607718	0.236127	0.295031	0.110044	0.0355381	0.0825803	0.0583036	0.142846	0.109736	0.217995	0.239914	0.126974	0.0389307	0.0757298	0.047874	0.126784	0.0851196	0.280845	0.336026	0.0862753	0.0240906	0.0480501	0.0128095	0.233615	0.0915717	0.170925	0.164362	0.132648	0.0445588	0.0919482	0.0703713	0.138852	0.0996526
0.080767	0.13424	0.0472522	0.0649876	0.189644	0.120348	0.455651	0.143031	0.0974841	0.176201	0.0358021	0.0647092	0.0676849	0.156178	0.0257144	0.0947035	0.0949917	0.0559707	0.209253	0.28819	0.115964	0.0475026	0.105521	0.0826067	0.0848074	0.0685966	0.311726	0.284789	0.108415	0.0404825	0.0652716	0.035912	0.0793929	0.0569858	0.239382	0.431298	0.0900027	0.0361476	0.0565929	0.0101985	0.0786942	0.067977	0.194363	0.387387	0.120648	0.034994	0.059488	0.0564487	0.0765057	0.0569273
0.214222	0.285001	0.140199	0.0764663	0.32478	0.0751555	0.125089	0.0569537	0.0940939	0.150341	0.0238567	0.0651419	0.0416451	0.150499	0.0361148	0.109683	0.235512	0.141831	0.243058	0.0924432	0.129216	0.0378828	0.0647168	0.0553394	0.211401	0.18651	0.290738	0.0823227	0.0925318	0.0278385	0.0499869	0.0586714	0.229537	0.132338	0.264607	0.104725	0.0964163	0.0358713	0.0651587	0.071346	0.298662	0.125728	0.158762	0.0717267	0.123918	0.0485719	0.0975174	0.0751134	0.212098	0.114128
0.214226	0.286072	0.140204	0.0764482	0.321998	0.0748787	0.124021	0.0566235	0.0942814	0.150416	0.0239384	0.0653068	0.0419666	0.152412	0.0393642	0.109834	0.235421	0.141804	0.242076	0.0920669	0.129516	0.0379887	0.0648838	0.0562446	0.211383	0.18627	0.288767	0.0820751	0.0935133	0.0279449	0.0501022	0.0599438	0.229513	0.132232	0.262243	0.103985	0.0972218	0.0362548	0.0660523	0.0724976	0.299035	0.125301	0.157031	0.0711694	0.124719	0.0487877	0.0990109	0.0749461	0.212443	0.114408
0.214784	0.203325	0.143701	0.072119	0.222568	0.0761434	0.124557	0.0731227	0.0950363	0.137068	0.0352468	0.0714658	0.0734211	0.193694	0.0906848	0.144587	0.229413	0.100623	0.120175	0.132479	0.12415	0.0512109	0.124756	0.117193	0.190022	0.125239	0.233324	0.157843	0.0864624	0.0397365	0.0804837	0.0868894	0.20026	0.109426	0.278764	0.159923	0.094097	0.0355826	0.0633276	0.0586184	0.195556	0.0755508	0.214257	0.17317	0.111715	0.0360992	0.115731	0.0779215	0.110971	0.060232
0.214786	0.203516	0.143702	0.0721148	0.222089	0.0760732	0.124291	0.0730169	0.0950836	0.137085	0.0352766	0.0715109	0.073561	0.194306	0.091211	0.144636	0.229391	0.100618	0.120053	0.132344	0.124222	0.0512465	0.124835	0.11729	0.190018	0.125199	0.232927	0.157725	0.0866909	0.039774	0.0805297	0.0871364	0.200255	0.109405	0.278139	0.159641	0.094293	0.0356774	0.0635437	0.0590457	0.195617	0.0754862	0.213671	0.172835	0.111896	0.0361395	0.116171	0.0781847	0.111016	0.0602691
0.214787	0.203707	0.143704	0.0721105	0.221612	0.0760031	0.124024	0.0729112	0.0951309	0.137102	0.0353064	0.0715561	0.0737011	0.19492	0.0917352	0.144686	0.229368	0.100613	0.119931	0.13221	0.124294	0.051282	0.124915	0.117386	0.190014	0.125158	0.232531	0.157607	0.0869201	0.0398115	0.0805758	0.087382	0.20025	0.109383	0.277516	0.159359	0.0944894	0.0357724	0.0637606	0.0594697	0.195678	0.0754216	0.213087	0.172501	0.112076	0.0361799	0.116612	0.0784437	0.111061	0.0603062
0.214789	0.20409	0.143706	0.072102	0.220659	0.075863	0.123494	0.0727004	0.0952256	0.137136	0.035366	0.0716464	0.0739821	0.196153	0.0927779	0.144786	0.229324	0.100604	0.119687	0.131941	0.124438	0.0513531	0.125075	0.117578	0.190006	0.125078	0.231741	0.157371	0.0873802	0.0398867	0.0806681	0.087869	0.200239	0.109339	0.276273	0.158797	0.0948834	0.0359632	0.0641964	0.060308	0.1958	0.0752926	0.211924	0.171835	0.112438	0.0362607	0.1175	0.0789486	0.111152	0.0603806
0.214788	0.203898	0.143705	0.0721062	0.221135	0.075933	0.123759	0.0728057	0.0951782	0.137119	0.0353362	0.0716012	0.0738415	0.195536	0.0922575	0.144736	0.229346	0.100609	0.119809	0.132075	0.124366	0.0513176	0.124995	0.117482	0.19001	0.125118	0.232136	0.157489	0.0871499	0.0398491	0.0806219	0.0876262	0.200245	0.109361	0.276894	0.159078	0.0946862	0.0358677	0.0639781	0.0598905	0.195739	0.075357	0.212505	0.172168	0.112257	0.0362202	0.117055	0.0786983	0.111107	0.0603434
0.140933	0.257331	0.0638981	0.0821131	0.435083	0.0771241	0.222611	0.0423605	0.0810583	0.135039	0.0330638	0.0651755	0.0269219	0.156518	-0.00356825	0.157593	0.117543	0.0816585	0.376041	0.15399	0.13786	0.0475509	0.0549636	0.0303937	0.0965368	0.0878402	0.50349	0.1442	0.0835907	0.0384907	0.0291032	0.0167482	0.14194	0.0782288	0.450861	0.189072	0.0678909	0.0287764	0.0334876	0.00974401	0.228165	0.0932768	0.273975	0.150111	0.098673	0.0469185	0.0663234	0.0425575	0.130391	0.0799234
0.140932	0.25709	0.0638975	0.082118	0.436019	0.0771952	0.223087	0.0424225	0.0810179	0.135023	0.0330359	0.0651343	0.0268695	0.156024	-0.00485809	0.157539	0.117554	0.0816624	0.376421	0.154146	0.13778	0.0475179	0.0549281	0.0299897	0.0965389	0.0878686	0.504346	0.144308	0.0833703	0.0384544	0.0290862	0.0160279	0.141944	0.0782445	0.451872	0.189406	0.0677492	0.0286995	0.0333722	0.00871333	0.228094	0.0933565	0.274725	0.150402	0.0985138	0.0468665	0.0660707	0.041972	0.130338	0.0798744
0.140931	0.256849	0.0638969	0.0821228	0.436956	0.0772664	0.223564	0.0424846	0.0809775	0.135006	0.033008	0.0650932	0.0268172	0.155532	-0.0061511	0.157485	0.117566	0.0816663	0.376802	0.154303	0.1377	0.0474849	0.0548926	0.0295851	0.0965409	0.087897	0.505203	0.144416	0.0831503	0.0384181	0.0290692	0.0153054	0.141947	0.0782603	0.452886	0.18974	0.0676078	0.0286227	0.0332571	0.00767892	0.228022	0.0934362	0.275477	0.150693	0.0983549	0.0468146	0.0658189	0.0413826	0.130285	0.0798254
0.14093	0.256608	0.0638964	0.0821277	0.437896	0.0773377	0.224042	0.0425467	0.0809371	0.134989	0.0329801	0.0650521	0.026765	0.155042	-0.00744727	0.157431	0.117577	0.0816702	0.377183	0.15446	0.137621	0.047452	0.0548572	0.0291799	0.0965429	0.0879254	0.506062	0.144524	0.082931	0.0383819	0.0290522	0.0145808	0.141951	0.078276	0.453901	0.190076	0.0674667	0.0285462	0.0331424	0.00664078	0.227951	0.0935161	0.276231	0.150985	0.0981962	0.0467627	0.065568	0.0407892	0.130232	0.0797765
0.14093	0.256367	0.0638958	0.0821325	0.438838	0.0774091	0.224521	0.042609	0.0808968	0.134972	0.0329522	0.065011	0.026713	0.154553	-0.00874662	0.157377	0.117589	0.0816742	0.377564	0.154617	0.137541	0.047419	0.0548217	0.028774	0.0965449	0.0879538	0.506922	0.144632	0.0827123	0.0383456	0.0290352	0.013854	0.141955	0.0782918	0.45492	0.190411	0.0673259	0.0284699	0.0330281	0.0055989	0.22788	0.093596	0.276988	0.151278	0.0980378	0.0467109	0.0653181	0.0401919	0.130179	0.0797275
0.350147	0.367983	0.121061	0.105551	0.127692	0.0708327	0.0963868	0.0510835	0.116561	0.127604	0.0357668	0.0461459	0.0599338	0.126816	0.0924516	0.0852755	0.270168	0.113982	0.121787	0.08957	0.159025	0.0531004	0.094663	0.097705	0.345446	0.119161	0.117265	0.0837763	0.135737	0.0400075	0.0941728	0.0644338	0.330331	0.120047	0.0879036	0.0670218	0.114894	0.0406538	0.100994	0.138155	0.368919	0.113906	0.0663529	0.052782	0.11677	0.0381654	0.123459	0.119645	0.314541	0.109133
0.350145	0.367638	0.12106	0.105557	0.127968	0.0708981	0.0965941	0.0511579	0.116503	0.127588	0.0357366	0.0461166	0.0598195	0.126415	0.0921735	0.085246	0.270195	0.113987	0.121911	0.0896615	0.158933	0.0530636	0.0946024	0.0976473	0.345453	0.1192	0.117466	0.0838394	0.135381	0.0399697	0.094119	0.0645725	0.330339	0.120071	0.0881026	0.0671413	0.114656	0.0405462	0.100653	0.138491	0.368804	0.114003	0.0665367	0.0528855	0.116582	0.0381229	0.122992	0.120074	0.314414	0.109067
0.350143	0.367294	0.121059	0.105563	0.128245	0.0709636	0.0968018	0.0512325	0.116445	0.127572	0.0357065	0.0460873	0.0597054	0.126016	0.091894	0.0852166	0.270221	0.113993	0.122035	0.089753	0.158841	0.0530268	0.0945417	0.0975892	0.345461	0.119238	0.117667	0.0839025	0.135025	0.0399321	0.0940653	0.0647097	0.330348	0.120095	0.088302	0.0672611	0.114418	0.0404389	0.100312	0.138825	0.368689	0.114101	0.0667209	0.0529893	0.116394	0.0380805	0.122526	0.120499	0.314287	0.109
0.350141	0.36695	0.121058	0.105569	0.128523	0.0710292	0.09701	0.0513071	0.116387	0.127556	0.0356764	0.046058	0.0595916	0.125618	0.0916132	0.0851871	0.270247	0.113998	0.122159	0.0898446	0.158749	0.0529901	0.0944812	0.0975308	0.345468	0.119276	0.117868	0.0839657	0.134671	0.0398944	0.0940116	0.0648455	0.330356	0.120119	0.0885019	0.067381	0.11418	0.0403318	0.0999732	0.139156	0.368574	0.114198	0.0669056	0.0530932	0.116207	0.0380381	0.122062	0.120922	0.31416	0.108933
0.350149	0.368328	0.121063	0.105544	0.127417	0.0707674	0.0961799	0.0510091	0.116619	0.12762	0.035797	0.0461753	0.0600483	0.127218	0.0927285	0.0853051	0.270142	0.113976	0.121663	0.0894787	0.159116	0.0531372	0.0947238	0.0977625	0.345439	0.119123	0.117065	0.0837132	0.136095	0.0400452	0.0942266	0.0642938	0.330322	0.120023	0.0877051	0.0669025	0.115133	0.0407617	0.101337	0.137816	0.369034	0.113809	0.0661697	0.0526786	0.116958	0.038208	0.123928	0.119214	0.314669	0.1092
0.146742	0.270782	0.0914566	0.113678	0.235537	0.181875	0.240788	0.118533	0.167753	0.162674	0.0471776	0.0532071	0.04507	0.0894876	0.0254758	0.0394689	0.153957	0.0833599	0.260544	0.223846	0.157379	0.0608623	0.0540311	0.00601987	0.158869	0.0968254	0.377014	0.176016	0.129532	0.0352252	0.0338754	-0.00735822	0.172269	0.0942023	0.263832	0.192312	0.154084	0.0586829	0.0527226	0.0118958	0.216652	0.1162	0.303535	0.157713	0.122798	0.0378591	0.0532375	-0.00799492	0.190185	0.103678
0.146741	0.270528	0.0914557	0.113684	0.236045	0.182042	0.241302	0.118704	0.16767	0.162653	0.0471381	0.0531734	0.0449836	0.089204	0.0246641	0.0394551	0.153972	0.0833639	0.260808	0.224073	0.157288	0.0608203	0.0539962	0.00567793	0.158873	0.0968567	0.377655	0.176148	0.129192	0.0351919	0.0338557	-0.00777243	0.172274	0.0942213	0.264424	0.192652	0.153765	0.0585287	0.0525427	0.0115931	0.216584	0.116299	0.304366	0.158019	0.122601	0.0378169	0.0530339	-0.00871904	0.190108	0.103614
0.146741	0.270274	0.0914549	0.113691	0.236554	0.182208	0.241818	0.118875	0.167587	0.162633	0.0470986	0.0531397	0.0448974	0.0889214	0.0238499	0.0394412	0.153987	0.0833679	0.261072	0.224301	0.157198	0.0607783	0.0539614	0.0053354	0.158876	0.096888	0.378298	0.17628	0.128853	0.0351586	0.033836	-0.00818876	0.172278	0.0942402	0.265018	0.192992	0.153446	0.0583749	0.0523634	0.0112867	0.216517	0.116398	0.305199	0.158325	0.122403	0.0377748	0.052831	-0.00944725	0.190031	0.103551
0.146739	0.269767	0.0914533	0.113704	0.237574	0.182542	0.242853	0.119218	0.167421	0.162593	0.0470197	0.0530724	0.0447254	0.0883588	0.0222143	0.0394136	0.154017	0.0833759	0.261601	0.224756	0.157016	0.0606943	0.0538917	0.00464852	0.158883	0.0969506	0.379585	0.176544	0.128177	0.0350921	0.0337967	-0.0090278	0.172287	0.094278	0.266211	0.193674	0.152812	0.0580684	0.0520067	0.0106632	0.216381	0.116596	0.306872	0.158939	0.12201	0.0376907	0.0524275	-0.0109159	0.189877	0.103424
0.14674	0.270021	0.0914541	0.113698	0.237063	0.182375	0.242335	0.119047	0.167504	0.162613	0.0470592	0.053106	0.0448113	0.0886396	0.0230333	0.0394274	0.154002	0.0833719	0.261336	0.224528	0.157107	0.0607363	0.0539265	0.00499226	0.158879	0.0969193	0.378941	0.176412	0.128514	0.0351253	0.0338163	-0.00860722	0.172283	0.0942591	0.265614	0.193333	0.153129	0.0582215	0.0521847	0.0109767	0.216449	0.116497	0.306034	0.158631	0.122206	0.0377327	0.0526289	-0.0101795	0.189954	0.103488
0.0866177	0.194146	0.0674613	0.186816	0.197082	0.148406	0.450227	0.0907303	0.082251	0.142104	0.0313429	0.0509643	0.077531	0.113579	0.0074867	0.0742257	0.0814421	0.0514404	0.12583	0.298783	0.0894339	0.0565295	0.159854	0.136687	0.0983869	0.107539	0.245942	0.351216	0.0718641	0.0444085	0.0705287	0.0101143	0.100297	0.0985314	0.253004	0.34694	0.0777998	0.034049	0.0642327	0.0251461	0.135545	0.176573	0.288004	0.224587	0.0650686	0.030712	0.0641553	0.0153551	0.13874	0.13402
0.0866168	0.193782	0.0674601	0.186838	0.197933	0.148678	0.45215	0.0909927	0.0821691	0.142069	0.0312898	0.0508997	0.0772367	0.112862	0.00514386	0.0741743	0.0814581	0.0514453	0.126086	0.299388	0.0893302	0.0564513	0.159651	0.13619	0.098391	0.107608	0.246781	0.351741	0.0714848	0.044325	0.0704479	0.00922165	0.100302	0.0985709	0.254142	0.348164	0.077476	0.0338681	0.0637966	0.0236799	0.13546	0.176873	0.289583	0.225456	0.0648577	0.0306432	0.0636669	0.0134594	0.138627	0.133856
0.0866158	0.193418	0.0674588	0.18686	0.198788	0.148951	0.454082	0.0912559	0.0820872	0.142033	0.0312369	0.0508351	0.0769435	0.11215	0.0027879	0.0741229	0.0814741	0.0514503	0.126343	0.299995	0.0892265	0.0563732	0.159447	0.135692	0.0983951	0.107678	0.247622	0.352266	0.0711074	0.0442417	0.0703672	0.00832306	0.100308	0.0986105	0.255285	0.349392	0.0771535	0.0336881	0.0633634	0.0221991	0.135375	0.177174	0.291171	0.226329	0.0646476	0.0305745	0.0631823	0.0115467	0.138515	0.133693
0.0866153	0.193236	0.0674582	0.186871	0.199217	0.149087	0.455051	0.0913878	0.0820463	0.142016	0.0312104	0.0508029	0.0767973	0.111795	0.00160498	0.0740972	0.0814821	0.0514528	0.126471	0.300298	0.0891747	0.0563342	0.159345	0.135441	0.0983972	0.107712	0.248044	0.352529	0.0709195	0.0442	0.0703269	0.00787155	0.10031	0.0986303	0.255859	0.350008	0.0769928	0.0335985	0.0631479	0.0214533	0.135333	0.177325	0.291968	0.226766	0.0645427	0.0305403	0.0629413	0.0105839	0.138459	0.133611
0.0866149	0.193055	0.0674576	0.186882	0.199647	0.149224	0.456021	0.0915199	0.0820054	0.141998	0.031184	0.0507707	0.0766514	0.111442	0.000418764	0.0740715	0.0814901	0.0514553	0.1266	0.300603	0.089123	0.0562952	0.159243	0.135191	0.0983992	0.107747	0.248466	0.352792	0.070732	0.0441585	0.0702866	0.00741857	0.100313	0.0986501	0.256434	0.350625	0.0768324	0.0335091	0.0629331	0.0207037	0.13529	0.177476	0.292767	0.227205	0.064438	0.030506	0.0627013	0.00961689	0.138402	0.13353
0.100865	0.159902	0.120854	0.10017	0.340029	0.09023	0.157337	0.0700124	0.128826	0.177217	0.0314884	0.0553906	0.0588922	0.115956	0.0617088	0.178441	0.0811043	0.123049	0.278187	0.152991	0.15871	0.0378729	0.0733301	0.0947561	0.136133	0.154821	0.248548	0.144896	0.154004	0.0317482	0.0561676	0.073682	0.0714612	0.276047	0.339833	0.0989981	0.11168	0.0229273	0.0389864	0.0400678	0.120578	0.301343	0.257835	0.0911245	0.139317	0.0286014	0.0380852	0.0231156	0.146501	0.12258
0.100866	0.160052	0.120855	0.100164	0.339299	0.090147	0.157001	0.0699111	0.12889	0.177239	0.0315151	0.0554257	0.0590047	0.116324	0.0625707	0.178502	0.0810964	0.123043	0.277906	0.152835	0.158801	0.0378993	0.0733772	0.0950412	0.13613	0.154771	0.248125	0.144787	0.154409	0.0317784	0.0561999	0.0737981	0.0714593	0.275992	0.339071	0.0988226	0.111912	0.0229893	0.0391208	0.0406327	0.120615	0.301088	0.257131	0.0909475	0.139542	0.0286336	0.0382325	0.0238104	0.146561	0.122655
0.100867	0.160354	0.120857	0.100152	0.337843	0.0899812	0.15633	0.0697088	0.129018	0.177283	0.0315685	0.0554959	0.0592304	0.117063	0.0642868	0.178625	0.0810804	0.123031	0.277344	0.152525	0.158985	0.0379523	0.0734717	0.0956098	0.136125	0.154672	0.247283	0.14457	0.155223	0.0318388	0.0562645	0.0740246	0.0714556	0.275882	0.337554	0.0984727	0.112378	0.0231137	0.0393908	0.0417533	0.120691	0.300578	0.255729	0.0905945	0.139992	0.028698	0.0385287	0.0251896	0.14668	0.122804
0.100866	0.160203	0.120856	0.100158	0.33857	0.0900641	0.156665	0.0698098	0.128954	0.177261	0.0315418	0.0554608	0.0591175	0.116693	0.06343	0.178563	0.0810884	0.123037	0.277625	0.15268	0.158893	0.0379258	0.0734244	0.0953258	0.136127	0.154722	0.247704	0.144679	0.154815	0.0318085	0.0562322	0.0739123	0.0714575	0.275937	0.338312	0.0986475	0.112145	0.0230514	0.0392556	0.0411946	0.120653	0.300832	0.256429	0.0907708	0.139767	0.0286658	0.0383803	0.0245017	0.14662	0.122729
0.255127	0.128877	0.144435	0.0507532	0.136641	0.0465271	0.0562269	0.0439211	0.111216	0.107718	0.0362083	0.043442	0.0898128	0.215648	0.170333	0.280752	0.236382	0.169872	0.168037	0.0606821	0.113209	0.03534	0.0860493	0.130429	0.294279	0.161835	0.125204	0.0512829	0.108792	0.0347684	0.0876254	0.136213	0.241759	0.137524	0.106017	0.0549578	0.112051	0.0363299	0.0998564	0.211505	0.286263	0.134983	0.0890528	0.0503676	0.118515	0.0411013	0.112406	0.167312	0.104499	0.0592113
0.255126	0.128756	0.144434	0.0507562	0.136936	0.0465704	0.0563487	0.0439853	0.111161	0.107704	0.0361778	0.0434144	0.0896425	0.214969	0.170174	0.280656	0.236405	0.16988	0.168207	0.0607443	0.113144	0.0353153	0.0859941	0.130311	0.294285	0.161887	0.125418	0.0513218	0.108506	0.0347355	0.0875753	0.136271	0.241766	0.137551	0.106256	0.0550561	0.111818	0.0362334	0.0995187	0.2118	0.286173	0.135098	0.0892985	0.0504664	0.118324	0.0410556	0.11198	0.167604	0.104457	0.0591748
0.255124	0.128634	0.144433	0.0507593	0.137232	0.0466137	0.0564708	0.0440496	0.111105	0.107691	0.0361473	0.0433868	0.0894725	0.214293	0.170015	0.28056	0.236428	0.169888	0.168378	0.0608066	0.113078	0.0352906	0.0859389	0.130192	0.294291	0.161939	0.125633	0.0513608	0.108221	0.0347026	0.0875253	0.136328	0.241772	0.137579	0.106497	0.0551546	0.111586	0.0361372	0.0991821	0.212092	0.286084	0.135213	0.0895448	0.0505655	0.118133	0.04101	0.111556	0.167893	0.104414	0.0591384
0.255123	0.128513	0.144431	0.0507623	0.137529	0.0466571	0.0565932	0.044114	0.11105	0.107677	0.0361168	0.0433591	0.0893028	0.213618	0.169854	0.280463	0.236451	0.169896	0.168549	0.060869	0.113013	0.0352659	0.0858838	0.130073	0.294297	0.161991	0.125848	0.0513997	0.107936	0.0346698	0.0874753	0.136383	0.241778	0.137607	0.106737	0.0552533	0.111355	0.0360413	0.0988467	0.212382	0.285995	0.135329	0.0897918	0.0506648	0.117943	0.0409644	0.111133	0.168179	0.104371	0.0591019
0.255122	0.128392	0.14443	0.0507653	0.137826	0.0467005	0.0567158	0.0441784	0.110995	0.107664	0.0360864	0.0433315	0.0891334	0.212946	0.169692	0.280367	0.236474	0.169904	0.16872	0.0609315	0.112947	0.0352412	0.0858287	0.129953	0.294303	0.162043	0.126063	0.0514387	0.107652	0.034637	0.0874253	0.136438	0.241785	0.137634	0.106978	0.0553521	0.111124	0.0359455	0.0985123	0.21267	0.285906	0.135444	0.0900395	0.0507643	0.117753	0.0409189	0.110712	0.168463	0.104329	0.0590655
0.0715307	0.155356	0.0803266	0.0606736	0.639927	0.0886231	0.226076	0.0647033	0.0512027	0.212543	0.0149931	0.0776498	0.0151102	0.157891	-0.0991664	0.1443	0.0768221	0.102382	0.501292	0.174949	0.0679648	0.0312447	0.0353931	0.00995334	0.0821147	0.093824	0.559621	0.195694	0.0580526	0.0197999	0.0193245	-0.0284307	0.0778308	0.092752	0.552526	0.198939	0.0748748	0.0248422	0.0356856	-0.0574504	0.145432	0.0893503	0.226498	0.107737	0.207619	0.0674396	0.104756	0.0511669	0.145963	0.105605
0.0715303	0.15521	0.0803259	0.0606772	0.641302	0.0887047	0.22656	0.0647972	0.051177	0.212516	0.01498	0.0776009	0.01508	0.157393	-0.100955	0.14425	0.0768297	0.102386	0.501798	0.175126	0.0679252	0.0312228	0.03537	0.00934125	0.0821164	0.0938544	0.560572	0.195841	0.0578987	0.0197808	0.0193131	-0.0293754	0.0778329	0.0927707	0.553765	0.19929	0.0747188	0.0247755	0.0355627	-0.0587156	0.145387	0.0894267	0.227118	0.107947	0.207286	0.0673653	0.104359	0.0511107	0.145904	0.10554
0.0715299	0.155064	0.0803252	0.0606808	0.642681	0.0887864	0.227044	0.0648913	0.0511513	0.21249	0.0149669	0.077552	0.0150498	0.156896	-0.102748	0.144201	0.0768372	0.102391	0.502305	0.175304	0.0678857	0.0312009	0.035347	0.00872842	0.0821181	0.0938847	0.561524	0.195987	0.0577452	0.0197617	0.0193016	-0.0303223	0.0778349	0.0927893	0.555007	0.199642	0.074563	0.0247089	0.0354403	-0.0599851	0.145341	0.0895032	0.227741	0.108157	0.206953	0.0672911	0.103964	0.0510502	0.145845	0.105475
0.0715295	0.154918	0.0803245	0.0606844	0.644062	0.0888682	0.22753	0.0649854	0.0511257	0.212464	0.0149538	0.0775031	0.0150197	0.156402	-0.104545	0.144151	0.0768448	0.102396	0.502813	0.175482	0.0678461	0.031179	0.0353239	0.00811485	0.0821198	0.093915	0.562478	0.196134	0.057592	0.0197426	0.0192901	-0.0312714	0.0778369	0.0928079	0.556251	0.199995	0.0744076	0.0246424	0.0353183	-0.061259	0.145296	0.0895797	0.228365	0.108367	0.206621	0.067217	0.10357	0.0509854	0.145786	0.105411
0.0715291	0.154772	0.0803237	0.060688	0.645446	0.08895	0.228016	0.0650798	0.0511	0.212437	0.0149407	0.0774543	0.0149897	0.155908	-0.106346	0.144101	0.0768523	0.102401	0.503321	0.17566	0.0678066	0.0311571	0.0353009	0.00750053	0.0821216	0.0939453	0.563434	0.19628	0.0574393	0.0197235	0.0192786	-0.0322226	0.077839	0.0928266	0.557498	0.200348	0.0742525	0.0245762	0.0351967	-0.0625371	0.14525	0.0896562	0.22899	0.108577	0.20629	0.067143	0.103177	0.0509163	0.145726	0.105347
0.0967567	0.147378	0.091849	0.217921	0.340017	0.262155	0.349775	0.138771	0.0847599	0.126842	0.0135978	0.0339839	0.020462	0.0598451	0.00278275	0.041235	0.0942628	0.0990615	0.378594	0.253648	0.0981052	0.0205859	0.032148	0.0235938	0.110935	0.141771	0.464953	0.176748	0.0608987	0.0111843	0.0161732	0.0173363	0.101422	0.122429	0.393206	0.265828	0.0748111	0.0130818	0.0255212	0.00369977	0.190342	0.24977	0.272252	0.131813	0.084767	0.0145285	0.0261808	0.030348	0.130377	0.14887
0.0967561	0.147239	0.0918482	0.217934	0.340749	0.262394	0.350521	0.138971	0.0847177	0.126826	0.0135858	0.0339622	0.0204218	0.0596545	0.00139997	0.0412205	0.094272	0.0990662	0.378977	0.253905	0.0980483	0.0205712	0.032127	0.0230325	0.110938	0.141816	0.465743	0.176881	0.0607374	0.0111731	0.0161635	0.016548	0.101424	0.122454	0.394089	0.266297	0.0746552	0.0130454	0.0254324	0.00260252	0.190282	0.249982	0.272997	0.132068	0.0846301	0.0145117	0.0260788	0.0294504	0.130324	0.148779
0.0967556	0.147101	0.0918474	0.217947	0.341482	0.262634	0.35127	0.139171	0.0846755	0.12681	0.0135739	0.0339404	0.0203816	0.0594644	1.39181e-05	0.0412061	0.0942813	0.099071	0.379361	0.254163	0.0979915	0.0205565	0.032106	0.0224705	0.11094	0.141862	0.466535	0.177013	0.0605765	0.0111619	0.0161538	0.0157578	0.101427	0.122478	0.394973	0.266767	0.0744996	0.0130091	0.0253439	0.00150175	0.190222	0.250194	0.273745	0.132324	0.0844933	0.0144948	0.0259771	0.0285494	0.130271	0.148689
0.0967551	0.146963	0.0918465	0.217959	0.342217	0.262874	0.35202	0.139371	0.0846333	0.126794	0.0135619	0.0339187	0.0203415	0.059275	-0.00137541	0.0411917	0.0942905	0.0990757	0.379744	0.25442	0.0979347	0.0205419	0.032085	0.0219078	0.110942	0.141908	0.467328	0.177146	0.060416	0.0111507	0.0161441	0.0149658	0.10143	0.122503	0.395859	0.267238	0.0743443	0.0129729	0.0252557	0.000397466	0.190163	0.250406	0.274494	0.132581	0.0843568	0.014478	0.0258758	0.027645	0.130218	0.148598
0.0967546	0.146824	0.0918457	0.217972	0.342954	0.263115	0.352771	0.139572	0.0845912	0.126779	0.01355	0.033897	0.0203015	0.0590861	-0.00276801	0.0411772	0.0942998	0.0990804	0.380128	0.254678	0.0978779	0.0205272	0.032064	0.0213444	0.110945	0.141953	0.468122	0.177278	0.0602559	0.0111395	0.0161344	0.0141718	0.101432	0.122528	0.396747	0.267709	0.0741893	0.0129368	0.0251678	-0.000710345	0.190104	0.250619	0.275245	0.132838	0.0842204	0.0144612	0.0257749	0.0267373	0.130165	0.148507
0.295325	0.265571	0.140777	0.109117	0.191298	0.134256	0.160403	0.132009	0.0986828	0.167991	0.0247994	0.0610998	0.0402802	0.120658	0.0484357	0.0406876	0.243731	0.146845	0.209232	0.176031	0.130369	0.0334363	0.0497114	0.0106436	0.289639	0.143537	0.198256	0.178982	0.118561	0.0286212	0.040652	0.00175015	0.278258	0.116819	0.153053	0.165404	0.11769	0.037075	0.0790467	0.0526533	0.262317	0.105408	0.150248	0.208928	0.136056	0.0470791	0.0884343	0.00152857	0.273551	0.130375
0.295323	0.265322	0.140775	0.109124	0.19171	0.134379	0.160746	0.132199	0.0986337	0.16797	0.0247783	0.0610612	0.0402028	0.120276	0.0478299	0.0406733	0.243755	0.146852	0.209444	0.17621	0.130293	0.0334129	0.0496793	0.0103531	0.289645	0.143584	0.198594	0.179116	0.11825	0.028594	0.0406285	0.00158844	0.278265	0.116843	0.153398	0.165696	0.117446	0.0369766	0.0787787	0.052596	0.262235	0.105498	0.150661	0.209333	0.135837	0.047027	0.0880986	0.00131065	0.27344	0.130296
0.295322	0.265073	0.140774	0.10913	0.192124	0.134503	0.161091	0.132389	0.0985847	0.167949	0.0247571	0.0610226	0.0401255	0.119896	0.0472224	0.0406591	0.243779	0.146859	0.209657	0.176389	0.130218	0.0333895	0.0496471	0.0100621	0.289651	0.14363	0.198933	0.17925	0.117939	0.0285667	0.040605	0.00142519	0.278272	0.116866	0.153744	0.165989	0.117203	0.0368785	0.0785116	0.0525357	0.262153	0.105588	0.151075	0.209737	0.135619	0.0469748	0.087764	0.00108905	0.27333	0.130216
0.295318	0.264576	0.140772	0.109143	0.192954	0.13475	0.161782	0.132771	0.0984867	0.167907	0.0247149	0.0609454	0.0399714	0.11914	0.0460018	0.0406306	0.243826	0.146873	0.210082	0.176747	0.130067	0.0333427	0.0495829	0.00947863	0.289663	0.143722	0.199612	0.179519	0.11732	0.0285124	0.040558	0.00109409	0.278287	0.116913	0.154437	0.166577	0.116717	0.036683	0.07798	0.0524063	0.26199	0.105768	0.151905	0.21055	0.135183	0.0468708	0.0870988	0.000634833	0.273108	0.130057
0.295315	0.26408	0.140769	0.109156	0.193787	0.134997	0.162475	0.133153	0.0983888	0.167865	0.0246727	0.0608684	0.0398178	0.118388	0.044774	0.0406021	0.243874	0.146887	0.210508	0.177106	0.129917	0.0332961	0.0495188	0.00889328	0.289675	0.143815	0.200293	0.179787	0.116704	0.0284581	0.0405111	0.000756845	0.278301	0.11696	0.155134	0.167166	0.116233	0.0364885	0.077452	0.0522652	0.261826	0.105949	0.152741	0.211365	0.134748	0.0467669	0.0864385	0.000165941	0.272887	0.129898
0.242426	0.284867	0.134989	0.0864291	0.301076	0.0818933	0.0883005	0.0624614	0.083989	0.168745	0.0203008	0.058537	0.0429945	0.131205	0.0859245	0.116368	0.156484	0.112481	0.263733	0.0874101	0.102906	0.0335243	0.0870134	0.156449	0.264276	0.161245	0.307588	0.090971	0.0886744	0.0180453	0.0301058	0.0390942	0.270255	0.137721	0.268101	0.0875395	0.0982066	0.0246428	0.0432141	0.0703198	0.350899	0.123783	0.127928	0.0752037	0.12271	0.0298317	0.0737041	0.0959402	0.212849	0.133624
0.242424	0.2846	0.134988	0.0864342	0.301724	0.0819688	0.0884906	0.0625521	0.0839472	0.168724	0.0202833	0.0584999	0.042912	0.130791	0.0852304	0.116328	0.156499	0.112486	0.264	0.0874993	0.102846	0.0335009	0.0869576	0.156211	0.264282	0.161297	0.308112	0.0910394	0.0884407	0.0180278	0.0300883	0.0387139	0.270262	0.137748	0.268703	0.0876951	0.0980026	0.0245765	0.0430661	0.0699457	0.350789	0.123889	0.128279	0.0753504	0.122513	0.0297982	0.0734236	0.0959573	0.212762	0.133542
0.242423	0.284333	0.134987	0.0864393	0.302374	0.0820444	0.0886811	0.0626429	0.0839054	0.168703	0.0202659	0.0584629	0.0428297	0.130378	0.0845344	0.116288	0.156514	0.112492	0.264267	0.0875886	0.102787	0.0334774	0.0869018	0.155973	0.264287	0.161349	0.308636	0.0911079	0.0882075	0.0180103	0.0300707	0.0383319	0.270269	0.137776	0.269307	0.087851	0.097799	0.0245105	0.0429185	0.0695689	0.35068	0.123994	0.128632	0.0754974	0.122316	0.0297648	0.0731442	0.0959716	0.212676	0.133461
0.242422	0.284066	0.134986	0.0864444	0.303025	0.08212	0.0888721	0.0627339	0.0838636	0.168682	0.0202484	0.0584259	0.0427474	0.129966	0.0838364	0.116248	0.156529	0.112497	0.264535	0.087678	0.102727	0.033454	0.0868461	0.155734	0.264293	0.1614	0.309161	0.0911765	0.087975	0.0179928	0.0300532	0.0379483	0.270276	0.137803	0.269912	0.0880071	0.0975958	0.0244445	0.0427715	0.0691893	0.350571	0.1241	0.128986	0.0756447	0.122119	0.0297314	0.0728658	0.0959832	0.21259	0.13338
0.24242	0.2838	0.134985	0.0864496	0.303677	0.0821957	0.0890634	0.062825	0.0838218	0.168661	0.020231	0.058389	0.0426654	0.129556	0.0831364	0.116207	0.156545	0.112502	0.264802	0.0877675	0.102667	0.0334306	0.0867903	0.155495	0.264298	0.161452	0.309687	0.0912451	0.0877431	0.0179754	0.0300356	0.0375632	0.270283	0.137831	0.270518	0.0881635	0.097393	0.0243788	0.0426249	0.0688071	0.350461	0.124206	0.12934	0.0757922	0.121922	0.0296981	0.0725885	0.095992	0.212504	0.133298
0.0910309	0.155662	0.0301309	0.0450563	0.343838	0.0583805	0.407718	0.05215	0.0636947	0.0870415	0.0284609	0.0399419	0.0570363	0.188082	-0.0219101	0.284208	0.032206	0.0312253	0.288106	0.404985	0.0909908	0.0550334	0.0820959	0.0153569	0.0459381	0.0333888	0.405755	0.380469	0.0488017	0.0439675	0.0689027	-0.0272233	0.0960138	0.0389186	0.363449	0.342753	0.0480651	0.0217733	0.063944	0.0250825	0.210442	0.0652381	0.176576	0.173343	0.0603364	0.0289436	0.121484	0.163637	0.0748036	0.0362542
0.151817	0.238917	0.085401	0.0809762	0.169201	0.0895283	0.153272	0.08079	0.214454	0.156851	0.0512876	0.0587955	0.0786834	0.15604	0.0958839	0.124578	0.0862286	0.0769011	0.147325	0.123447	0.26517	0.0877211	0.101246	0.111962	0.102936	0.0771789	0.287212	0.124808	0.199094	0.0817368	0.0753383	0.0516963	0.17227	0.106133	0.236145	0.116724	0.161801	0.0552377	0.077309	0.0743802	0.195205	0.0993858	0.257025	0.113366	0.1245	0.0494812	0.0919837	0.0690535	0.11037	0.0814166
0.151816	0.238693	0.0854002	0.080981	0.169567	0.0896107	0.1536	0.0809069	0.214348	0.156831	0.0512447	0.0587583	0.0785339	0.155548	0.0954902	0.124535	0.0862371	0.0769048	0.147474	0.123572	0.265017	0.0876608	0.101181	0.111952	0.102938	0.0772038	0.287701	0.124902	0.198572	0.0816608	0.0752952	0.0517274	0.172274	0.106155	0.236675	0.116931	0.161467	0.0550924	0.0770468	0.0743592	0.195144	0.0994706	0.257729	0.113586	0.1243	0.0494264	0.0916346	0.0687099	0.110325	0.0813666
0.151816	0.238469	0.0853994	0.0809858	0.169933	0.0896932	0.153929	0.081024	0.214242	0.156812	0.0512018	0.0587211	0.0783847	0.155058	0.0950947	0.124492	0.0862455	0.0769084	0.147624	0.123698	0.264865	0.0876005	0.101116	0.111942	0.10294	0.0772288	0.28819	0.124995	0.198052	0.0815847	0.0752521	0.0517562	0.172278	0.106176	0.237207	0.117138	0.161132	0.0549474	0.0767855	0.0743346	0.195083	0.0995556	0.258434	0.113807	0.1241	0.0493717	0.0912868	0.0683623	0.110281	0.0813167
0.151815	0.238245	0.0853987	0.0809906	0.1703	0.0897758	0.154259	0.0811413	0.214136	0.156792	0.051159	0.058684	0.0782358	0.154569	0.0946973	0.12445	0.086254	0.0769121	0.147774	0.123824	0.264712	0.0875403	0.101052	0.111932	0.102942	0.0772538	0.288681	0.125089	0.197533	0.0815088	0.075209	0.0517827	0.172283	0.106197	0.23774	0.117346	0.160799	0.0548029	0.076525	0.0743065	0.195022	0.0996406	0.259142	0.114028	0.1239	0.049317	0.0909403	0.0680105	0.110236	0.0812669
0.151814	0.238022	0.0853979	0.0809954	0.170667	0.0898585	0.15459	0.0812587	0.21403	0.156773	0.0511162	0.0586469	0.0780872	0.154082	0.0942981	0.124407	0.0862625	0.0769158	0.147924	0.12395	0.26456	0.0874801	0.100987	0.111921	0.102944	0.0772789	0.289172	0.125183	0.197016	0.0814329	0.075166	0.0518068	0.172287	0.106219	0.238275	0.117554	0.160466	0.0546587	0.0762654	0.074275	0.194961	0.0997256	0.259852	0.114249	0.1237	0.0492624	0.0905951	0.0676546	0.110191	0.081217
0.0766817	0.150085	0.0836263	0.126048	0.576659	0.235398	0.211625	0.0882551	0.0574299	0.210776	0.0295824	0.0771252	0.0229056	0.094646	-0.05851	0.0372386	0.0829878	0.147045	0.463394	0.129574	0.102393	0.0413134	0.0356438	-0.00235106	0.0650709	0.140685	0.497136	0.164127	0.0904788	0.0240028	0.0193075	-0.000806834	0.0705524	0.108456	0.539731	0.167926	0.08803	0.0409048	0.0306205	-0.0462199	0.0780068	0.107113	0.37361	0.113157	0.209155	0.0703191	0.0583961	-0.00975734	0.101858	0.157209
0.0766821	0.150226	0.0836271	0.126041	0.575422	0.235183	0.211174	0.0881277	0.0574587	0.210803	0.0296075	0.0771738	0.0229506	0.0949466	-0.0569212	0.0372517	0.0829796	0.147038	0.462926	0.129443	0.102452	0.0413422	0.0356671	-0.00184771	0.0650695	0.140639	0.496292	0.164004	0.0907179	0.0240258	0.019319	-6.75045e-05	0.0705505	0.108434	0.538523	0.16763	0.0882135	0.0410134	0.0307268	-0.0450907	0.0780314	0.107022	0.372591	0.112938	0.209491	0.0703966	0.05862	-0.00908965	0.1019	0.157305
0.076683	0.150509	0.0836286	0.126026	0.572955	0.234754	0.210273	0.0878734	0.0575163	0.210855	0.0296578	0.0772712	0.0230407	0.0955507	-0.0537549	0.0372779	0.0829633	0.147024	0.461992	0.12918	0.102571	0.0413998	0.0357136	-0.000843035	0.0650667	0.140549	0.49461	0.163758	0.0911979	0.0240719	0.0193419	0.0014046	0.0705469	0.10839	0.536116	0.167039	0.0885816	0.0412313	0.0309403	-0.042845	0.0780806	0.10684	0.370561	0.1125	0.210165	0.0705518	0.0590702	-0.0077685	0.101983	0.157497
0.0766825	0.150368	0.0836278	0.126034	0.574187	0.234968	0.210723	0.0880004	0.0574875	0.210829	0.0296326	0.0772225	0.0229956	0.0952482	-0.0553362	0.0372648	0.0829714	0.147031	0.462459	0.129311	0.102512	0.041371	0.0356904	-0.00134504	0.0650681	0.140594	0.49545	0.163881	0.0909575	0.0240488	0.0193304	0.000669639	0.0705487	0.108412	0.537318	0.167334	0.0883973	0.0411222	0.0308334	-0.0439657	0.078056	0.106931	0.371575	0.112719	0.209828	0.0704741	0.0588446	-0.00842671	0.101941	0.157401
0.0766834	0.150651	0.0836293	0.126019	0.571726	0.234539	0.209824	0.0877466	0.0575451	0.210881	0.0296829	0.0773199	0.0230858	0.0958542	-0.0521773	0.037291	0.0829551	0.147017	0.461525	0.129049	0.102631	0.0414286	0.0357369	-0.000341706	0.0650654	0.140504	0.49377	0.163636	0.0914388	0.024095	0.0193534	0.00213737	0.070545	0.108369	0.534917	0.166744	0.0887662	0.0413407	0.0310476	-0.0417285	0.0781052	0.106749	0.36955	0.112282	0.210503	0.0706295	0.0592965	-0.00711503	0.102024	0.157593
0.0548305	0.351191	0.0249347	0.146457	0.352732	0.143639	0.650761	0.126738	0.0227739	0.0796155	0.00817922	0.0332061	0.0129052	0.0810972	-0.127117	0.0625215	0.0414387	0.0396337	0.311854	0.450411	0.0805438	0.0362166	0.0599314	-0.020029	0.054459	0.0601676	0.416447	0.412453	0.0566223	0.0228803	0.0283286	-0.0513575	0.0583227	0.0349085	0.386306	0.598265	0.0211242	0.0084838	0.0130256	-0.120436	0.178798	0.108003	0.31614	0.339273	0.048991	0.0199726	0.0251704	-0.0363486	0.111856	0.0662555
0.0548302	0.350862	0.0249344	0.146465	0.353491	0.143771	0.652149	0.126921	0.0227622	0.0796055	0.00817169	0.0331849	0.0128791	0.08084	-0.129217	0.0624998	0.0414428	0.0396356	0.312169	0.450867	0.080497	0.0361913	0.0598928	-0.0206955	0.0544602	0.0601871	0.417155	0.41276	0.0564721	0.0228583	0.0283121	-0.0522052	0.0583242	0.0349157	0.387173	0.599318	0.0210787	0.00845929	0.0129787	-0.122248	0.178742	0.108095	0.317005	0.339929	0.0489112	0.0199498	0.0250722	-0.0377041	0.11181	0.0662147
0.0548299	0.350533	0.0249342	0.146474	0.354252	0.143903	0.653539	0.127103	0.0227505	0.0795955	0.00816416	0.0331636	0.0128531	0.0805836	-0.131323	0.0624781	0.041447	0.0396376	0.312485	0.451323	0.0804502	0.036166	0.0598542	-0.0213628	0.0544613	0.0602067	0.417864	0.413068	0.0563223	0.0228364	0.0282955	-0.0530548	0.0583257	0.0349228	0.388042	0.600373	0.0210333	0.00843485	0.0129319	-0.124063	0.178687	0.108187	0.317872	0.340585	0.0488314	0.0199271	0.0249743	-0.0390639	0.111765	0.066174
0.0548296	0.350205	0.024934	0.146483	0.355014	0.144035	0.654932	0.127287	0.0227388	0.0795855	0.00815665	0.0331423	0.0128271	0.080328	-0.133433	0.0624564	0.0414511	0.0396395	0.312801	0.451779	0.0804035	0.0361407	0.0598156	-0.0220309	0.0544625	0.0602263	0.418575	0.413376	0.0561729	0.0228144	0.028279	-0.0539062	0.0583273	0.03493	0.388913	0.60143	0.020988	0.00841048	0.0128852	-0.125883	0.178631	0.10828	0.318742	0.341242	0.0487519	0.0199044	0.0248768	-0.0404279	0.111719	0.0661333
0.0548293	0.349877	0.0249337	0.146491	0.355778	0.144167	0.656329	0.12747	0.0227271	0.0795755	0.00814913	0.0331211	0.0128012	0.0800731	-0.135548	0.0624347	0.0414552	0.0396414	0.313118	0.452236	0.0803568	0.0361155	0.059777	-0.0227	0.0544636	0.0602458	0.419286	0.413685	0.0560239	0.0227925	0.0282624	-0.0547594	0.0583288	0.0349371	0.389786	0.602488	0.0209428	0.00838616	0.0128387	-0.127707	0.178575	0.108372	0.319614	0.341901	0.0486724	0.0198817	0.0247796	-0.0417962	0.111674	0.0660926
0.14037	0.204454	0.195217	0.154192	0.467438	0.181824	0.0791617	0.101426	0.0698906	0.130929	0.0152815	0.038908	0.0227875	0.0952428	0.00985292	0.0916174	0.111314	0.209404	0.357914	0.100358	0.0886775	0.020023	0.0468322	0.0654773	0.153916	0.333223	0.296249	0.0565379	0.0732259	0.0137337	0.0246456	0.0484688	0.130119	0.229525	0.388809	0.0945987	0.0926209	0.0178984	0.0262677	0.0201619	0.177479	0.181152	0.265783	0.141413	0.128715	0.0296901	0.04076	0.0350074	0.165347	0.261626
0.140369	0.20407	0.195214	0.15421	0.469451	0.182157	0.0795034	0.101719	0.0698208	0.130897	0.0152548	0.0388583	0.0226984	0.0946406	0.00768913	0.091554	0.111336	0.209424	0.358638	0.100563	0.0885746	0.0199944	0.0467716	0.0646985	0.153922	0.333437	0.297258	0.0566236	0.0728394	0.0137066	0.0246167	0.0475964	0.130125	0.229617	0.390556	0.094935	0.0922362	0.0178009	0.0260854	0.0186449	0.177368	0.18146	0.26724	0.141962	0.128301	0.0296235	0.040447	0.0335975	0.165213	0.261308
0.140368	0.203879	0.195212	0.154219	0.47046	0.182324	0.0796748	0.101866	0.069786	0.13088	0.0152415	0.0388335	0.0226539	0.0943409	0.00660327	0.0915224	0.111347	0.209434	0.359001	0.100665	0.0885232	0.0199802	0.0467413	0.0643084	0.153926	0.333544	0.297764	0.0566665	0.072647	0.0136931	0.0246022	0.047158	0.130129	0.229663	0.391432	0.0951035	0.0920445	0.0177523	0.0259947	0.0178817	0.177313	0.181615	0.267972	0.142237	0.128094	0.0295903	0.0402914	0.0328872	0.165146	0.261149
0.140367	0.203687	0.19521	0.154228	0.471472	0.182491	0.0798465	0.102013	0.0697511	0.130864	0.0152282	0.0388088	0.0226096	0.0940422	0.00551478	0.0914908	0.111357	0.209444	0.359364	0.100768	0.0884718	0.0199659	0.046711	0.0639177	0.153929	0.333651	0.298271	0.0567094	0.072455	0.0136796	0.0245877	0.0467181	0.130132	0.229708	0.39231	0.0952724	0.0918531	0.0177038	0.0259043	0.0171155	0.177258	0.181769	0.268706	0.142513	0.127888	0.0295571	0.0401363	0.0321732	0.165079	0.260991
0.14037	0.204262	0.195216	0.154201	0.468443	0.18199	0.0793324	0.101573	0.0698557	0.130913	0.0152682	0.0388832	0.0227429	0.0949412	0.00877234	0.0915857	0.111325	0.209414	0.358276	0.100461	0.088626	0.0200087	0.0468019	0.0650882	0.153919	0.33333	0.296753	0.0565808	0.0730324	0.0137202	0.0246311	0.0480333	0.130122	0.229571	0.389681	0.0947667	0.0924284	0.0178496	0.0261764	0.0194049	0.177424	0.181306	0.266511	0.141687	0.128508	0.0296568	0.0406032	0.0343043	0.16528	0.261467
0.209745	0.26419	0.18775	0.189518	0.347402	0.347342	0.0717627	0.0852546	0.0746846	0.0903724	0.0136875	0.0306745	0.0218894	0.0613247	0.0730791	0.0403512	0.187228	0.179231	0.35547	0.0844927	0.0986697	0.0202329	0.029232	0.0454433	0.148726	0.21938	0.554964	0.0508	0.0453345	0.0111739	0.0118428	-0.0422208	0.195811	0.198567	0.409481	0.067538	0.0548216	0.0138568	0.0204158	0.0395096	0.215736	0.181164	0.404737	0.0910006	0.061231	0.019854	0.0321962	-0.00591913	0.185609	0.200916
0.0630574	0.128375	0.0421393	0.0637252	0.134503	0.0862266	0.399958	0.0722993	0.126553	0.153912	0.0815428	0.0958027	0.0786541	0.162604	0.0735923	0.146644	0.0512021	0.0400382	0.207165	0.195098	0.170329	0.109461	0.103096	0.123611	0.0544995	0.0454475	0.228283	0.229979	0.131646	0.111448	0.0647767	0.13392	0.0972229	0.0659125	0.15902	0.26387	0.13298	0.0995393	0.0567433	0.124713	0.133908	0.0778467	0.149762	0.178951	0.110902	0.0815346	0.0932463	0.173849	0.0557366	0.0415336
0.102047	0.17696	0.0794291	0.0968823	0.38035	0.104713	0.254157	0.0772351	0.119286	0.146892	0.0281053	0.0677344	0.041742	0.171186	-0.00511641	0.11312	0.0763487	0.08216	0.392042	0.28251	0.144016	0.0347933	0.0405056	-0.0523763	0.078292	0.1149	0.480744	0.216962	0.115674	0.0281112	0.0368954	-0.0715787	0.100587	0.087665	0.352316	0.220466	0.111667	0.0333199	0.0756867	0.0182916	0.166196	0.107542	0.198506	0.116516	0.121425	0.0487962	0.104625	0.136395	0.130418	0.107268
0.0551495	0.238156	0.0323667	0.0989245	0.529876	0.149738	0.317054	0.148427	0.0462843	0.168834	0.0256827	0.0593702	0.0195775	0.120781	-0.0259909	0.0805247	0.0561083	0.0422508	0.330942	0.289068	0.127224	0.0438709	0.080456	0.0300808	0.0533501	0.0507266	0.545781	0.320844	0.0911445	0.0298787	0.0337362	-0.125462	0.059916	0.0428728	0.527622	0.32352	0.0551014	0.0257334	0.0267551	-0.06152	0.177218	0.0854435	0.258548	0.254076	0.132333	0.0349336	0.0566696	0.000778514	0.0992101	0.0728773
0.336493	0.244642	0.116054	0.139605	0.342927	0.191453	0.0852579	0.0993876	0.0649648	0.223278	0.0132664	0.0418699	0.0115366	0.063962	0.0294998	0.0232158	0.369216	0.123396	0.188478	0.103207	0.0952462	0.0238984	0.0196447	0.0769138	0.326128	0.140511	0.243049	0.0766946	0.113278	0.017117	0.0130327	0.0701897	0.326029	0.13843	0.345127	0.0737658	0.0768005	0.0149942	0.0159443	0.00890846	0.225338	0.199644	0.241189	0.0807087	0.164792	0.0222795	0.0306873	0.0353616	0.295561	0.143289
0.208457	0.185954	0.125957	0.099349	0.107844	0.0836481	0.236567	0.0683186	0.130697	0.145134	0.0317189	0.0711562	0.0718871	0.173091	0.0868723	0.128046	0.204872	0.114042	0.106421	0.301548	0.142747	0.0307056	0.0678396	0.0318255	0.210981	0.151785	0.141342	0.184753	0.105701	0.027271	0.0708213	0.107347	0.214815	0.121004	0.105726	0.228254	0.119818	0.0349858	0.0916309	0.0837657	0.232981	0.124194	0.112617	0.090114	0.114149	0.049104	0.114605	0.162237	0.188744	0.139384
0.159714	0.324695	0.0709368	0.10357	0.124566	0.081525	0.393813	0.0679686	0.178719	0.11513	0.0209282	0.0477064	0.0525462	0.137187	-0.00122412	0.123748	0.106083	0.0606561	0.133918	0.294183	0.219236	0.0531164	0.0988628	0.0339446	0.150731	0.0934773	0.212591	0.292416	0.146284	0.0263569	0.0550145	0.0231289	0.160667	0.08992	0.15114	0.39782	0.151543	0.0248336	0.0598373	-0.0357612	0.227328	0.107015	0.124579	0.221832	0.138974	0.0318911	0.0779637	0.0704166	0.171185	0.0949791
0.0970845	0.0373758	0.0681968	0.0289885	0.122245	0.0325749	0.143422	0.0567607	0.154109	0.131654	0.0423956	0.0537758	0.11774	0.178602	0.254806	0.293509	0.0594573	0.0513922	0.103328	0.0870597	0.146337	0.053494	0.169173	0.329759	0.0904153	0.0695617	0.148369	0.154565	0.141999	0.0379829	0.10199	0.255117	0.070861	0.0481487	0.0786435	0.129025	0.134627	0.041799	0.136042	0.360854	0.114778	0.0592975	0.0876286	0.231391	0.119026	0.0440192	0.123985	0.219875	0.0317746	0.0351402
0.0699744	0.248067	0.0751626	0.0580005	0.463695	0.107014	0.12856	0.0505215	0.0751544	0.104958	0.0295462	0.0540525	0.0605002	0.134167	0.0974072	0.192351	0.0832544	0.0648122	0.471821	0.119223	0.0757646	0.0422621	0.0698248	0.0730385	0.0736937	0.0784116	0.606954	0.119743	0.0648703	0.0372137	0.0512259	-0.0321126	0.0694446	0.0887576	0.473621	0.111801	0.0754215	0.0328478	0.0624157	0.0856905	0.0782415	0.0885755	0.473889	0.113652	0.0844916	0.0362051	0.074696	0.0502491	0.0973736	0.0556142
0.119296	0.254537	0.0633939	0.102068	0.423684	0.10559	0.282044	0.104078	0.0712178	0.14229	0.0183673	0.0526104	0.0253363	0.138232	-0.00333974	0.115728	0.0676237	0.0676592	0.352338	0.229945	0.125127	0.0366363	0.0797212	0.04095	0.123928	0.0801944	0.309384	0.252492	0.129321	0.0291397	0.0605374	0.0150029	0.120613	0.0827427	0.424232	0.24721	0.0842857	0.0236348	0.0405544	-0.0232731	0.308742	0.101268	0.171906	0.185676	0.121373	0.0369651	0.0715684	0.00250219	0.104465	0.0810233
0.247919	0.284602	0.181113	0.168793	0.249852	0.118174	0.106838	0.0759394	0.0658675	0.0996809	0.0185564	0.0353792	0.0415582	0.110665	0.088296	0.0623971	0.176805	0.207511	0.220287	0.121038	0.0901902	0.0273904	0.0570109	0.0997671	0.231739	0.235234	0.20966	0.0865246	0.0656013	0.0198228	0.0386661	0.112752	0.261522	0.231871	0.202228	0.0817412	0.0641545	0.0213421	0.0490466	0.0880945	0.309934	0.203274	0.184991	0.0775981	0.0837165	0.0272316	0.066158	0.0470972	0.237308	0.183231
0.120695	0.143374	0.0763786	0.0788158	0.218781	0.0741453	0.171838	0.0849367	0.206074	0.225373	0.0409253	0.067452	0.0739232	0.15776	0.0913856	0.131522	0.101949	0.0685731	0.183968	0.189404	0.23685	0.05317	0.0908442	0.075242	0.115773	0.12655	0.176049	0.169903	0.264078	0.0359676	0.0510641	0.0606156	0.114945	0.099595	0.210553	0.15799	0.279297	0.0409268	0.0674677	0.029225	0.147829	0.0999693	0.114641	0.123815	0.246065	0.0487275	0.085207	0.133745	0.0880129	0.0814256
0.241293	0.292653	0.291027	0.246892	0.38594	0.1248	0.0336569	0.0455484	0.0661815	0.0920734	0.0124605	0.0275878	0.0212598	0.0787371	-0.0518189	0.0717374	0.229425	0.210694	0.312434	0.0496415	0.110148	0.0217354	0.0318571	0.0340653	0.154504	0.310777	0.43682	0.0349424	0.0638465	0.0130826	0.0137723	-0.0277455	0.138876	0.305925	0.454426	0.0300541	0.0506292	0.0101295	0.015844	-0.0058837	0.0845264	0.429885	0.373783	0.0542369	0.0497265	0.012173	0.0245006	-0.0288314	0.14446	0.340373
0.235846	0.188895	0.16753	0.123071	0.427171	0.13454	0.07627	0.0789296	0.0533576	0.148539	0.0124687	0.0512345	0.0161886	0.117578	0.0111686	0.108041	0.180698	0.159483	0.374688	0.102721	0.0704872	0.0201164	0.0258225	0.0659839	0.246777	0.207482	0.33972	0.0797658	0.0873879	0.0193246	0.0264188	-0.00687722	0.176276	0.150439	0.436787	0.0777609	0.0574339	0.0161973	0.0239872	0.0611188	0.208189	0.144044	0.292227	0.118427	0.0948115	0.0301578	0.0509508	0.0611937	0.176686	0.162077
0.280723	0.361185	0.104715	0.0825209	0.0676543	0.0369035	0.193081	0.0376629	0.302252	0.171051	0.051916	0.0653643	0.0859894	0.170509	-0.0863302	0.176375	0.284062	0.0673046	0.0537107	0.133697	0.251737	0.0591503	0.117312	0.0330271	0.327413	0.0719626	0.0969363	0.178431	0.175551	0.0376675	0.0700956	0.0419424	0.349945	0.113433	0.0677504	0.122351	0.229275	0.078693	0.135282	-0.0967294	0.383433	0.0886469	0.0632721	0.0913489	0.208226	0.0630089	0.0985045	0.00355952	0.426313	0.0643032
0.148141	0.197698	0.0504167	0.0957396	0.283273	0.125399	0.260356	0.117298	0.097888	0.145823	0.0385054	0.0430262	0.0380298	0.0850376	0.0833902	0.0826509	0.130237	0.0497693	0.270398	0.233585	0.114468	0.0314038	0.0518213	0.118317	0.165058	0.0614102	0.236038	0.23525	0.141893	0.0297212	0.0326619	0.0979674	0.167924	0.0687887	0.251033	0.221653	0.114305	0.0312868	0.0362042	0.108805	0.234223	0.119626	0.172551	0.175145	0.150127	0.0300305	0.04581	0.0724871	0.218132	0.0743293
0.412456	0.253843	0.092583	0.10519	0.0393325	0.0380466	0.116403	0.0539774	0.23037	0.168868	0.0428696	0.0539355	0.142984	0.195615	-0.076998	0.290531	0.183963	0.0791245	0.0599229	0.161602	0.223625	0.0480292	0.17898	0.0647534	0.178893	0.0716477	0.0409269	0.181217	0.347793	0.0320759	0.126554	0.020892	0.282546	0.124738	0.0325398	0.171452	0.325619	0.0242128	0.11216	-0.0732673	0.293511	0.0889307	0.0363577	0.148488	0.295731	0.0217393	0.083936	0.0313064	0.165649	0.0809832
0.0345606	0.0963017	0.0239269	0.0452964	0.193018	0.116181	0.438321	0.218043	0.0416791	0.120603	0.0104361	0.0402836	0.0290147	0.0709129	0.229043	0.0294171	0.0296887	0.0296402	0.192031	0.409729	0.0573376	0.0202679	0.0509288	0.210377	0.0405702	0.0297517	0.217439	0.384842	0.0345213	0.00919951	0.0207626	0.262914	0.0488284	0.0338703	0.188868	0.376181	0.048203	0.014434	0.0287498	0.260866	0.0865462	0.0587367	0.152259	0.318159	0.0973883	0.0289589	0.0366928	0.22126	0.0550264	0.0282405
0.144812	0.104225	0.0977912	0.0808226	0.341794	0.200726	0.150799	0.0927249	0.114289	0.191793	0.0631769	0.0767992	0.0556113	0.114493	0.031727	0.040688	0.149843	0.133779	0.222869	0.1027	0.216307	0.081226	0.0997353	-0.00646046	0.289123	0.107882	0.281406	0.0860112	0.110858	0.0567097	0.0665243	0.00148693	0.121297	0.0993828	0.383176	0.130725	0.0972727	0.0427383	0.0590209	0.0663877	0.174632	0.153757	0.259695	0.0905603	0.142136	0.0657287	0.0899962	0.0234946	0.160671	0.113824
0.16547	0.175517	0.116366	0.078918	0.443262	0.125829	0.0929287	0.0728617	0.0692908	0.179417	0.0375752	0.112101	0.0470239	0.133938	0.0280832	0.0602287	0.0795776	0.104789	0.463438	0.111452	0.0894351	0.0583608	0.048353	0.0445949	0.120449	0.141371	0.473426	0.0804782	0.0803217	0.0636462	0.0370976	0.00320984	0.251622	0.142335	0.369622	0.0671063	0.072726	0.0511076	0.0498611	-0.00438045	0.18333	0.123837	0.415697	0.0768559	0.065951	0.0426315	0.0465011	0.0451968	0.184603	0.0847292
0.0862347	0.143029	0.0754418	0.0854592	0.537619	0.216972	0.0986947	0.0542128	0.0516157	0.149541	0.0213694	0.0589081	0.0169038	0.122388	0.112121	0.136831	0.088681	0.118605	0.460535	0.106029	0.101554	0.0448058	0.0310119	0.0487794	0.191218	0.195752	0.333256	0.0868652	0.116909	0.0409182	0.0394788	-0.00439633	0.107018	0.0996172	0.481855	0.0833794	0.0594394	0.0300289	0.0279846	0.110677	0.313482	0.125991	0.130961	0.0632754	0.190754	0.0616105	0.106647	0.0072803	0.0794841	0.0973741
0.106586	0.108606	0.0939943	0.0934029	0.350685	0.0813638	0.177707	0.0475825	0.117848	0.190921	0.0517545	0.102105	0.0432515	0.242554	0.0581738	0.309382	0.116183	0.136545	0.257055	0.121791	0.22615	0.0730933	0.0642887	0.00489365	0.0994122	0.112671	0.422706	0.122613	0.113438	0.0479481	0.0426564	0.0385549	0.120512	0.166343	0.287308	0.114815	0.153743	0.0661798	0.0950581	-0.00395935	0.149616	0.159018	0.22078	0.0999359	0.164926	0.069556	0.124175	0.0119925	0.141323	0.144561
0.132882	0.112282	0.135314	0.144304	0.450178	0.268978	0.130511	0.0980104	0.0518123	0.0961175	0.0165694	0.0338966	0.0186829	0.053978	0.0640499	0.0272199	0.151818	0.191098	0.361669	0.108475	0.0780152	0.0253748	0.0319017	0.0516488	0.1705	0.212161	0.400027	0.108416	0.0569019	0.0160591	0.0180233	0.0179119	0.14902	0.167116	0.415077	0.0980771	0.0640723	0.0208505	0.022027	0.0637606	0.198787	0.207627	0.302799	0.0847818	0.104642	0.0328126	0.0437597	0.0247911	0.127161	0.132023
0.180977	0.229694	0.0679176	0.100012	0.0706471	0.064927	0.29261	0.109797	0.171377	0.182556	0.0496121	0.0449489	0.0633182	0.142473	0.103541	0.0835276	0.172482	0.0652865	0.086133	0.267369	0.180325	0.0300378	0.0886984	0.109668	0.282447	0.110527	0.0773337	0.181926	0.18466	0.0445357	0.0902819	0.0282897	0.329541	0.116692	0.0687839	0.205117	0.164206	0.0401829	0.089381	-0.0139042	0.300533	0.103503	0.0764951	0.152263	0.131587	0.0674272	0.0788449	0.0893466	0.213239	0.0745811
0.187924	0.113728	0.170756	0.150565	0.274398	0.243433	0.164385	0.0981776	0.100121	0.100803	0.0482026	0.0519327	0.0585734	0.0847284	-0.00435944	0.0455152	0.104601	0.121631	0.270079	0.150588	0.151157	0.0856993	0.092375	0.0238692	0.127111	0.185505	0.292926	0.144097	0.13468	0.0658783	0.0582743	-0.00847258	0.138295	0.141204	0.316598	0.143113	0.0945664	0.0619507	0.0720083	0.0322646	0.12905	0.171424	0.327681	0.126475	0.0894901	0.0464529	0.0640019	0.0454247	0.121418	0.160097
0.150084	0.318273	0.0646665	0.137741	0.496007	0.075803	0.105677	0.0696897	0.0630282	0.135294	0.0268765	0.0475495	0.022747	0.0956613	0.0709144	0.0494998	0.12253	0.0774858	0.422758	0.122123	0.106468	0.0434853	0.0398712	0.0652786	0.186258	0.107511	0.455124	0.0898518	0.0657961	0.0394732	0.0267702	0.0292164	0.159444	0.106576	0.409499	0.098671	0.0929649	0.0359054	0.0376009	0.0593392	0.364901	0.107561	0.16399	0.122083	0.105032	0.028389	0.0630168	0.0450278	0.242047	0.110292
0.121595	0.191677	0.078731	0.066917	0.262353	0.0730922	0.268326	0.0982368	0.14115	0.250467	0.0310105	0.0714668	0.033893	0.115763	0.0629422	0.0542275	0.109479	0.0613079	0.219249	0.254024	0.170072	0.0331295	0.0542036	0.0985362	0.159366	0.0928832	0.264525	0.193815	0.149559	0.0371811	0.0467261	0.0559448	0.149531	0.109464	0.213237	0.19886	0.169473	0.0489221	0.0684423	0.0420711	0.23451	0.110934	0.129925	0.137899	0.21423	0.0564538	0.0857272	0.0303206	0.172109	0.0654592
0.0625415	0.143647	0.0634005	0.114591	0.287388	0.125281	0.335782	0.138461	0.0622854	0.133439	0.0215325	0.0402844	0.0395649	0.105145	0.127506	0.109634	0.0700268	0.0817792	0.222274	0.28047	0.126808	0.0352976	0.0881563	0.0951875	0.100599	0.141908	0.303387	0.208333	0.117413	0.0351916	0.0526587	0.0405097	0.0719491	0.0772436	0.259066	0.309891	0.0605317	0.016824	0.0304574	0.174038	0.10345	0.132438	0.258718	0.248239	0.108128	0.0201489	0.0329532	0.095925	0.0580109	0.0598473
0.0640835	0.122548	0.0637017	0.0825949	0.551518	0.19218	0.120082	0.0695144	0.0416059	0.115972	0.0226019	0.0495305	0.0201208	0.167482	0.116286	0.220515	0.0824871	0.115228	0.491799	0.117118	0.0692593	0.0321765	0.0315145	0.0604174	0.0775965	0.0854483	0.5601	0.118582	0.0528978	0.0219339	0.0172992	0.0661416	0.0672912	0.075926	0.52941	0.0956103	0.0494067	0.0267095	0.0253554	0.130291	0.077854	0.0668626	0.500304	0.107372	0.0651058	0.0283211	0.051046	0.103134	0.0843543	0.10972
0.187826	0.192892	0.107799	0.0964425	0.320758	0.135721	0.200232	0.0948051	0.100471	0.179667	0.0224956	0.0576243	0.0245955	0.108045	0.0358235	0.0399238	0.175315	0.128338	0.195741	0.163395	0.192599	0.046652	0.0665774	0.0313832	0.165215	0.116773	0.312841	0.179455	0.128723	0.0296219	0.0332092	0.0341614	0.15686	0.0998475	0.334694	0.163955	0.0988265	0.0327243	0.0527928	0.0602993	0.256538	0.126571	0.25206	0.104296	0.135585	0.0439336	0.0769163	0.00409868	0.150856	0.0953263
0.172015	0.343938	0.254014	0.113977	0.399651	0.0563163	0.0622894	0.0365852	0.0812914	0.128218	0.0179459	0.053886	0.0298302	0.166637	-0.0170376	0.141195	0.16014	0.211646	0.356762	0.057802	0.087851	0.0294985	0.0576287	0.0386718	0.138181	0.239577	0.46044	0.0558016	0.0590476	0.0148509	0.0259197	0.0061817	0.177059	0.26951	0.366179	0.0450264	0.0806002	0.0239746	0.0617099	-0.0240595	0.292205	0.229129	0.19217	0.0452621	0.115873	0.0385313	0.0876513	-0.00082289	0.20324	0.23496
0.170751	0.287335	0.0692715	0.0846165	0.160859	0.0655351	0.28787	0.0802079	0.130979	0.112938	0.0308051	0.0419418	0.0831316	0.14354	0.0663329	0.204947	0.13463	0.072889	0.110573	0.257668	0.164632	0.037985	0.116174	0.105449	0.122085	0.0892951	0.178796	0.268351	0.14747	0.0327193	0.0703841	0.0908992	0.194987	0.0844643	0.164026	0.268247	0.110398	0.0227345	0.0664398	0.0887038	0.284942	0.0994334	0.123467	0.205191	0.107273	0.0247751	0.0735779	0.08134	0.154634	0.0647078
0.0590744	0.150182	0.0306591	0.0471253	0.136394	0.0986422	0.423982	0.149395	0.119137	0.176973	0.0154826	0.0500559	0.0458321	0.128572	0.16944	0.0563154	0.0663577	0.0336007	0.174082	0.356619	0.126047	0.0241716	0.057699	0.161423	0.0645408	0.0303742	0.185167	0.356392	0.0915335	0.017128	0.0425261	0.212339	0.0911902	0.0427515	0.119226	0.351981	0.127333	0.0261851	0.0583307	0.183002	0.225504	0.0847129	0.128002	0.186222	0.154021	0.0545992	0.0955351	0.0714032	0.103711	0.0363799
0.129324	0.315871	0.0674522	0.115414	0.459804	0.120269	0.135672	0.0676544	0.0419572	0.10591	0.0177293	0.0526104	0.0258791	0.115567	0.122182	0.101165	0.0836857	0.121109	0.468913	0.111918	0.0713704	0.0408774	0.041562	0.0605637	0.128199	0.103053	0.392041	0.162644	0.0699938	0.0405575	0.0268287	0.0766835	0.0840822	0.0656074	0.458457	0.136114	0.0413308	0.0213732	0.0252004	0.167835	0.130347	0.0738765	0.305793	0.180558	0.0688786	0.0369972	0.0524116	0.151138	0.166853	0.111041
0.0773747	0.119839	0.0528531	0.0464248	0.42859	0.204203	0.213198	0.142492	0.0411034	0.0883562	0.0254437	0.0460683	0.0196009	0.111397	0.141836	0.0619213	0.0836744	0.100975	0.394095	0.162017	0.0909401	0.0509934	0.0497384	0.0675666	0.0687798	0.0820261	0.473516	0.176737	0.0492163	0.0280747	0.0194611	0.102189	0.0598492	0.0597228	0.417793	0.185894	0.0450249	0.0305236	0.0266923	0.1745	0.234817	0.0726146	0.1625	0.20619	0.076995	0.0453538	0.0850459	0.116484	0.0493357	0.046448
0.21552	0.278281	0.133492	0.125121	0.268411	0.117719	0.170479	0.0646507	0.0925322	0.12469	0.0279236	0.0346075	0.0653279	0.103439	0.0263139	0.142673	0.113372	0.0981285	0.303071	0.145256	0.125434	0.0346778	0.106985	0.0730768	0.139171	0.151913	0.304076	0.138619	0.122239	0.0293398	0.0858704	0.0287724	0.157348	0.188233	0.343652	0.130656	0.0812492	0.0143869	0.0415977	0.0428782	0.157124	0.19745	0.307966	0.131492	0.105568	0.0169608	0.0457465	0.0376934	0.101062	0.0924219
0.123346	0.388931	0.0685477	0.0649667	0.263301	0.0640123	0.299905	0.0666288	0.0659497	0.118319	0.0218784	0.038555	0.0332734	0.126244	0.1238	0.0938303	0.0541603	0.062051	0.291538	0.313264	0.0669289	0.0202691	0.0318699	0.159919	0.0784049	0.0809236	0.372952	0.244768	0.047106	0.0168764	0.0229162	0.136053	0.116862	0.0574309	0.265258	0.273664	0.056145	0.0136935	0.029306	0.187641	0.43429	0.112599	0.112613	0.0980281	0.121677	0.0293366	0.0745385	0.0169171	0.116377	0.0627115
0.111666	0.2891	0.13378	0.114857	0.423401	0.084471	0.118634	0.0496432	0.0962666	0.173268	0.0216664	0.0678209	0.0232547	0.125578	0.0713325	0.0926256	0.109954	0.130886	0.381346	0.115868	0.130074	0.0484441	0.0424568	0.0409728	0.108493	0.135354	0.473072	0.0943228	0.0929848	0.0370935	0.0270744	0.0316054	0.133004	0.120905	0.423726	0.0923574	0.0851972	0.0271819	0.0336912	0.0839371	0.281854	0.113438	0.135837	0.0575054	0.115429	0.0339204	0.0747862	0.18723	0.129276	0.119441
0.143155	0.210264	0.0895283	0.114548	0.351182	0.126824	0.223843	0.0744268	0.0685455	0.133333	0.0155384	0.0558248	0.0217024	0.147258	0.086506	0.0771048	0.113644	0.104912	0.247738	0.158751	0.123469	0.0384721	0.19973	0.013284	0.138276	0.11606	0.406248	0.13045	0.0600167	0.0249093	0.097766	0.0262751	0.13321	0.0899721	0.328651	0.196858	0.0668139	0.0242137	0.0416612	0.118619	0.200545	0.135118	0.284422	0.137566	0.0869229	0.0271445	0.0518658	0.076416	0.170286	0.119329
0.330685	0.211744	0.09934	0.0461482	0.0932598	0.0411677	0.117217	0.0513833	0.375077	0.252238	0.0527167	0.0993387	0.0734369	0.189479	-0.141732	0.213693	0.309557	0.0761658	0.0679009	0.103416	0.256883	0.0501531	0.0912793	0.0446454	0.293267	0.083695	0.122849	0.113993	0.243517	0.0496103	0.0834969	0.00957262	0.215476	0.0954371	0.0850944	0.112621	0.323303	0.0896363	0.15269	-0.0742577	0.215525	0.0873468	0.124021	0.111081	0.235946	0.0727814	0.115554	0.0377447	0.293813	0.105093
0.152198	0.168406	0.0862975	0.0804465	0.317416	0.135864	0.226865	0.122332	0.0921266	0.160447	0.0322337	0.0449698	0.029782	0.0992911	0.0630812	0.067703	0.18025	0.0667687	0.239299	0.145991	0.0929982	0.0560547	0.130352	0.0882859	0.159517	0.078489	0.356746	0.17649	0.0690973	0.0268012	0.0535738	0.079285	0.146992	0.0943291	0.335714	0.180435	0.0708383	0.0289927	0.0386509	0.104048	0.188874	0.109067	0.263475	0.155178	0.100662	0.0338256	0.0674893	0.0814302	0.110562	0.0902598
0.131783	0.423769	0.0919312	0.0938527	0.511593	0.0794008	0.100497	0.051894	0.0573745	0.100141	0.0171446	0.039134	0.0174126	0.0807335	0.0722642	0.0460815	0.0855723	0.102695	0.523388	0.102212	0.0642218	0.0300798	0.0262613	0.0655705	0.135211	0.12843	0.512794	0.0895171	0.0567836	0.0238597	0.0170306	0.0363745	0.180502	0.114669	0.43823	0.0845523	0.0604023	0.0223477	0.0266527	0.072644	0.286477	0.132645	0.290011	0.0833703	0.0840393	0.0301865	0.050311	0.0429591	0.16805	0.121976
0.185507	0.193453	0.172505	0.211159	0.253612	0.152646	0.220256	0.0642694	0.0933878	0.106564	0.0242601	0.0429784	0.0356094	0.110342	0.0148626	0.0805298	0.0966348	0.159835	0.311482	0.193819	0.0862858	0.0292207	0.0472144	0.0755085	0.105846	0.361315	0.368871	0.102263	0.0567976	0.014865	0.0176215	-0.0275804	0.204562	0.192975	0.240242	0.180045	0.0804363	0.0303778	0.0426391	0.0287223	0.225496	0.231397	0.271572	0.0909154	0.0758428	0.0292771	0.0544533	0.0210465	0.103862	0.210401
0.136337	0.117084	0.048529	0.0475073	0.213677	0.0469728	0.313807	0.0751973	0.112182	0.208119	0.0266153	0.0849298	0.0478443	0.216747	0.101009	0.317664	0.0632836	0.0360902	0.234733	0.299809	0.0911044	0.0458101	0.0949513	0.134219	0.102521	0.0594287	0.319303	0.254149	0.0623742	0.0260645	0.0389196	0.13724	0.193376	0.0617561	0.190144	0.242156	0.103051	0.0352501	0.0771612	0.0971057	0.306927	0.10606	0.128003	0.126517	0.130344	0.0461501	0.0982782	0.0577197	0.104586	0.0446292
0.0937767	0.186987	0.149918	0.128999	0.42606	0.116348	0.0886935	0.0477785	0.0702676	0.141805	0.0139883	0.0549247	0.14646	0.2274	0.0108366	0.0986509	0.17526	0.203283	0.270071	0.0636897	0.153126	0.041954	0.0813061	0.0113097	0.0879297	0.158594	0.549783	0.0423361	0.0514322	0.0130896	0.0774479	0.0193876	0.112197	0.185646	0.42124	0.0695426	0.0720359	0.0183606	0.101658	0.0193199	0.16252	0.14762	0.20922	0.0598442	0.0910938	0.0289518	0.282527	0.0182239	0.121867	0.215577
0.224042	0.310101	0.0505776	0.085888	0.0880263	0.0483073	0.137291	0.0529859	0.246928	0.153952	0.0165476	0.0528453	0.321285	0.160616	-0.0846965	0.136268	0.112221	0.0528049	0.13826	0.222788	0.309201	0.0286012	0.0872214	0.0489025	0.258959	0.088892	0.149337	0.153838	0.202789	0.023265	0.112886	0.0100341	0.341346	0.0844965	0.101446	0.136261	0.199583	0.0240353	0.160592	-0.0477595	0.20418	0.0479878	0.0330782	0.0361092	0.0733696	0.0177971	0.403345	0.184133	0.207045	0.0585425
0.122528	0.325678	0.101338	0.145544	0.468732	0.0808051	0.135556	0.0489752	0.0551675	0.114793	0.0332066	0.0511328	0.020437	0.122239	0.0630345	0.0620393	0.165146	0.11733	0.352543	0.116419	0.0915474	0.0515996	0.0455517	0.0598626	0.170572	0.170044	0.389299	0.105824	0.0781405	0.0482605	0.033004	0.00485625	0.148229	0.101556	0.440222	0.113059	0.0485908	0.0266157	0.0245671	0.0971603	0.326065	0.219992	0.192613	0.0627631	0.0912138	0.0598422	0.0652086	-0.0176981	0.179741	0.110845
0.199504	0.205508	0.0870185	0.0780974	0.240383	0.133431	0.254402	0.112643	0.0763233	0.131465	0.0126708	0.0477733	0.0336762	0.122642	0.0960225	0.107982	0.136066	0.0917213	0.298491	0.219204	0.0885186	0.0182568	0.0375483	0.110193	0.140808	0.0967181	0.3052	0.234761	0.0866727	0.0136731	0.0231024	0.0990642	0.182579	0.0811024	0.231973	0.24081	0.0794744	0.0202885	0.036983	0.12679	0.227455	0.103113	0.212278	0.176584	0.10343	0.0310688	0.0586588	0.0874125	0.157538	0.0794867
0.13584	0.225005	0.079785	0.0694636	0.222167	0.154815	0.276977	0.108319	0.16873	0.12927	0.0236038	0.0343445	0.0436969	0.082496	0.0492001	0.0998027	0.076408	0.0642573	0.295176	0.27244	0.103716	0.0242206	0.0441695	0.119614	0.101658	0.0847204	0.250439	0.273194	0.137499	0.0181232	0.0290861	0.105281	0.168684	0.0894448	0.156556	0.254292	0.168294	0.0283549	0.0573119	0.0770626	0.268039	0.10677	0.151606	0.18088	0.140147	0.0323071	0.0608895	0.0593597	0.120174	0.0930353
0.176508	0.181139	0.124149	0.110166	0.313873	0.144394	0.164044	0.118738	0.0817417	0.100868	0.0574377	0.0576235	0.0489477	0.0992726	0.0332996	0.0570089	0.187302	0.097945	0.213092	0.183176	0.0851276	0.078869	0.066925	0.0875632	0.20794	0.149597	0.292326	0.114666	0.0924984	0.0614799	0.0718714	0.00962217	0.209261	0.133979	0.262321	0.138006	0.0862758	0.0578138	0.0981006	0.0142425	0.179013	0.136058	0.251529	0.121561	0.0833266	0.0823709	0.0768509	0.0692897	0.171619	0.104239
[truncated: 922 more columns]
