# Supplementary material for: Comprehensive methodology for sample enrichment in EEG biomarker studies for Alzheimer’s risk classification
Source: PLoS One. 2026 Mar 11;21(3):e0343722. doi: 10.1371/journal.pone.0343722 (PMC12978488; doi:10.1371/journal.pone.0343722)
Supplement: S1 File — Tables labeled sovaharmony correspond to the pre-enrichment approach, in which a single harmonization step is applied prior to downstream analyses. Tables labeled neuroHarmonize correspond to the sample enrichment approach, where harmonization is performed after data integration under different group ratio configurations. The archive also includes the table features_p_bonferroni, which reports the original p-values and Bonferroni-corrected p-values for all features retained in the sample enrichment pipeline and used as input to the machine learning models for each group ratio configuration. (ZIP) [file pone.0343722.s002.zip › S1 File/Data_integration_ic_neuroHarmonize_G1_10to1.xlsx]

## Sheet: Sheet1
power_C1_Delta	power_C10_Delta	power_C1_Theta	power_C10_Theta	power_C1_Alpha-1	power_C10_Alpha-1	power_C1_Alpha-2	power_C10_Alpha-2	power_C1_Beta1	power_C10_Beta1	power_C1_Beta2	power_C10_Beta2	power_C1_Beta3	power_C10_Beta3	power_C1_Gamma	power_C10_Gamma	power_C2_Delta	power_C2_Theta	power_C2_Alpha-1	power_C2_Alpha-2	power_C2_Beta1	power_C2_Beta2	power_C2_Beta3	power_C2_Gamma	power_C3_Delta	power_C3_Theta	power_C3_Alpha-1	power_C3_Alpha-2	power_C3_Beta1	power_C3_Beta2	power_C3_Beta3	power_C3_Gamma	power_C4_Delta	power_C4_Theta	power_C4_Alpha-1	power_C4_Alpha-2	power_C4_Beta1	power_C4_Beta2	power_C4_Beta3	power_C4_Gamma	power_C5_Delta	power_C5_Theta	power_C5_Alpha-1	power_C5_Alpha-2	power_C5_Beta1	power_C5_Beta2	power_C5_Beta3	power_C5_Gamma	power_C6_Delta	power_C6_Theta
0.125344	0.0386171	0.0474363	0.0178277	0.0577	0.0174906	0.0651891	0.0189592	0.131073	0.0984384	0.0549346	0.0603883	0.178716	0.207125	0.339608	0.385406	0.0708652	0.0383831	0.0736361	0.0710376	0.150882	0.0511302	0.160863	0.383203	0.147715	0.0455703	0.0570011	0.0714903	0.166728	0.0623109	0.156964	0.292221	0.128936	0.0552121	0.0418625	0.03334	0.0952034	0.0463176	0.180946	0.418182	0.132766	0.049172	0.0260114	0.0263813	0.0906708	0.0493957	0.20733	0.418273	0.031057	0.017103
0.125344	0.0385977	0.0474212	0.0178298	0.0578413	0.0175072	0.0653027	0.0189879	0.131039	0.0984108	0.0549043	0.060336	0.178446	0.206535	0.339702	0.385306	0.0708667	0.038386	0.0737161	0.0711169	0.150802	0.0511023	0.160794	0.383217	0.14771	0.0455829	0.0571279	0.0715571	0.166291	0.0622739	0.156892	0.292565	0.128936	0.0552071	0.0419776	0.0333958	0.0950226	0.0462077	0.180341	0.418913	0.132725	0.0492084	0.0260997	0.0264314	0.0905208	0.0493318	0.20665	0.419033	0.0310528	0.0171002
0.0476019	0.0639582	0.0560788	0.047722	0.13595	0.0845613	0.190071	0.079262	0.35008	0.197397	0.0464049	0.102288	0.0587147	0.202491	0.115099	0.159828	0.0477555	0.0421444	0.123162	0.254949	0.338616	0.0491645	0.0696681	0.0745397	0.0591463	0.0486764	0.311526	0.213876	0.303323	0.0286922	0.0440825	-0.00932152	0.0690766	0.0502527	0.158981	0.234655	0.314818	0.0438232	0.0761328	0.0522605	0.0701699	0.0598443	0.180851	0.136944	0.212174	0.0720174	0.137622	0.130376	0.0296714	0.0492622
0.0476018	0.0640221	0.0561144	0.0477112	0.135293	0.0844083	0.189416	0.0790315	0.350261	0.197507	0.0464563	0.102464	0.0588942	0.203649	0.115962	0.159911	0.0477534	0.042138	0.122897	0.254387	0.338975	0.0492183	0.0697285	0.0749028	0.0591505	0.0486494	0.310164	0.21348	0.304914	0.028727	0.0441236	-0.00920805	0.0690768	0.0502617	0.158125	0.233892	0.316009	0.0440321	0.0766485	0.0519552	0.0702137	0.0597562	0.179669	0.136441	0.212874	0.0722027	0.138531	0.130312	0.0296794	0.049278
0.0476017	0.0640861	0.0561501	0.0477004	0.134639	0.0842556	0.188764	0.0788015	0.350443	0.197617	0.0465078	0.102641	0.0590743	0.204814	0.116819	0.159995	0.0477514	0.0421317	0.122631	0.253826	0.339335	0.0492722	0.0697889	0.0752635	0.0591548	0.0486224	0.308807	0.213085	0.306513	0.0287618	0.0441649	-0.00910966	0.069077	0.0502707	0.157273	0.233132	0.317204	0.044242	0.0771677	0.0516338	0.0702574	0.0596681	0.178494	0.13594	0.213575	0.0723886	0.139446	0.13023	0.0296875	0.0492938
0.0476016	0.0641181	0.0561679	0.0476949	0.134313	0.0841793	0.188439	0.0786868	0.350534	0.197672	0.0465336	0.102729	0.0591646	0.205398	0.117246	0.160036	0.0477504	0.0421285	0.122499	0.253546	0.339515	0.0492992	0.0698191	0.075443	0.0591569	0.0486089	0.308132	0.212888	0.307316	0.0287792	0.0441855	-0.00906613	0.0690771	0.0502751	0.156849	0.232752	0.317803	0.0443473	0.0774286	0.0514672	0.0702793	0.0596241	0.177909	0.135691	0.213927	0.0724817	0.139906	0.130182	0.0296915	0.0493017
0.0476015	0.0641502	0.0561858	0.0476895	0.133988	0.0841031	0.188115	0.0785723	0.350625	0.197728	0.0465593	0.102818	0.0592549	0.205985	0.11767	0.160078	0.0477494	0.0421253	0.122367	0.253266	0.339695	0.0493262	0.0698494	0.075622	0.059159	0.0485955	0.307457	0.212691	0.308121	0.0287966	0.0442061	-0.00902636	0.0690771	0.0502796	0.156426	0.232374	0.318403	0.0444529	0.0776904	0.0512965	0.0703012	0.0595802	0.177327	0.135441	0.214279	0.0725749	0.140367	0.130129	0.0296955	0.0493096
0.152568	0.18931	0.155034	0.171283	0.486096	0.194965	0.1371	0.0941063	0.0714138	0.108124	0.0118715	0.0421132	0.0176151	0.108224	-0.0316984	0.0790643	0.100327	0.116012	0.54596	0.150338	0.0742547	0.014901	0.0212667	-0.0230591	0.109443	0.214104	0.48181	0.1031	0.0622218	0.0105761	0.0163885	0.00235695	0.10694	0.197518	0.544142	0.0914459	0.0649714	0.0149356	0.0223372	-0.0422898	0.234695	0.19382	0.311168	0.113372	0.0731338	0.0211654	0.0387727	0.0138726	0.160142	0.19785
0.152567	0.189497	0.155132	0.171245	0.483759	0.194614	0.136627	0.0938331	0.0714512	0.108185	0.0118855	0.0421869	0.0176711	0.108845	-0.0290932	0.0791059	0.100323	0.115994	0.54479	0.150006	0.0743342	0.014918	0.0212858	-0.0216501	0.109451	0.213987	0.479705	0.102908	0.0625523	0.0105896	0.0164044	0.00440201	0.10694	0.197552	0.541225	0.0911466	0.06522	0.0150099	0.0224932	-0.0395872	0.23484	0.193538	0.309138	0.112955	0.073377	0.0212217	0.0390335	0.0158966	0.160184	0.197912
0.152567	0.189591	0.155181	0.171226	0.482595	0.194439	0.136392	0.0936968	0.07147	0.108215	0.0118924	0.0422237	0.0176991	0.109158	-0.0277955	0.0791267	0.100321	0.115986	0.544205	0.14984	0.074374	0.0149266	0.0212953	-0.0209468	0.109455	0.213929	0.478657	0.102813	0.0627182	0.0105964	0.0164124	0.00542028	0.10694	0.19757	0.539772	0.0909973	0.0653447	0.0150471	0.0225716	-0.038243	0.234913	0.193397	0.308128	0.112747	0.0734989	0.0212498	0.0391646	0.0169019	0.160205	0.197944
0.152567	0.189685	0.155229	0.171207	0.481433	0.194264	0.136156	0.0935606	0.0714887	0.108245	0.0118994	0.0422606	0.0177272	0.109471	-0.026501	0.0791475	0.100318	0.115977	0.543621	0.149674	0.0744138	0.0149351	0.0213048	-0.0202444	0.109459	0.21387	0.47761	0.102717	0.0628845	0.0106032	0.0164203	0.00643572	0.10694	0.197587	0.538323	0.0908483	0.0654697	0.0150845	0.0226503	-0.0369035	0.234985	0.193256	0.307121	0.11254	0.073621	0.0212781	0.0392961	0.0179027	0.160226	0.197975
0.152567	0.189404	0.155083	0.171264	0.484926	0.194789	0.136864	0.0939696	0.0714325	0.108155	0.0118785	0.04215	0.0176431	0.108534	-0.0303942	0.0790851	0.100325	0.116003	0.545375	0.150172	0.0742944	0.0149095	0.0212762	-0.0223542	0.109447	0.214046	0.480756	0.103004	0.0623868	0.0105828	0.0163965	0.0033809	0.10694	0.197535	0.542682	0.0912961	0.0650956	0.0149727	0.0224151	-0.0409361	0.234768	0.193679	0.310151	0.113164	0.0732553	0.0211935	0.0389029	0.0148868	0.160163	0.197881
0.128018	0.0962206	0.143464	0.0729079	0.269323	0.100679	0.123718	0.0677878	0.153876	0.166812	0.026287	0.0664936	0.0634517	0.211164	0.0918626	0.164213	0.0994482	0.109925	0.263643	0.159701	0.158205	0.0377603	0.0784118	0.0929053	0.0839351	0.136647	0.296371	0.131232	0.15242	0.0291246	0.0765193	0.0937502	0.099673	0.0854613	0.160959	0.115389	0.178546	0.0503023	0.160105	0.149564	0.115314	0.151221	0.220273	0.0928943	0.149591	0.05207	0.139621	0.0790151	0.107186	0.151514
0.235114	0.273474	0.0458889	0.0650449	0.054621	0.0601548	0.182377	0.0817682	0.188133	0.0913487	0.0242706	0.0302414	0.0841557	0.133543	0.185439	0.206781	0.0889854	0.0333833	0.0750682	0.242506	0.269354	0.0374157	0.097232	0.156055	0.115633	0.0459878	0.0700781	0.273566	0.263417	0.0311919	0.0913985	0.108727	0.226329	0.098571	0.0479896	0.177457	0.184493	0.0218189	0.0838317	0.15951	0.334327	0.101639	0.0424412	0.182709	0.115743	0.0167502	0.0794736	0.126918	0.0756481	0.0377106
0.178982	0.168548	0.1985	0.12452	0.236056	0.123956	0.104155	0.0648108	0.102111	0.124721	0.0205922	0.0448054	0.0432629	0.142522	0.116342	0.16841	0.0989845	0.176484	0.209558	0.102664	0.111712	0.0296835	0.0881638	0.18275	0.153509	0.194382	0.240981	0.11379	0.101006	0.0203643	0.0528661	0.123101	0.169425	0.202771	0.26295	0.0963046	0.0899732	0.02137	0.0526006	0.104606	0.194044	0.234208	0.329852	0.0591411	0.0633004	0.0192426	0.0439708	0.0562425	0.124053	0.193506
0.0649601	0.244078	0.0461947	0.0933632	0.336299	0.0940056	0.476044	0.0804199	0.0542316	0.105598	0.0171344	0.0406127	0.0283946	0.157202	-0.0232586	0.12788	0.0399288	0.0481037	0.318592	0.464683	0.0824978	0.035183	0.0450057	-0.0339937	0.0556517	0.0475095	0.435233	0.384972	0.0393001	0.0223244	0.0278681	-0.0128587	0.0860935	0.0447734	0.33483	0.457031	0.053948	0.0177761	0.0304229	-0.0248747	0.195285	0.0775244	0.272907	0.297033	0.058006	0.0219598	0.038579	0.0387054	0.0876172	0.0767561
0.0697431	0.150203	0.0786722	0.0828579	0.456215	0.169064	0.257324	0.144908	0.0651924	0.156908	0.0273774	0.0552981	0.0237639	0.101951	0.0217121	0.0938731	0.0720503	0.0840436	0.466103	0.190756	0.0765743	0.0367577	0.0370607	0.0366541	0.078538	0.0982248	0.444402	0.220909	0.0790213	0.0269548	0.034918	0.0170318	0.086168	0.0838328	0.428989	0.25486	0.0721559	0.0272204	0.031461	0.0153125	0.123756	0.0877003	0.29185	0.229496	0.118703	0.0344873	0.0554635	0.0585443	0.0638954	0.0683205
0.275001	0.378722	0.0642037	0.0806679	0.133877	0.0539254	0.275809	0.0505411	0.162092	0.109391	0.0356056	0.0390861	0.0548885	0.102743	-0.00147689	0.129457	0.176268	0.0578376	0.143298	0.239904	0.176932	0.0571879	0.0948752	0.0536973	0.262474	0.0697456	0.149551	0.198045	0.152337	0.0380499	0.0628503	0.0669475	0.341202	0.0771765	0.116634	0.204655	0.133173	0.036248	0.0691458	0.0217658	0.388996	0.0930766	0.0987817	0.104006	0.112783	0.0357005	0.0717718	0.0948838	0.273485	0.0679659
0.174057	0.165374	0.129473	0.118618	0.214581	0.145179	0.122067	0.0795262	0.104831	0.149896	0.0359582	0.0661355	0.10571	0.137231	0.113323	0.101875	0.103792	0.104618	0.220578	0.12124	0.0989062	0.0418704	0.127963	0.181033	0.121324	0.135441	0.325966	0.174988	0.0977293	0.0292034	0.0613754	0.0539733	0.117493	0.142816	0.300501	0.138969	0.102432	0.0365319	0.0841302	0.0771265	0.0877103	0.128214	0.370109	0.153356	0.0919367	0.0350561	0.0616296	0.0719878	0.10367	0.145326
0.289258	0.302073	0.0840055	0.0898769	0.10181	0.0617194	0.103671	0.0488487	0.158862	0.124476	0.0571373	0.0515937	0.119955	0.144729	0.0853022	0.118399	0.230895	0.0798402	0.0809863	0.081581	0.168817	0.0796438	0.14652	0.131717	0.287486	0.0855475	0.101258	0.0839842	0.14516	0.0701265	0.112175	0.114263	0.283939	0.0954708	0.102751	0.102014	0.152875	0.0628018	0.115424	0.0847245	0.341174	0.119732	0.0785945	0.0598546	0.11927	0.0573746	0.129898	0.0941018	0.165269	0.0752705
0.155673	0.102223	0.0738726	0.0543929	0.496047	0.0732129	0.107203	0.0445305	0.0482955	0.170938	0.0170612	0.0632253	0.0240301	0.159397	0.0778172	0.360867	0.112824	0.0921058	0.332279	0.113004	0.105248	0.0335783	0.0782049	0.132755	0.142361	0.119202	0.377234	0.0876045	0.0947646	0.0307158	0.0492415	0.0988764	0.147464	0.0700688	0.463216	0.085873	0.064045	0.0230278	0.0395752	0.106729	0.255356	0.113971	0.157761	0.0999631	0.134931	0.0417588	0.0894776	0.106782	0.0808511	0.0598091
0.0771615	0.168712	0.0651066	0.0880874	0.597975	0.292504	0.106858	0.0617335	0.03504	0.0954019	0.0202604	0.0456231	0.0141551	0.0957042	0.0834431	0.108395	0.0879017	0.0970937	0.468996	0.113723	0.0778529	0.0431121	0.0411486	0.0701716	0.13462	0.0916263	0.480817	0.132503	0.0653236	0.0349873	0.0256908	0.0344313	0.0695155	0.0851697	0.593036	0.108601	0.0296874	0.0145161	0.0140333	0.0854419	0.140658	0.0934979	0.469585	0.136489	0.0453549	0.0231665	0.0229226	0.0683267	0.20539	0.0847238
0.0735972	0.125403	0.140638	0.172197	0.452311	0.173871	0.114073	0.0928843	0.0750386	0.234203	0.0227507	0.0703312	0.0315826	0.0846521	0.0900087	0.0419976	0.0742027	0.149681	0.323563	0.0933824	0.108309	0.0358206	0.0792759	0.135765	0.0776585	0.276823	0.412664	0.0851879	0.0759699	0.0195455	0.0209148	0.0312362	0.0822294	0.206258	0.379677	0.0889219	0.10084	0.0276412	0.0343584	0.080074	0.0961962	0.190377	0.287513	0.0906944	0.162684	0.0413748	0.053499	0.0776616	0.0904881	0.214472
0.171081	0.269765	0.0957669	0.0714142	0.280349	0.11489	0.238633	0.11939	0.119096	0.121741	0.0375651	0.0525853	0.0500952	0.110423	0.00741382	0.0644004	0.0991227	0.0986779	0.373136	0.224906	0.105931	0.0415247	0.0481242	0.00857738	0.121235	0.124455	0.38789	0.195129	0.0884707	0.0342355	0.0399394	0.00864463	0.20669	0.0849026	0.253067	0.224187	0.110631	0.0441373	0.0660827	0.0103021	0.269246	0.0895372	0.16959	0.171896	0.120484	0.0476373	0.074315	0.0572951	0.182154	0.0895169
0.319645	0.298395	0.155319	0.13093	0.244976	0.0924114	0.111472	0.0564913	0.082107	0.120561	0.0227734	0.045811	0.0456727	0.112577	0.0180347	0.0860624	0.367089	0.138612	0.169783	0.0943947	0.106315	0.0296	0.0565826	0.0376242	0.347263	0.169832	0.195406	0.0775569	0.0910103	0.020199	0.0423502	0.0563827	0.319995	0.148077	0.228699	0.105901	0.0973027	0.0290693	0.0558989	0.015056	0.316233	0.161156	0.162763	0.0881035	0.110627	0.0321905	0.0741364	0.0547911	0.327316	0.13182
0.0966918	0.175789	0.160005	0.179711	0.520525	0.22486	0.137977	0.0812388	0.0407074	0.111466	0.00788852	0.0326412	0.00978298	0.0824428	0.0264217	0.0554118	0.101141	0.225031	0.439334	0.129141	0.0667967	0.0131368	0.0184495	0.00696912	0.0838828	0.205715	0.543362	0.0896365	0.0537372	0.00910713	0.0119422	0.00261679	0.0936194	0.17451	0.539374	0.0849772	0.0342186	0.00783414	0.0131913	0.0522752	0.172981	0.255437	0.287124	0.0827586	0.103962	0.0224017	0.0456581	0.0296776	0.134145	0.199077
0.104803	0.211016	0.0357724	0.0735751	0.159748	0.0638249	0.496035	0.0569747	0.155641	0.0971779	0.0209502	0.0469994	0.038873	0.237115	-0.0118234	0.183487	0.117799	0.0451403	0.162294	0.410724	0.144976	0.0366199	0.0685171	0.0139295	0.121356	0.0400484	0.181021	0.459072	0.119374	0.0203769	0.0422018	0.0165496	0.102548	0.0457464	0.140062	0.466641	0.144396	0.0249195	0.0639903	0.0116978	0.230096	0.0721752	0.114231	0.2617	0.0985122	0.024903	0.112418	0.0859647	0.172469	0.0669562
0.115797	0.261506	0.0952471	0.0603115	0.474588	0.103659	0.135033	0.0723082	0.0698622	0.142346	0.0298901	0.0609043	0.0248768	0.149647	0.0547059	0.0962241	0.0754658	0.100747	0.536998	0.113273	0.0614991	0.0263246	0.0224149	0.063277	0.139245	0.109667	0.448097	0.108926	0.0784582	0.0302843	0.0352502	0.0500723	0.110683	0.100467	0.45634	0.116523	0.0745788	0.02921	0.0440202	0.0681779	0.271832	0.0891391	0.184175	0.0809433	0.145751	0.0536618	0.101982	0.0725157	0.160289	0.0812978
0.0912725	0.0810333	0.0935756	0.109613	0.440625	0.140124	0.106249	0.0860696	0.137003	0.155932	0.0302624	0.113572	0.0395867	0.287503	0.0614256	0.0399164	0.0762448	0.142807	0.304654	0.110197	0.221506	0.0497464	0.0558423	0.039003	0.058731	0.127907	0.534637	0.078697	0.0909194	0.035693	0.0232249	0.0501914	0.0780452	0.106782	0.481472	0.0765521	0.0881613	0.030017	0.05484	0.08413	0.125445	0.120199	0.325364	0.114608	0.0975191	0.0530734	0.107498	0.0562944	0.0707908	0.147349
0.294016	0.332597	0.0871783	0.0971166	0.14164	0.0745699	0.128232	0.0564873	0.170003	0.111285	0.0443842	0.0523753	0.0736252	0.139501	0.0609219	0.0781547	0.168738	0.0579225	0.104226	0.12414	0.239136	0.0628464	0.110072	0.132919	0.253122	0.0938948	0.176827	0.127167	0.14643	0.054893	0.0730866	0.0745793	0.285224	0.108356	0.134481	0.101603	0.149815	0.0464377	0.105526	0.0685573	0.337413	0.121138	0.105048	0.0635219	0.106312	0.0465923	0.12172	0.0982547	0.215734	0.0637795
0.133984	0.141055	0.242795	0.132049	0.331192	0.100954	0.130352	0.10288	0.0678441	0.139135	0.0156359	0.0410737	0.0350565	0.159009	0.0431403	0.154929	0.106283	0.115355	0.277665	0.176029	0.100872	0.0307769	0.0837565	0.109263	0.123626	0.213474	0.311789	0.133535	0.0999387	0.0219756	0.050468	0.0451941	0.0854822	0.318921	0.30122	0.106207	0.061382	0.0161661	0.0418872	0.0687342	0.0996048	0.386616	0.227739	0.0726506	0.0875176	0.0209453	0.0525737	0.052353	0.101058	0.14646
0.119959	0.0961879	0.0866575	0.167348	0.556515	0.218541	0.115047	0.081921	0.037312	0.182876	0.0102361	0.0581373	0.0119377	0.103954	0.0623356	0.0742271	0.120537	0.181273	0.42017	0.1148	0.0809888	0.0220696	0.0265122	0.0336495	0.135557	0.280607	0.386203	0.0668449	0.0796087	0.0198928	0.020878	0.0104096	0.115512	0.117978	0.516939	0.095804	0.0526346	0.014853	0.0184605	0.0678188	0.167811	0.184782	0.253556	0.118437	0.129404	0.0378373	0.0506885	0.0574851	0.0936016	0.18182
0.131717	0.163753	0.0542583	0.0551564	0.100572	0.0530317	0.226149	0.0610507	0.211614	0.140278	0.0861605	0.0679665	0.118985	0.182243	0.0705446	0.269489	0.0723328	0.0402327	0.102493	0.243959	0.225404	0.0907737	0.136966	0.0878397	0.116215	0.0732532	0.158377	0.19137	0.186846	0.0769323	0.109425	0.0875812	0.137124	0.0657227	0.11638	0.190973	0.167366	0.0865864	0.121337	0.114512	0.190281	0.0745955	0.0939507	0.110422	0.168909	0.0608846	0.173881	0.127077	0.104709	0.0730726
0.471419	0.38738	0.101327	0.0900873	0.119873	0.0580656	0.09678	0.0418654	0.126758	0.109149	0.0324308	0.0482095	0.0452998	0.0994325	0.00611203	0.0799337	0.303785	0.100543	0.111994	0.0905662	0.185524	0.0523929	0.0698855	0.085309	0.346266	0.126843	0.144541	0.089932	0.121254	0.032041	0.0532519	0.0858712	0.440838	0.111779	0.117231	0.0845585	0.123456	0.0350677	0.0577048	0.0293649	0.446177	0.114215	0.0914551	0.0512174	0.097854	0.0391309	0.0755234	0.0844266	0.332153	0.0856181
0.149596	0.399083	0.0409666	0.101329	0.0688565	0.0606145	0.316925	0.0456199	0.185296	0.0999837	0.0325354	0.0352387	0.102628	0.11561	0.103196	0.107743	0.163681	0.0414005	0.0721366	0.216231	0.201032	0.0455819	0.118364	0.141574	0.242145	0.0541559	0.0891594	0.258589	0.156605	0.0378839	0.079442	0.0820195	0.212389	0.0569555	0.0649937	0.246381	0.177458	0.038561	0.107297	0.0959642	0.343525	0.1308	0.0701351	0.0792793	0.107213	0.0340655	0.116639	0.118343	0.212951	0.0575502
0.187981	0.122632	0.0887015	0.0706243	0.234952	0.131161	0.229107	0.117183	0.165767	0.236636	0.0279585	0.0740063	0.0436368	0.114948	0.021897	0.105028	0.115133	0.0760914	0.224489	0.243542	0.209346	0.0448867	0.0582884	0.0282227	0.155228	0.0949118	0.248771	0.217395	0.172009	0.030391	0.0389171	0.0423773	0.1976	0.0899201	0.189998	0.217541	0.191141	0.0364272	0.0532647	0.0241073	0.17898	0.0947093	0.183295	0.145977	0.210011	0.0456492	0.0700044	0.0713733	0.0762313	0.0652809
0.0842426	0.217733	0.15578	0.142926	0.50696	0.145018	0.0837631	0.0743801	0.0629015	0.11316	0.0235134	0.0500974	0.0213491	0.134438	0.0614905	0.0740685	0.0784099	0.158381	0.464833	0.0723702	0.0973752	0.0406652	0.0361079	0.051858	0.0723319	0.181018	0.56029	0.0569834	0.0516676	0.0163484	0.0150608	0.0462998	0.0825012	0.172976	0.489789	0.0649348	0.0536067	0.0242845	0.0290423	0.0828658	0.132143	0.138745	0.360988	0.166536	0.0633099	0.022906	0.0480587	0.0673135	0.116127	0.23609
0.125712	0.241849	0.388972	0.25232	0.36587	0.144164	0.0316378	0.0735564	0.0330614	0.0955786	0.00737646	0.0317551	0.010753	0.0869979	0.0366175	0.0552547	0.149692	0.35627	0.334717	0.0453867	0.0607308	0.0105975	0.0203975	0.0222082	0.124248	0.328392	0.448025	0.028973	0.0311122	0.00585977	0.0096976	0.0236927	0.133686	0.39713	0.307193	0.0297913	0.0360457	0.0102096	0.0167639	0.069181	0.200648	0.266066	0.318875	0.0490495	0.0527943	0.0135354	0.0297573	0.069275	0.146793	0.360969
0.0956383	0.234795	0.121944	0.0827775	0.342117	0.103135	0.135919	0.104942	0.0979608	0.230048	0.0298757	0.0628087	0.0746721	0.0853393	0.101872	0.0393912	0.0742752	0.108308	0.348157	0.1427	0.113868	0.0371479	0.0843505	0.0911934	0.126531	0.121224	0.374733	0.16319	0.108952	0.0292221	0.0445681	0.0315806	0.0998316	0.126038	0.363145	0.138031	0.117402	0.0320935	0.0597502	0.0637086	0.195653	0.112841	0.207946	0.107642	0.201484	0.0596014	0.0719846	0.0428481	0.19946	0.0885896
0.0620648	0.176546	0.0375393	0.0720461	0.198718	0.118685	0.497433	0.152944	0.154745	0.185962	0.0329641	0.0790042	0.035755	0.109687	-0.01922	0.0618484	0.0643776	0.0460123	0.258683	0.384497	0.172136	0.0471333	0.0477863	-0.0206246	0.0929843	0.0719785	0.220277	0.237836	0.237657	0.0510367	0.0419729	0.0462576	0.0998226	0.0536484	0.170026	0.391735	0.175846	0.0547184	0.0557814	-0.00157833	0.17937	0.0934758	0.175871	0.181069	0.187144	0.0850989	0.0710633	0.0269082	0.118733	0.0922062
0.11548	0.115545	0.104728	0.0757092	0.275325	0.089902	0.211041	0.0790569	0.138621	0.173033	0.0324176	0.0809993	0.0586887	0.164783	0.0636986	0.216749	0.0619621	0.0703228	0.182978	0.132796	0.144424	0.0613141	0.136659	0.209544	0.0899187	0.107581	0.318762	0.184605	0.11967	0.0391422	0.0635834	0.0767377	0.135714	0.103942	0.312074	0.18122	0.128402	0.0375818	0.0533367	0.0477289	0.153578	0.107872	0.252205	0.134694	0.132453	0.0349414	0.0748459	0.109411	0.0675601	0.0711085
0.122887	0.237504	0.132283	0.115489	0.433058	0.142901	0.139438	0.077442	0.0819979	0.150628	0.0231233	0.0434797	0.0287873	0.104825	0.0384258	0.0653932	0.148453	0.131725	0.314188	0.146546	0.123907	0.0382312	0.0563564	0.0405933	0.115302	0.175295	0.469792	0.115603	0.070141	0.0153891	0.0232906	0.0151868	0.108329	0.160464	0.393162	0.14254	0.0902059	0.0254554	0.0409067	0.0389372	0.147074	0.145387	0.337641	0.104061	0.106294	0.0315447	0.0643047	0.0636941	0.153007	0.134973
0.180098	0.182356	0.0935785	0.0695326	0.307188	0.12184	0.191357	0.106312	0.102134	0.129963	0.0216398	0.044377	0.0507094	0.126738	0.053295	0.175271	0.168759	0.104999	0.261967	0.187513	0.114725	0.0295031	0.0686571	0.0638761	0.161208	0.0952451	0.330588	0.216978	0.0928556	0.0188838	0.0459823	0.0382586	0.151817	0.106879	0.310448	0.166985	0.105652	0.0249079	0.0612208	0.0720904	0.244156	0.112176	0.221712	0.147272	0.101273	0.0274533	0.0642322	0.0817249	0.207672	0.0854037
0.277876	0.261095	0.0865662	0.0964288	0.133844	0.0854771	0.219518	0.0962363	0.165327	0.170763	0.0301267	0.0481508	0.0599717	0.100589	0.0267711	0.0646908	0.211939	0.0810645	0.138666	0.225414	0.18949	0.0355917	0.0746974	0.0431372	0.151548	0.0746106	0.184431	0.305641	0.16923	0.0271221	0.0518722	0.0355449	0.293712	0.107206	0.143299	0.183067	0.16569	0.0326827	0.056513	0.0178299	0.252753	0.121648	0.151892	0.179845	0.158251	0.0334703	0.0569325	0.0452076	0.128166	0.0659566
0.126949	0.292781	0.0572431	0.103268	0.264472	0.0969024	0.419266	0.0781492	0.0667075	0.153798	0.0223779	0.0422994	0.047731	0.0912674	-0.0047465	0.0699192	0.124531	0.0647086	0.2433	0.294578	0.106428	0.0352133	0.0804439	0.0507968	0.146014	0.113907	0.226142	0.240039	0.123186	0.038655	0.0727905	0.039268	0.124669	0.0857238	0.297431	0.343326	0.0832789	0.0234907	0.0454875	-0.00340691	0.233561	0.0921664	0.178771	0.167221	0.132053	0.0442365	0.0895557	0.0624349	0.148284	0.106882
0.0792502	0.142143	0.0484433	0.0667961	0.200143	0.126081	0.474892	0.147806	0.0930874	0.176987	0.0353278	0.0644511	0.0644262	0.153189	0.00443008	0.0881669	0.0970259	0.0595533	0.21762	0.287939	0.111624	0.0474097	0.102553	0.076275	0.0855692	0.0713743	0.324088	0.285878	0.103936	0.0400093	0.0621043	0.0270413	0.0773712	0.0573013	0.256488	0.444659	0.0863277	0.0354399	0.0529578	-0.0105452	0.0797561	0.0682725	0.204656	0.397969	0.119613	0.0346564	0.0571543	0.0379236	0.0828197	0.0603017
0.21389	0.290715	0.135973	0.0738998	0.317479	0.0724361	0.123681	0.0558328	0.095739	0.147325	0.0242965	0.0640069	0.0434696	0.152574	0.0454732	0.110771	0.232963	0.139888	0.236704	0.0931108	0.130967	0.0380907	0.065894	0.062382	0.207606	0.182624	0.281672	0.0833308	0.0948988	0.028573	0.0517716	0.0695237	0.229602	0.127157	0.253285	0.103449	0.0979004	0.0363086	0.0684179	0.083881	0.303045	0.122016	0.144935	0.0694092	0.122488	0.0480452	0.101666	0.0883954	0.21299	0.11168
0.213889	0.291289	0.136144	0.0738665	0.314431	0.0721737	0.122828	0.0555067	0.0958391	0.147489	0.0243514	0.0642291	0.0437374	0.154327	0.0487812	0.110887	0.232943	0.139847	0.235688	0.0926979	0.131246	0.0381746	0.0660083	0.063395	0.207635	0.182424	0.279214	0.0830206	0.0959041	0.0286423	0.051868	0.0712915	0.229603	0.127202	0.25057	0.102774	0.0986474	0.0366572	0.0693493	0.0851974	0.303419	0.12166	0.143044	0.0688969	0.123299	0.0482945	0.103017	0.0883703	0.213102	0.111751
0.214414	0.203916	0.140334	0.069595	0.211281	0.0734574	0.124088	0.0722233	0.0962418	0.134553	0.0354882	0.0706966	0.0764323	0.195233	0.101721	0.145738	0.227347	0.0972591	0.114712	0.133282	0.125664	0.0510679	0.126085	0.124583	0.187291	0.120221	0.220914	0.159918	0.0883446	0.0403758	0.0832545	0.0996814	0.200738	0.105681	0.266377	0.158701	0.0951944	0.0358166	0.0662137	0.0712786	0.19831	0.0725248	0.201834	0.172362	0.110662	0.0355926	0.11954	0.0891741	0.109634	0.0573217
0.214414	0.204017	0.140378	0.0695872	0.210772	0.0733908	0.123873	0.072118	0.096267	0.13459	0.035508	0.0707578	0.0765486	0.195791	0.10224	0.145776	0.227342	0.0972519	0.114588	0.133135	0.125731	0.0510958	0.12614	0.124717	0.187298	0.120188	0.22043	0.15977	0.0885778	0.0404	0.083293	0.100044	0.200739	0.10569	0.265661	0.158442	0.0953755	0.0359023	0.0664381	0.0717529	0.198372	0.0724715	0.201174	0.172045	0.110845	0.0356391	0.119935	0.0895189	0.109648	0.0573309
0.214413	0.204118	0.140422	0.0695793	0.210263	0.0733243	0.123659	0.0720129	0.0962921	0.134628	0.0355278	0.070819	0.0766651	0.19635	0.102757	0.145814	0.227338	0.0972446	0.114464	0.132987	0.125798	0.0511238	0.126194	0.124851	0.187304	0.120155	0.219947	0.159622	0.0888116	0.0404242	0.0833315	0.100405	0.200739	0.105699	0.264946	0.158184	0.095557	0.0359882	0.0666632	0.0722236	0.198433	0.0724183	0.200515	0.17173	0.111028	0.0356855	0.120331	0.0898593	0.109663	0.05734
0.214413	0.204319	0.14051	0.0695636	0.20925	0.0731913	0.123233	0.0718032	0.0963424	0.134703	0.0355674	0.0709416	0.0768986	0.197473	0.103786	0.14589	0.227328	0.0972302	0.114217	0.132693	0.125932	0.0511797	0.126302	0.125118	0.187318	0.120089	0.218984	0.159326	0.0892812	0.0404727	0.0834085	0.101121	0.200739	0.105718	0.263523	0.157668	0.095921	0.0361606	0.0671156	0.0731541	0.198555	0.0723119	0.199205	0.1711	0.111396	0.0357787	0.121126	0.0905268	0.109692	0.0573583
0.214413	0.204219	0.140466	0.0695715	0.209756	0.0732578	0.123446	0.071908	0.0963173	0.134666	0.0355476	0.0708803	0.0767818	0.196911	0.103273	0.145852	0.227333	0.0972374	0.114341	0.13284	0.125865	0.0511517	0.126248	0.124984	0.187311	0.120122	0.219465	0.159474	0.0890461	0.0404484	0.08337	0.100764	0.200739	0.105709	0.264234	0.157926	0.0957388	0.0360743	0.066889	0.0726906	0.198494	0.0723651	0.199859	0.171415	0.111212	0.0357321	0.120728	0.0901953	0.109677	0.0573492
0.141571	0.257291	0.0611097	0.0792372	0.432555	0.0744681	0.220749	0.0412317	0.0819233	0.1329	0.033158	0.0645739	0.0275582	0.156845	0.00137634	0.158598	0.117635	0.0779489	0.370085	0.154717	0.139531	0.0473688	0.0555695	0.0371442	0.0967868	0.0828361	0.499966	0.145551	0.085195	0.0388858	0.0299838	0.0207952	0.142912	0.0758545	0.44436	0.188235	0.0684266	0.0288036	0.0340597	0.0173487	0.231402	0.0902885	0.264714	0.149218	0.0979607	0.046661	0.0675742	0.0521822	0.128512	0.0760391
0.141571	0.257164	0.0610903	0.0792461	0.433598	0.0745357	0.221129	0.0412925	0.0819019	0.132862	0.0331395	0.064518	0.0275154	0.156398	5.40046e-05	0.158557	0.117638	0.0779547	0.370483	0.154888	0.139457	0.0473428	0.0555454	0.0366911	0.0967833	0.0828589	0.501061	0.145686	0.0849705	0.0388625	0.0299697	0.0198074	0.142911	0.0758478	0.445557	0.188542	0.0682961	0.0287344	0.0339431	0.0161684	0.231331	0.0903547	0.265582	0.149492	0.0977988	0.0466007	0.0673504	0.0514907	0.128495	0.076027
0.141572	0.257037	0.0610709	0.0792551	0.434644	0.0746033	0.22151	0.0413534	0.0818804	0.132825	0.033121	0.0644622	0.0274726	0.155952	-0.00127158	0.158515	0.11764	0.0779605	0.370881	0.15506	0.139383	0.0473169	0.0555212	0.0362374	0.0967799	0.0828817	0.502159	0.145821	0.0847467	0.0388392	0.0299555	0.0188165	0.142911	0.0758411	0.446757	0.18885	0.0681659	0.0286653	0.0338269	0.0149836	0.231259	0.090421	0.266453	0.149767	0.0976371	0.0465404	0.0671274	0.0507948	0.128478	0.076015
0.141572	0.25691	0.0610516	0.079264	0.435693	0.074671	0.221892	0.0414144	0.081859	0.132788	0.0331025	0.0644063	0.0274299	0.155507	-0.00260043	0.158474	0.117643	0.0779663	0.37128	0.155231	0.139309	0.047291	0.0554971	0.0357829	0.0967764	0.0829045	0.503259	0.145957	0.0845234	0.0388159	0.0299414	0.0178225	0.142911	0.0758343	0.447959	0.189158	0.0680359	0.0285964	0.033711	0.0137943	0.231188	0.0904873	0.267327	0.150043	0.0974757	0.0464801	0.0669052	0.0500944	0.128461	0.0760029
0.141572	0.256784	0.0610322	0.0792729	0.436744	0.0747388	0.222275	0.0414754	0.0818376	0.132751	0.033084	0.0643506	0.0273873	0.155063	-0.00393254	0.158433	0.117645	0.0779721	0.371679	0.155403	0.139235	0.0472651	0.055473	0.0353278	0.096773	0.0829273	0.504362	0.146092	0.0843007	0.0387926	0.0299273	0.0168253	0.142911	0.0758276	0.449166	0.189466	0.0679061	0.0285277	0.0335955	0.0126004	0.231117	0.0905536	0.268203	0.150319	0.0973146	0.04642	0.0666836	0.0493894	0.128444	0.0759908
0.347922	0.378464	0.116103	0.102282	0.115895	0.0682266	0.095319	0.0498611	0.118111	0.1246	0.0363301	0.0449728	0.063069	0.128554	0.107251	0.0861677	0.267225	0.109791	0.115927	0.0902025	0.161522	0.0530995	0.0963261	0.105907	0.337498	0.113241	0.106737	0.0849193	0.141404	0.0410941	0.0976986	0.0774086	0.329844	0.114669	0.0779715	0.06612	0.116028	0.0411569	0.107202	0.147008	0.374774	0.109277	0.0557459	0.0507732	0.114843	0.0375667	0.128873	0.128148	0.317176	0.107255
0.347922	0.378278	0.116067	0.102294	0.116176	0.0682886	0.0954843	0.0499343	0.11808	0.124565	0.0363098	0.0449336	0.0629729	0.128187	0.106987	0.0861451	0.26723	0.109799	0.116053	0.0903028	0.161436	0.0530705	0.0962845	0.105824	0.337486	0.113272	0.106973	0.0849985	0.141033	0.0410694	0.0976536	0.0775152	0.329844	0.114659	0.0781837	0.0662289	0.115808	0.041059	0.106842	0.147376	0.374658	0.109357	0.0559313	0.0508678	0.114653	0.0375179	0.12845	0.128565	0.317135	0.107238
0.347923	0.378091	0.11603	0.102305	0.116459	0.0683506	0.0956499	0.0500077	0.118049	0.12453	0.0362896	0.0448945	0.062877	0.12782	0.106723	0.0861225	0.267236	0.109807	0.116178	0.0904032	0.16135	0.0530415	0.096243	0.105741	0.337474	0.113303	0.107209	0.0850778	0.140663	0.0410448	0.0976085	0.0776202	0.329844	0.114649	0.0783964	0.066338	0.115588	0.0409613	0.106483	0.14774	0.374543	0.109437	0.0561173	0.0509626	0.114464	0.0374691	0.128027	0.12898	0.317093	0.107221
0.347923	0.377905	0.115994	0.102317	0.116741	0.0684127	0.0958158	0.0500811	0.118019	0.124495	0.0362694	0.0448553	0.0627812	0.127455	0.106457	0.0860999	0.267241	0.109816	0.116304	0.0905038	0.161265	0.0530125	0.0962015	0.105657	0.337462	0.113334	0.107445	0.0851571	0.140294	0.0410203	0.0975635	0.0777236	0.329843	0.114639	0.0786097	0.0664472	0.115369	0.0408638	0.106126	0.148102	0.374428	0.109517	0.0563039	0.0510575	0.114275	0.0374203	0.127606	0.129393	0.317051	0.107204
0.347921	0.378651	0.11614	0.102271	0.115614	0.0681646	0.0951539	0.049788	0.118142	0.124634	0.0363503	0.0450121	0.0631653	0.128922	0.107513	0.0861903	0.267219	0.109783	0.115802	0.0901023	0.161608	0.0531285	0.0963677	0.10599	0.33751	0.11321	0.106502	0.0848402	0.141775	0.0411187	0.0977437	0.0773004	0.329845	0.114679	0.0777599	0.0660113	0.116248	0.041255	0.107563	0.146639	0.374889	0.109197	0.0555611	0.0506787	0.115032	0.0376157	0.129299	0.127728	0.317218	0.107272
0.147716	0.273627	0.0875255	0.110081	0.222889	0.178671	0.235933	0.118495	0.168268	0.159956	0.0474232	0.0523105	0.0468648	0.0900308	0.0433808	0.0398396	0.153634	0.0788128	0.253025	0.225333	0.159651	0.0605223	0.0548751	0.0141471	0.158299	0.0911368	0.369595	0.178592	0.134491	0.0359466	0.0349806	-0.00304161	0.173412	0.0905034	0.252607	0.191175	0.155019	0.059094	0.0543682	0.0238217	0.219931	0.111906	0.304361	0.157084	0.120867	0.0373984	0.0545591	-0.00610628	0.188973	0.100648
0.147716	0.273492	0.0874979	0.110093	0.223428	0.178832	0.23634	0.118667	0.168224	0.159911	0.047397	0.0522651	0.046793	0.0897728	0.0426044	0.0398291	0.153637	0.0788187	0.253297	0.225581	0.159566	0.0604893	0.0548512	0.0137584	0.158294	0.0911619	0.370405	0.178758	0.134139	0.035925	0.0349642	-0.00364598	0.173412	0.0904954	0.253288	0.191486	0.154726	0.0589545	0.0541841	0.0234537	0.219863	0.111988	0.305358	0.157373	0.120667	0.0373497	0.0543778	-0.00697759	0.188948	0.100632
0.147716	0.273357	0.0874703	0.110105	0.223969	0.178993	0.236747	0.11884	0.16818	0.159867	0.0473708	0.0522197	0.0467214	0.0895156	0.0418259	0.0398185	0.153641	0.0788245	0.25357	0.225831	0.159481	0.0604564	0.0548274	0.0133691	0.158288	0.0911869	0.371217	0.178923	0.133787	0.0359034	0.0349478	-0.00425322	0.173412	0.0904873	0.253971	0.191799	0.154433	0.0588152	0.0540005	0.023082	0.219795	0.11207	0.306359	0.157662	0.120468	0.0373012	0.0541972	-0.00785374	0.188923	0.100617
0.147717	0.273087	0.0874151	0.11013	0.225053	0.179315	0.237564	0.119185	0.168093	0.159777	0.0473183	0.0521289	0.0465783	0.0890033	0.0402623	0.0397973	0.153647	0.0788363	0.254116	0.22633	0.159312	0.0603905	0.0547797	0.0125885	0.158277	0.0912371	0.372846	0.179255	0.133086	0.0358603	0.034915	-0.00547631	0.173411	0.0904713	0.255343	0.192425	0.15385	0.0585377	0.0536352	0.022327	0.21966	0.112234	0.308371	0.158243	0.120071	0.0372042	0.0538376	-0.00962062	0.188873	0.100585
0.147716	0.273222	0.0874427	0.110118	0.22451	0.179154	0.237155	0.119012	0.168136	0.159822	0.0473445	0.0521743	0.0466498	0.0892591	0.0410452	0.0398079	0.153644	0.0788304	0.253843	0.22608	0.159397	0.0604234	0.0548036	0.0129791	0.158282	0.091212	0.372031	0.179089	0.133436	0.0358818	0.0349314	-0.00486333	0.173411	0.0904793	0.254656	0.192112	0.154141	0.0586763	0.0538175	0.0227064	0.219728	0.112152	0.307364	0.157952	0.120269	0.0372526	0.0540171	-0.00873475	0.188898	0.100601
0.0876569	0.193061	0.0645929	0.18133	0.185138	0.145183	0.440046	0.0901904	0.0831506	0.139911	0.0314744	0.050152	0.0802375	0.113834	0.0277042	0.0747687	0.0818756	0.0478005	0.120193	0.300607	0.0902102	0.056149	0.160831	0.142334	0.0985861	0.102502	0.232346	0.35677	0.0729204	0.0448365	0.0728056	0.0192341	0.101383	0.095565	0.238932	0.346151	0.078457	0.0341168	0.0670289	0.038365	0.137387	0.173825	0.280045	0.225739	0.0648581	0.0302527	0.0654182	0.0224747	0.136959	0.129537
0.0876571	0.19287	0.064552	0.181371	0.186035	0.145445	0.441561	0.0904531	0.0831071	0.139833	0.0314392	0.0500648	0.079994	0.113184	0.0256546	0.0747295	0.081879	0.0478077	0.120453	0.30127	0.0901139	0.0560877	0.160693	0.141695	0.098579	0.102558	0.233367	0.357429	0.0725359	0.0447829	0.0727382	0.018009	0.101383	0.0955481	0.240223	0.347279	0.0781586	0.0339539	0.066577	0.036877	0.137302	0.174078	0.281885	0.226569	0.0646428	0.0301736	0.0649855	0.0203642	0.136923	0.129496
0.0876574	0.19268	0.0645111	0.181411	0.186937	0.145707	0.443081	0.0907166	0.0830636	0.139754	0.031404	0.0499777	0.0797512	0.112538	0.0235946	0.0746902	0.0818825	0.0478149	0.120714	0.301936	0.0900177	0.0560265	0.160555	0.141054	0.098572	0.102614	0.234393	0.35809	0.0721535	0.0447294	0.0726709	0.0167761	0.101383	0.0955312	0.241521	0.34841	0.0778613	0.0337917	0.0661281	0.0353735	0.137217	0.174332	0.283736	0.227401	0.0644281	0.0300947	0.0645556	0.0182345	0.136886	0.129455
0.0876575	0.192585	0.0644907	0.181431	0.187389	0.145838	0.443843	0.0908487	0.0830419	0.139715	0.0313865	0.0499342	0.0796301	0.112216	0.0225607	0.0746705	0.0818842	0.0478185	0.120844	0.302269	0.0899696	0.0559959	0.160486	0.140733	0.0985685	0.102643	0.234908	0.358421	0.071963	0.0447027	0.0726373	0.0161567	0.101383	0.0955227	0.242173	0.348977	0.0777131	0.0337109	0.0659048	0.034616	0.137175	0.17446	0.284667	0.227818	0.0643211	0.0300553	0.0643417	0.0171624	0.136868	0.129435
0.0876577	0.192489	0.0644702	0.181452	0.187843	0.14597	0.444607	0.0909809	0.0830202	0.139676	0.0313689	0.0498908	0.0795091	0.111895	0.0215242	0.0746509	0.0818859	0.0478221	0.120975	0.302602	0.0899216	0.0559654	0.160417	0.140411	0.098565	0.102671	0.235424	0.358753	0.0717731	0.0446759	0.0726037	0.0155354	0.101383	0.0955143	0.242826	0.349545	0.0775652	0.0336303	0.0656823	0.0338545	0.137133	0.174587	0.2856	0.228237	0.0642142	0.0300159	0.0641285	0.0160855	0.13685	0.129414
0.102117	0.160042	0.116536	0.0969403	0.330552	0.0873906	0.155158	0.068974	0.129828	0.174334	0.0318884	0.0544544	0.0615159	0.116882	0.0724045	0.179901	0.0815658	0.118998	0.270691	0.15397	0.161052	0.0380186	0.074437	0.101267	0.136105	0.149368	0.237031	0.146951	0.160807	0.0324848	0.0580886	0.0791649	0.0726615	0.265827	0.332067	0.0980771	0.112408	0.0230595	0.0397643	0.0561355	0.122324	0.297515	0.253852	0.0892903	0.136918	0.0280567	0.0390398	0.0330051	0.145145	0.11985
0.102117	0.160121	0.116573	0.0969294	0.329756	0.0873115	0.15489	0.0688734	0.129861	0.174383	0.0319062	0.0545017	0.0616098	0.117217	0.0732862	0.179948	0.0815641	0.118989	0.2704	0.153799	0.161138	0.0380395	0.0744692	0.1016	0.13611	0.149327	0.236512	0.146815	0.161229	0.0325044	0.0581156	0.0793875	0.0726616	0.26585	0.331174	0.0979166	0.112622	0.0231155	0.0399003	0.0567593	0.122362	0.297298	0.253022	0.0891256	0.137144	0.0280935	0.0391709	0.0337842	0.145164	0.119869
0.102117	0.16028	0.116646	0.0969076	0.328169	0.0871536	0.154356	0.0686727	0.129929	0.17448	0.0319419	0.0545965	0.061798	0.11789	0.075042	0.180042	0.0815607	0.118971	0.269819	0.153459	0.161309	0.0380814	0.0745337	0.102265	0.136119	0.149245	0.235477	0.146543	0.162077	0.0325436	0.0581696	0.0798255	0.0726617	0.265897	0.329397	0.0975964	0.11305	0.0232279	0.0401738	0.057996	0.122438	0.296866	0.25137	0.0887971	0.137597	0.0281674	0.0394343	0.0353305	0.145202	0.119907
0.102117	0.1602	0.11661	0.0969185	0.328962	0.0872325	0.154623	0.068773	0.129895	0.174432	0.0319241	0.0545491	0.0617038	0.117553	0.0741654	0.179995	0.0815624	0.11898	0.27011	0.153629	0.161224	0.0380605	0.0745014	0.101933	0.136114	0.149286	0.235994	0.146679	0.161653	0.032524	0.0581426	0.0796077	0.0726616	0.265874	0.330284	0.0977564	0.112836	0.0231717	0.0400368	0.0573795	0.1224	0.297082	0.252194	0.0889612	0.13737	0.0281304	0.0393024	0.0345594	0.145183	0.119888
0.25468	0.128061	0.140298	0.0488633	0.124319	0.0444644	0.0566796	0.0427185	0.112173	0.105298	0.0365409	0.042485	0.0940066	0.217227	0.181302	0.282807	0.234608	0.167332	0.161241	0.0609426	0.114537	0.0354977	0.0871877	0.138654	0.288971	0.156553	0.113519	0.051605	0.112362	0.0354848	0.0906591	0.150845	0.242418	0.132304	0.094769	0.0543526	0.11268	0.0365349	0.105568	0.221373	0.29069	0.130523	0.077144	0.0485577	0.116691	0.040674	0.11584	0.179881	0.102808	0.0565602
0.254681	0.127998	0.140254	0.0488689	0.124621	0.0445051	0.0567786	0.0427814	0.112144	0.105269	0.0365206	0.0424479	0.0938641	0.216608	0.181137	0.282733	0.234613	0.167344	0.161415	0.0610107	0.114476	0.0354782	0.0871501	0.138513	0.288961	0.156596	0.113769	0.0516535	0.112067	0.0354634	0.0906172	0.150872	0.242418	0.132293	0.0950263	0.0544424	0.112466	0.0364478	0.105213	0.221693	0.2906	0.130618	0.0773994	0.0486483	0.116498	0.0406212	0.115459	0.180156	0.102795	0.0565512
0.254681	0.127935	0.14021	0.0488744	0.124923	0.0445459	0.0568777	0.0428445	0.112115	0.105239	0.0365003	0.0424109	0.0937219	0.215992	0.180971	0.28266	0.234618	0.167357	0.161589	0.0610789	0.114415	0.0354586	0.0871125	0.138372	0.288951	0.156639	0.11402	0.051702	0.111773	0.0354421	0.0905754	0.150898	0.242418	0.132281	0.0952843	0.0545324	0.112253	0.0363608	0.10486	0.222011	0.29051	0.130714	0.0776555	0.048739	0.116306	0.0405684	0.115079	0.180428	0.102781	0.0565421
0.254681	0.127871	0.140166	0.04888	0.125226	0.0445866	0.0569771	0.0429076	0.112086	0.10521	0.0364799	0.0423739	0.0935798	0.215377	0.180804	0.282586	0.234623	0.167369	0.161763	0.0611472	0.114354	0.0354391	0.0870749	0.13823	0.28894	0.156682	0.114272	0.0517506	0.111479	0.0354208	0.0905336	0.150922	0.242417	0.132269	0.095543	0.0546225	0.11204	0.036274	0.104508	0.222326	0.290421	0.130809	0.0779125	0.0488299	0.116114	0.0405158	0.1147	0.180698	0.102767	0.0565331
0.254682	0.127808	0.140122	0.0488855	0.12553	0.0446274	0.0570766	0.0429708	0.112056	0.10518	0.0364596	0.0423369	0.0934379	0.214764	0.180636	0.282513	0.234628	0.167381	0.161937	0.0612155	0.114293	0.0354195	0.0870373	0.138088	0.28893	0.156725	0.114524	0.0517992	0.111186	0.0353995	0.0904919	0.150944	0.242417	0.132258	0.0958024	0.0547128	0.111827	0.0361875	0.104157	0.222638	0.290331	0.130905	0.0781703	0.048921	0.115923	0.0404632	0.114322	0.180964	0.102754	0.0565241
0.0728026	0.155754	0.0763134	0.0585225	0.651307	0.0857886	0.220967	0.0635954	0.0523102	0.209465	0.0153821	0.0769226	0.0156249	0.159464	-0.104707	0.145573	0.0772834	0.0979784	0.495761	0.176189	0.0685135	0.031499	0.0361012	0.0166744	0.0830679	0.0881054	0.566195	0.199044	0.0588778	0.0203877	0.0199619	-0.0356395	0.0790486	0.0888467	0.560669	0.197508	0.0753896	0.025026	0.0363007	-0.0627891	0.147573	0.0853152	0.21983	0.105992	0.203187	0.0673484	0.10847	0.0622836	0.144806	0.103057
0.0728027	0.155677	0.0762893	0.0585292	0.652877	0.0858663	0.221348	0.0636884	0.0522965	0.209407	0.0153732	0.0768562	0.0155999	0.15901	-0.106587	0.145535	0.077285	0.0979856	0.496294	0.176384	0.0684768	0.0314816	0.0360854	0.016008	0.0830649	0.0881296	0.567435	0.199228	0.0587219	0.0203752	0.0199523	-0.0369072	0.0790485	0.0888388	0.562178	0.19783	0.075246	0.0249656	0.0361766	-0.0642841	0.147528	0.0853778	0.220552	0.106187	0.202853	0.0672618	0.108113	0.0621274	0.144787	0.10304
0.0728028	0.1556	0.0762651	0.0585358	0.654452	0.0859441	0.22173	0.0637815	0.0522827	0.209348	0.0153644	0.0767898	0.015575	0.158556	-0.108471	0.145497	0.0772867	0.0979929	0.496827	0.176579	0.0684401	0.0314642	0.0360695	0.0153409	0.0830619	0.0881539	0.568678	0.199413	0.0585664	0.0203627	0.0199427	-0.0381782	0.0790484	0.088831	0.563691	0.198153	0.0751027	0.0249053	0.036053	-0.0657844	0.147482	0.0854405	0.221276	0.106383	0.20252	0.0671753	0.107757	0.0619667	0.144768	0.103024
0.0728029	0.155523	0.076241	0.0585424	0.656029	0.0860219	0.222112	0.0638748	0.0522689	0.20929	0.0153555	0.0767234	0.0155502	0.158104	-0.11036	0.145459	0.0772883	0.0980002	0.49736	0.176774	0.0684034	0.0314468	0.0360537	0.0146728	0.083059	0.0881781	0.569923	0.199597	0.0584113	0.0203502	0.0199332	-0.0394525	0.0790483	0.0888231	0.565208	0.198476	0.0749597	0.0248451	0.0359297	-0.0672902	0.147436	0.0855032	0.222002	0.106579	0.202187	0.0670889	0.107402	0.0618014	0.144749	0.103008
0.072803	0.155446	0.076217	0.058549	0.657611	0.0860998	0.222495	0.0639682	0.0522551	0.209231	0.0153466	0.0766572	0.0155254	0.157653	-0.112253	0.145421	0.0772899	0.0980075	0.497895	0.17697	0.0683668	0.0314294	0.0360379	0.014004	0.083056	0.0882024	0.571171	0.199782	0.0582566	0.0203377	0.0199236	-0.0407302	0.0790482	0.0888152	0.566729	0.1988	0.0748169	0.0247851	0.0358069	-0.0688015	0.147391	0.0855659	0.22273	0.106776	0.201854	0.0670027	0.107049	0.0616314	0.14473	0.102992
0.0977459	0.144962	0.0891084	0.211633	0.331829	0.259468	0.344829	0.139602	0.0854556	0.124874	0.0137909	0.0331629	0.0208231	0.0597385	0.0164181	0.0415283	0.0946598	0.0956044	0.372559	0.254894	0.0989806	0.020807	0.0325373	0.0299572	0.110906	0.137222	0.457754	0.178403	0.0614323	0.0114016	0.0166339	0.0262482	0.102535	0.119179	0.38273	0.265317	0.0753012	0.0130332	0.0256495	0.0162554	0.192995	0.248528	0.262399	0.130706	0.0843192	0.0140942	0.0263757	0.0405825	0.128209	0.143648
0.097746	0.14489	0.0890803	0.211657	0.33263	0.259702	0.345422	0.139804	0.0854333	0.124839	0.0137829	0.0331338	0.0207904	0.0595664	0.0151144	0.0415173	0.0946618	0.0956116	0.37296	0.255176	0.0989278	0.0207953	0.032523	0.029345	0.110902	0.137259	0.458757	0.178568	0.0612698	0.0113944	0.0166258	0.0252241	0.102535	0.119169	0.383761	0.265749	0.0751578	0.0130006	0.0255609	0.0150677	0.192935	0.248709	0.26326	0.130947	0.0841796	0.0140751	0.0262864	0.0396078	0.128192	0.143625
0.0977462	0.144818	0.0890522	0.21168	0.333433	0.259935	0.346017	0.140007	0.0854109	0.124804	0.0137749	0.0331047	0.0207577	0.0593948	0.0138077	0.0415063	0.0946638	0.0956187	0.373361	0.255457	0.098875	0.0207836	0.0325087	0.028732	0.110898	0.137297	0.459762	0.178734	0.0611077	0.0113871	0.0166178	0.0241972	0.102534	0.119158	0.384794	0.266182	0.0750146	0.0129681	0.0254725	0.0138758	0.192876	0.24889	0.264123	0.131188	0.0840402	0.014056	0.0261974	0.0386292	0.128175	0.143602
0.0977463	0.144747	0.0890241	0.211704	0.334238	0.260169	0.346613	0.14021	0.0853886	0.124769	0.0137669	0.0330756	0.0207251	0.0592236	0.0124979	0.0414952	0.0946658	0.0956258	0.373762	0.255739	0.0988222	0.0207719	0.0324944	0.0281182	0.110894	0.137335	0.460769	0.178899	0.0609459	0.0113799	0.0166098	0.0231675	0.102534	0.119148	0.385831	0.266615	0.0748718	0.0129357	0.0253845	0.0126799	0.192816	0.249071	0.264989	0.13143	0.0839011	0.0140369	0.0261087	0.0376467	0.128158	0.14358
0.0977465	0.144675	0.0889961	0.211728	0.335046	0.260402	0.347209	0.140413	0.0853662	0.124734	0.0137589	0.0330466	0.0206925	0.059053	0.0111852	0.0414842	0.0946678	0.0956329	0.374164	0.256022	0.0987695	0.0207603	0.0324801	0.0275037	0.11089	0.137372	0.461779	0.179065	0.0607847	0.0113726	0.0166017	0.022135	0.102534	0.119137	0.38687	0.26705	0.0747292	0.0129033	0.0252967	0.0114798	0.192757	0.249253	0.265858	0.131672	0.0837622	0.0140179	0.0260202	0.0366602	0.128141	0.143557
0.294137	0.266997	0.137048	0.105579	0.178141	0.131139	0.159008	0.132395	0.0994641	0.165512	0.0251016	0.0604176	0.0416712	0.121068	0.06543	0.0410337	0.241991	0.143411	0.201907	0.176965	0.131981	0.0335749	0.0504044	0.0197653	0.284681	0.13806	0.185034	0.181308	0.122669	0.0291658	0.0419449	0.0171372	0.278642	0.112646	0.140272	0.16456	0.118144	0.0371833	0.082681	0.0658728	0.266335	0.101392	0.138275	0.210077	0.133855	0.046803	0.0904924	0.0127703	0.272676	0.126799
0.294138	0.266865	0.137005	0.10559	0.178572	0.131257	0.159282	0.132587	0.0994381	0.165466	0.0250874	0.0603652	0.0416072	0.120722	0.0648709	0.0410228	0.241996	0.143421	0.202125	0.177161	0.131911	0.0335564	0.0503825	0.019447	0.284671	0.138098	0.185441	0.181476	0.122347	0.0291481	0.0419253	0.0168939	0.278641	0.112636	0.140651	0.164828	0.11792	0.0370946	0.0824026	0.0658259	0.266253	0.101466	0.13873	0.210463	0.133635	0.0467424	0.0901939	0.0125171	0.27264	0.126779
0.294138	0.266734	0.136962	0.105602	0.179004	0.131376	0.159557	0.132779	0.0994122	0.16542	0.0250733	0.0603129	0.0415433	0.120377	0.0643102	0.0410119	0.242001	0.143432	0.202342	0.177357	0.131841	0.0335378	0.0503605	0.0191283	0.284661	0.138136	0.185848	0.181644	0.122026	0.0291305	0.0419057	0.0166488	0.278641	0.112626	0.141032	0.165098	0.117696	0.0370061	0.0821252	0.065776	0.266171	0.10154	0.139187	0.210849	0.133414	0.0466819	0.0898963	0.0122602	0.272605	0.126759
0.294139	0.26647	0.136875	0.105626	0.179872	0.131613	0.160109	0.133165	0.0993602	0.165328	0.025045	0.0602084	0.0414158	0.11969	0.0631838	0.0409901	0.242011	0.143453	0.202779	0.17775	0.131701	0.0335008	0.0503167	0.0184893	0.28464	0.138212	0.186666	0.181981	0.121386	0.0290953	0.0418665	0.0161528	0.27864	0.112606	0.141796	0.165637	0.117251	0.0368298	0.081573	0.0656672	0.266007	0.101689	0.140104	0.211624	0.132975	0.0465612	0.0893042	0.0117354	0.272533	0.126719
0.29414	0.266207	0.136789	0.10565	0.180744	0.13185	0.160662	0.133551	0.0993084	0.165235	0.0250168	0.060104	0.0412886	0.119007	0.0620508	0.0409683	0.242021	0.143474	0.203216	0.178143	0.131561	0.0334638	0.0502729	0.0178482	0.28462	0.138287	0.187488	0.182318	0.12075	0.0290601	0.0418274	0.0156491	0.27864	0.112586	0.142564	0.166178	0.116807	0.0366543	0.0810246	0.0655464	0.265843	0.101838	0.141028	0.212402	0.132537	0.0464408	0.0887159	0.0111958	0.272461	0.126679
0.241533	0.285212	0.132365	0.0834237	0.291457	0.0791746	0.0892265	0.0614614	0.0848057	0.166648	0.0204968	0.0578615	0.0441708	0.131365	0.0959453	0.117126	0.156063	0.109369	0.25704	0.0877175	0.103896	0.0336035	0.0877348	0.164577	0.258742	0.157079	0.294777	0.091507	0.090523	0.018347	0.0310115	0.0580136	0.270116	0.133887	0.254007	0.0869049	0.098996	0.0246411	0.0443774	0.0870705	0.356054	0.12077	0.112829	0.0733235	0.121576	0.0293861	0.0750741	0.110987	0.21137	0.128902
0.241533	0.285072	0.132323	0.0834331	0.292161	0.0792464	0.0893813	0.0615513	0.0847835	0.166601	0.0204852	0.0578113	0.044103	0.13099	0.0952293	0.117095	0.156066	0.109377	0.257316	0.0878151	0.103841	0.0335849	0.0876969	0.164303	0.258732	0.157122	0.295424	0.0915923	0.0902847	0.0183357	0.0309969	0.0575121	0.270116	0.133875	0.254692	0.0870475	0.0988081	0.0245815	0.0442264	0.0866534	0.355944	0.120858	0.113201	0.0734593	0.121376	0.0293476	0.0748259	0.110988	0.211342	0.128881
0.241533	0.284931	0.132282	0.0834425	0.292867	0.0793183	0.0895365	0.0616414	0.0847613	0.166555	0.0204735	0.0577611	0.0440354	0.130616	0.0945111	0.117065	0.15607	0.109385	0.257593	0.0879128	0.103785	0.0335664	0.087659	0.164029	0.258723	0.157165	0.296072	0.0916776	0.090047	0.0183243	0.0309823	0.0570085	0.270116	0.133863	0.255379	0.0871904	0.0986205	0.0245221	0.044076	0.0862332	0.355834	0.120947	0.113575	0.0735953	0.121175	0.0293091	0.0745785	0.110986	0.211315	0.128861
0.241534	0.28479	0.13224	0.0834519	0.293575	0.0793902	0.0896918	0.0617315	0.0847392	0.166508	0.0204619	0.057711	0.0439678	0.130243	0.0937909	0.117034	0.156073	0.109393	0.257871	0.0880106	0.10373	0.0335478	0.0876212	0.163754	0.258714	0.157208	0.296721	0.091763	0.08981	0.018313	0.0309677	0.0565027	0.270115	0.133851	0.256068	0.0873335	0.0984332	0.0244628	0.043926	0.0858099	0.355725	0.121035	0.113949	0.0737317	0.120975	0.0292707	0.074332	0.110981	0.211287	0.12884
0.241534	0.28465	0.132198	0.0834613	0.294284	0.0794622	0.0898475	0.0618218	0.084717	0.166462	0.0204502	0.0576609	0.0439004	0.129871	0.0930686	0.117004	0.156076	0.109401	0.258148	0.0881085	0.103675	0.0335293	0.0875834	0.163479	0.258705	0.157251	0.297372	0.0918485	0.0895735	0.0183018	0.0309531	0.0559948	0.270115	0.133839	0.256758	0.0874768	0.0982463	0.0244037	0.0437766	0.0853836	0.355615	0.121124	0.114324	0.0738682	0.120776	0.0292324	0.0740862	0.110974	0.211259	0.12882
0.0923084	0.156067	0.0276935	0.043363	0.334702	0.0560355	0.39396	0.0509511	0.0648782	0.0846962	0.0289065	0.0388904	0.0596792	0.190003	-0.00212737	0.286521	0.032766	0.0278599	0.280662	0.408475	0.0919421	0.0549008	0.0833738	0.0200207	0.0471248	0.0296279	0.401322	0.388719	0.0492355	0.044926	0.0713299	-0.0322853	0.0972785	0.0371495	0.357436	0.341037	0.0483661	0.0219267	0.0665417	0.0302651	0.21363	0.0617578	0.166379	0.172849	0.0597691	0.0283765	0.125931	0.171308	0.0733908	0.0342972
0.152338	0.238923	0.0823532	0.078149	0.157242	0.0866946	0.152873	0.0800488	0.21413	0.154599	0.0511569	0.0580475	0.081507	0.156558	0.1084	0.125444	0.0866113	0.0731597	0.141347	0.124024	0.26987	0.0864536	0.102135	0.116399	0.103022	0.0722595	0.27453	0.125943	0.208392	0.0821317	0.0777991	0.0559225	0.173044	0.102906	0.221985	0.115915	0.163395	0.0554558	0.0812833	0.0860157	0.197942	0.0963114	0.246672	0.111729	0.123291	0.0492343	0.094149	0.0806712	0.108601	0.0776477
0.152338	0.238805	0.0823272	0.0781578	0.157623	0.0867731	0.153137	0.0801654	0.214075	0.154556	0.0511286	0.0579971	0.0813833	0.156111	0.107989	0.125411	0.0866131	0.0731652	0.141499	0.124162	0.269727	0.0864067	0.102091	0.116335	0.103018	0.0722794	0.275132	0.12606	0.207847	0.0820831	0.0777632	0.0558167	0.173044	0.102897	0.222584	0.116104	0.163086	0.0553247	0.0810096	0.0859501	0.197881	0.096382	0.247481	0.111935	0.123087	0.0491707	0.0938385	0.080224	0.108587	0.0776354
0.152338	0.238687	0.0823012	0.0781666	0.158004	0.0868517	0.153402	0.0802823	0.214019	0.154513	0.0511003	0.0579468	0.0812597	0.155666	0.107575	0.125378	0.086615	0.0731706	0.141652	0.124299	0.269584	0.0863598	0.102047	0.116271	0.103015	0.0722994	0.275736	0.126177	0.207303	0.0820345	0.0777272	0.0557079	0.173044	0.102887	0.223185	0.116294	0.162778	0.0551939	0.0807368	0.0858808	0.19782	0.0964526	0.248293	0.112141	0.122884	0.0491071	0.0935291	0.0797722	0.108573	0.077623
0.152338	0.23857	0.0822752	0.0781754	0.158387	0.0869304	0.153667	0.0803993	0.213964	0.15447	0.0510721	0.0578966	0.0811364	0.155222	0.107161	0.125345	0.0866168	0.0731761	0.141805	0.124437	0.269441	0.086313	0.102003	0.116207	0.103011	0.0723193	0.276341	0.126294	0.206761	0.0819859	0.0776913	0.0555963	0.173044	0.102878	0.223787	0.116485	0.16247	0.0550634	0.0804649	0.0858077	0.197759	0.0965233	0.249108	0.112348	0.122681	0.0490436	0.0932207	0.0793159	0.108558	0.0776107
0.152339	0.238452	0.0822492	0.0781842	0.158771	0.0870091	0.153932	0.0805165	0.213908	0.154426	0.0510439	0.0578463	0.0810132	0.15478	0.106744	0.125313	0.0866186	0.0731816	0.141958	0.124575	0.269298	0.0862661	0.101959	0.116142	0.103007	0.0723392	0.276948	0.126411	0.20622	0.0819374	0.0776554	0.0554817	0.173044	0.102869	0.224391	0.116675	0.162163	0.0549332	0.0801939	0.0857309	0.197698	0.096594	0.249925	0.112555	0.122479	0.0489802	0.0929133	0.0788551	0.108544	0.0775984
0.0777514	0.149072	0.0803892	0.122079	0.585759	0.232333	0.209127	0.0876375	0.0584763	0.208367	0.0298141	0.0765449	0.0235279	0.095126	-0.064845	0.0375713	0.0833462	0.145242	0.458853	0.130285	0.103448	0.0413286	0.0362079	0.00128926	0.065811	0.135938	0.495412	0.166155	0.0925294	0.0244544	0.0199075	-0.000206708	0.0715888	0.104922	0.540973	0.166818	0.0889511	0.0411216	0.0310943	-0.0454681	0.0790228	0.10389	0.375488	0.111381	0.205973	0.0704094	0.0598208	-0.00598501	0.100318	0.153363
0.0777513	0.149146	0.0804146	0.122065	0.58435	0.232124	0.208767	0.0875101	0.0584917	0.208425	0.0298308	0.0766111	0.0235648	0.0953992	-0.06317	0.0375813	0.0833444	0.145232	0.45836	0.130141	0.103503	0.0413513	0.0362238	0.00184468	0.0658134	0.135901	0.494329	0.166001	0.0927736	0.0244692	0.019917	0.000796415	0.0715889	0.104931	0.539521	0.166546	0.0891205	0.0412196	0.0312015	-0.044128	0.0790474	0.103814	0.374262	0.111176	0.206312	0.0705	0.0600199	-0.00513138	0.100331	0.153387
0.0777511	0.149293	0.0804654	0.122038	0.581542	0.231707	0.208049	0.0872558	0.0585225	0.208541	0.0298643	0.0767436	0.0236386	0.0959478	-0.0598324	0.0376013	0.0833409	0.14521	0.457377	0.129853	0.103614	0.0413967	0.0362556	0.00295333	0.0658181	0.135826	0.49217	0.165693	0.0932638	0.0244991	0.0199361	0.00279317	0.0715891	0.10495	0.536628	0.166003	0.0894602	0.0414164	0.0314168	-0.0414636	0.0790966	0.103662	0.371822	0.110767	0.206992	0.0706815	0.0604201	-0.00344137	0.100358	0.153435
0.0777512	0.14922	0.08044	0.122052	0.582944	0.231915	0.208407	0.0873829	0.0585071	0.208483	0.0298475	0.0766773	0.0236017	0.0956731	-0.0614992	0.0375913	0.0833427	0.145221	0.457868	0.129997	0.103558	0.041374	0.0362397	0.00239937	0.0658157	0.135864	0.493248	0.165847	0.0930184	0.0244842	0.0199266	0.00179637	0.071589	0.10494	0.538072	0.166274	0.0892902	0.0413179	0.0313089	-0.0427932	0.079072	0.103738	0.37304	0.110971	0.206652	0.0705907	0.0602197	-0.0042835	0.100344	0.153411
0.077751	0.149367	0.0804908	0.122024	0.580143	0.231499	0.207691	0.0871289	0.0585379	0.208599	0.029881	0.07681	0.0236756	0.0962233	-0.0581697	0.0376113	0.0833391	0.145199	0.456886	0.129709	0.103669	0.0414195	0.0362715	0.00350655	0.0658205	0.135789	0.491094	0.16554	0.0935099	0.024514	0.0199457	0.00378681	0.0715892	0.104959	0.535187	0.165733	0.0896305	0.0415151	0.031525	-0.0401392	0.0791212	0.103587	0.370607	0.110563	0.207333	0.0707724	0.0606211	-0.00260496	0.100371	0.153459
0.0558794	0.354274	0.0230688	0.141933	0.34559	0.140419	0.631025	0.127136	0.0234477	0.0777168	0.00839458	0.0322982	0.0131436	0.0812898	-0.10055	0.0630009	0.0420166	0.0362666	0.305398	0.453579	0.0811823	0.0362794	0.0606161	-0.0153382	0.0553389	0.05558	0.408638	0.419575	0.0570495	0.0232579	0.0291978	-0.0486375	0.0593242	0.033703	0.376784	0.598042	0.0212748	0.00847063	0.0127683	-0.110367	0.181287	0.104897	0.310958	0.344905	0.0489647	0.0194793	0.0255161	-0.0360072	0.110088	0.0628115
0.0558795	0.354099	0.0230613	0.141948	0.346425	0.140545	0.63211	0.127321	0.0234414	0.0776949	0.00838948	0.0322698	0.0131224	0.0810566	-0.102429	0.0629843	0.0420175	0.0362693	0.305726	0.454079	0.0811389	0.0362594	0.0605898	-0.0160806	0.055337	0.0555954	0.409534	0.419963	0.0568984	0.0232437	0.029184	-0.049755	0.0593242	0.0337	0.377799	0.599014	0.021233	0.00844863	0.0127225	-0.112241	0.181231	0.104974	0.311977	0.345537	0.0488829	0.0194534	0.0254296	-0.0374851	0.110073	0.0628015
0.0558795	0.353925	0.0230538	0.141964	0.347261	0.140672	0.633196	0.127505	0.0234351	0.0776731	0.0083844	0.0322414	0.0131012	0.0808241	-0.104312	0.0629677	0.0420184	0.0362721	0.306055	0.45458	0.0810955	0.0362394	0.0605635	-0.016824	0.055335	0.0556108	0.410432	0.420351	0.0567476	0.0232295	0.0291703	-0.0508752	0.0593241	0.0336969	0.378817	0.599988	0.0211912	0.00842669	0.0126769	-0.11412	0.181175	0.105051	0.312999	0.346171	0.0488013	0.0194274	0.0253434	-0.0389681	0.110058	0.0627915
0.0558796	0.35375	0.0230463	0.14198	0.348099	0.140799	0.634285	0.12769	0.0234287	0.0776513	0.00837931	0.0322131	0.0130801	0.0805923	-0.106198	0.0629511	0.0420193	0.0362748	0.306384	0.455081	0.0810521	0.0362194	0.0605372	-0.0175683	0.055333	0.0556262	0.411331	0.420739	0.0565972	0.0232153	0.0291565	-0.0519981	0.059324	0.0336939	0.379837	0.600963	0.0211495	0.0084048	0.0126314	-0.116003	0.181119	0.105128	0.314025	0.346805	0.0487198	0.0194016	0.0252574	-0.0404561	0.110044	0.0627815
0.0558797	0.353576	0.0230388	0.141996	0.34894	0.140926	0.635375	0.127876	0.0234224	0.0776294	0.00837423	0.0321848	0.0130589	0.080361	-0.108089	0.0629346	0.0420202	0.0362776	0.306714	0.455583	0.0810088	0.0361995	0.0605109	-0.0183135	0.055331	0.0556416	0.412233	0.421128	0.0564473	0.0232012	0.0291427	-0.0531238	0.0593239	0.0336908	0.38086	0.60194	0.0211078	0.00838295	0.012586	-0.117891	0.181063	0.105205	0.315055	0.347441	0.0486384	0.0193757	0.0251718	-0.0419491	0.110029	0.0627715
0.141023	0.20412	0.193127	0.149513	0.467519	0.178561	0.0798641	0.101114	0.0709087	0.12864	0.0155407	0.037969	0.0233669	0.0956087	0.00865067	0.0923134	0.111411	0.21105	0.351873	0.100826	0.0894684	0.0202934	0.0474661	0.0676111	0.152548	0.337105	0.28421	0.0567881	0.0743818	0.01405	0.025408	0.055509	0.131112	0.222881	0.379835	0.0938084	0.0935282	0.0179311	0.0264976	0.0344068	0.179952	0.178301	0.256316	0.140162	0.127394	0.0291956	0.0415551	0.0471239	0.163975	0.258461
0.141023	0.203918	0.193006	0.149547	0.469778	0.178882	0.0801419	0.101408	0.0708715	0.128568	0.0155228	0.0379025	0.0232939	0.095062	0.00636321	0.092265	0.111416	0.211081	0.35263	0.101051	0.0893729	0.0202706	0.0474248	0.0667538	0.152537	0.337289	0.285459	0.0568947	0.0739898	0.0140324	0.0253839	0.0544146	0.131112	0.222842	0.381884	0.0941163	0.0931732	0.0178432	0.026315	0.0327149	0.179841	0.178562	0.258	0.140679	0.126974	0.0291192	0.0412779	0.0455478	0.163932	0.25838
0.141023	0.203818	0.192945	0.149564	0.470911	0.179043	0.0802812	0.101555	0.0708529	0.128532	0.0155138	0.0378694	0.0232574	0.0947898	0.00521491	0.0922409	0.111418	0.211097	0.353009	0.101163	0.0893252	0.0202591	0.0474041	0.0663243	0.152532	0.337381	0.286085	0.0569481	0.0737945	0.0140237	0.0253718	0.0538645	0.131112	0.222822	0.382912	0.0942706	0.0929962	0.0177995	0.0262241	0.0318633	0.179785	0.178692	0.258846	0.140937	0.126765	0.029081	0.0411399	0.0447535	0.16391	0.258339
0.141023	0.203717	0.192885	0.14958	0.472047	0.179205	0.0804207	0.101703	0.0708343	0.128496	0.0155049	0.0378362	0.023221	0.0945183	0.00406357	0.0922167	0.111421	0.211113	0.353389	0.101275	0.0892775	0.0202478	0.0473834	0.0658943	0.152526	0.337473	0.286713	0.0570015	0.0735998	0.0140149	0.0253598	0.0533124	0.131111	0.222803	0.383944	0.0944252	0.0928196	0.0177558	0.0261335	0.031008	0.179729	0.178822	0.259695	0.141197	0.126556	0.0290429	0.0410024	0.0439549	0.163889	0.258299
0.141023	0.204019	0.193067	0.14953	0.468647	0.178721	0.0800029	0.101261	0.0708901	0.128604	0.0155318	0.0379357	0.0233303	0.095335	0.00750846	0.0922892	0.111414	0.211066	0.352251	0.100938	0.0894207	0.020282	0.0474454	0.0671827	0.152543	0.337197	0.284834	0.0568414	0.0741855	0.0140412	0.0253959	0.0549628	0.131112	0.222862	0.380858	0.0939622	0.0933506	0.0178871	0.0264061	0.0335627	0.179896	0.178432	0.257157	0.14042	0.127184	0.0291574	0.0414163	0.0463379	0.163953	0.258421
0.208549	0.264069	0.1841	0.184961	0.362158	0.348764	0.0703938	0.086929	0.0710936	0.0901114	0.0135328	0.0305988	0.0209511	0.0598459	0.0692218	0.0383991	0.190393	0.177143	0.369902	0.0828504	0.0945766	0.0198437	0.0283729	0.0369188	0.151865	0.217421	0.578198	0.0497062	0.0433252	0.0109711	0.0112557	-0.0627413	0.193147	0.197219	0.434986	0.0676001	0.0523122	0.0134789	0.0194552	0.021801	0.215024	0.177497	0.419328	0.0918962	0.0595938	0.0197288	0.0313416	-0.0144102	0.189144	0.19525
0.0609124	0.133784	0.0423367	0.0653342	0.141459	0.0893903	0.409924	0.0734236	0.121547	0.154039	0.0834569	0.0953365	0.0757389	0.160398	0.0646249	0.138598	0.0509462	0.0419773	0.215222	0.193199	0.164719	0.111993	0.100364	0.12158	0.0542599	0.0467994	0.240758	0.22895	0.126499	0.113822	0.0609315	0.12798	0.0950231	0.0652022	0.171757	0.268365	0.127764	0.100395	0.0534291	0.118065	0.133646	0.0764369	0.158126	0.181565	0.109166	0.0815833	0.0913963	0.168079	0.0586366	0.044612
0.0997607	0.180598	0.0786705	0.0966119	0.396388	0.107581	0.256907	0.0785734	0.114571	0.146608	0.0282281	0.0673476	0.0401662	0.170379	-0.0146911	0.108068	0.0762528	0.0834297	0.407173	0.280668	0.138893	0.0346054	0.0393495	-0.0603709	0.07861	0.115444	0.50127	0.215835	0.11105	0.0280953	0.0347922	-0.0850962	0.0983993	0.0862913	0.375254	0.223461	0.107227	0.0330054	0.0719005	0.00446173	0.165785	0.104996	0.208608	0.117846	0.11974	0.0487052	0.104087	0.130233	0.134069	0.108224
0.0530985	0.241277	0.0326408	0.100674	0.551589	0.15386	0.32344	0.15313	0.0435507	0.169052	0.0254933	0.0592573	0.0185365	0.118221	-0.048349	0.0755935	0.0559882	0.0442926	0.342541	0.287481	0.122456	0.0437881	0.0782421	0.0252114	0.0530967	0.0522155	0.560508	0.320609	0.0874413	0.0296227	0.0319355	-0.135429	0.0582046	0.0422053	0.558209	0.329801	0.052501	0.0251499	0.0251503	-0.0912202	0.176692	0.0841376	0.26989	0.258281	0.1307	0.0348108	0.0548253	-0.00933775	0.103511	0.0760263
0.337595	0.253884	0.117936	0.145054	0.358881	0.197302	0.0850594	0.10151	0.0615455	0.224228	0.0127394	0.0418515	0.010774	0.0614525	0.015469	0.0212889	0.3862	0.127864	0.19507	0.101786	0.0913535	0.0234048	0.0189748	0.0553478	0.338602	0.144677	0.253301	0.075625	0.108862	0.0165416	0.0124507	0.0499396	0.322749	0.141166	0.367244	0.074401	0.0733578	0.0143882	0.0149415	-0.00824805	0.224391	0.203694	0.250958	0.0818063	0.164263	0.0220157	0.0289108	0.0239609	0.309563	0.147358
0.207021	0.190786	0.125771	0.101397	0.113663	0.0869255	0.239877	0.0692878	0.125557	0.145387	0.0316131	0.0709845	0.0690169	0.170528	0.0874827	0.120385	0.210497	0.116102	0.110907	0.300061	0.137654	0.0303423	0.0659202	0.0285178	0.217947	0.153611	0.150638	0.183477	0.10148	0.0269471	0.066619	0.099281	0.211962	0.121142	0.115026	0.231922	0.114971	0.0343972	0.0859991	0.0845808	0.232062	0.123094	0.119568	0.0911508	0.112422	0.0490128	0.112374	0.160317	0.195121	0.140616
0.157671	0.32387	0.0709589	0.104976	0.131087	0.0846012	0.403485	0.0689319	0.172822	0.115223	0.0206923	0.0476496	0.0503806	0.134828	-0.00709627	0.116807	0.107257	0.0627698	0.139529	0.292589	0.212875	0.0533088	0.0962294	0.0354416	0.154239	0.0950886	0.224668	0.291894	0.140629	0.0260942	0.0518274	0.0155593	0.158	0.0893589	0.163391	0.406291	0.145771	0.0242769	0.0563414	-0.0434297	0.226468	0.105515	0.132039	0.225314	0.137389	0.0317648	0.0761177	0.0653931	0.176736	0.0974895
0.0946076	0.0418619	0.0695816	0.0315119	0.12899	0.0348027	0.144734	0.0573002	0.148204	0.132552	0.0419472	0.0539914	0.112375	0.173569	0.259561	0.271304	0.0600109	0.0545789	0.106938	0.0856011	0.141178	0.053431	0.164529	0.333733	0.0915197	0.072508	0.15505	0.153208	0.136591	0.0372565	0.0960565	0.257811	0.0689149	0.0483674	0.0860461	0.130719	0.129077	0.0407797	0.125565	0.370532	0.114557	0.0592828	0.0933372	0.235587	0.117304	0.0439128	0.119053	0.216966	0.0344241	0.0390002
0.0677316	0.251554	0.0756007	0.0603159	0.483463	0.110924	0.12872	0.0508937	0.0713772	0.105237	0.0293151	0.0540492	0.0578598	0.131109	0.0859328	0.180636	0.0840117	0.0673593	0.486295	0.117499	0.0723112	0.0420914	0.0678286	0.0626031	0.0740365	0.0804779	0.618373	0.118338	0.0621466	0.0369244	0.0483738	-0.0386708	0.0675695	0.088727	0.502053	0.112837	0.072039	0.0321795	0.0584158	0.0661799	0.0782225	0.0876966	0.488322	0.11513	0.0827339	0.036084	0.0722579	0.039553	0.102076	0.0591996
0.116813	0.260025	0.064722	0.107564	0.442819	0.110388	0.289018	0.106478	0.0674426	0.14326	0.0177776	0.0528276	0.0237677	0.133589	-0.0223592	0.106214	0.0684455	0.0712348	0.361726	0.228442	0.120411	0.0362219	0.0773368	0.0361824	0.126509	0.083388	0.316581	0.251662	0.124345	0.0284142	0.0573009	0.0118	0.118074	0.0837732	0.450676	0.252112	0.0804659	0.0227541	0.0374415	-0.0452959	0.307093	0.101941	0.18056	0.188836	0.119662	0.0368442	0.0678891	-0.00282449	0.110837	0.0858438
0.24672	0.296061	0.186102	0.179844	0.262616	0.12397	0.10778	0.0770653	0.0622924	0.100566	0.01774	0.0355559	0.0390627	0.106214	0.0776872	0.0565353	0.183509	0.214966	0.226291	0.119711	0.0864307	0.0268207	0.0551962	0.0870749	0.238926	0.24371	0.215827	0.0854447	0.0629214	0.0189623	0.0367759	0.0974324	0.257995	0.241866	0.217252	0.0827488	0.061071	0.0204315	0.0453235	0.0733117	0.308172	0.210881	0.19318	0.0787718	0.0823692	0.0269368	0.0621298	0.0375593	0.253126	0.189242
0.118228	0.15035	0.0777375	0.0833274	0.229768	0.0779377	0.174017	0.0865121	0.199353	0.226806	0.0405098	0.0676096	0.0702778	0.153101	0.0901091	0.121087	0.104029	0.0720522	0.189792	0.187759	0.230275	0.053119	0.0881848	0.0747896	0.117942	0.130383	0.183378	0.168589	0.254684	0.0352841	0.0483899	0.0613488	0.112467	0.100952	0.226391	0.160351	0.269579	0.0399522	0.0623881	0.0279195	0.147421	0.100451	0.121448	0.125649	0.245879	0.0486339	0.0813098	0.129208	0.0935146	0.0860939
0.242758	0.30949	0.287711	0.259228	0.394971	0.129147	0.0318587	0.0464626	0.0640785	0.0918315	0.0119934	0.0274025	0.020374	0.0766791	-0.053744	0.0676533	0.23951	0.209669	0.320834	0.0481524	0.107512	0.0212444	0.0305649	0.0225131	0.158151	0.302903	0.442469	0.0336954	0.0623958	0.0126688	0.0132556	-0.0255382	0.137578	0.31124	0.465948	0.0294348	0.049127	0.00975796	0.0152784	-0.0183634	0.086407	0.419229	0.37545	0.0544952	0.0481414	0.0119938	0.0236499	-0.0193662	0.153862	0.339922
0.236624	0.200468	0.168236	0.129382	0.437216	0.139009	0.074619	0.0804928	0.0515675	0.148544	0.0120634	0.0508811	0.0154817	0.11576	0.00419277	0.101381	0.186497	0.162472	0.38424	0.101362	0.0690526	0.0196353	0.0247469	0.0519934	0.254164	0.207932	0.347524	0.0786879	0.0851947	0.0188375	0.0254126	-0.017752	0.174396	0.153094	0.447452	0.0776932	0.0561939	0.0157293	0.0230572	0.052384	0.210407	0.146548	0.294651	0.120351	0.0941324	0.029747	0.0496876	0.054476	0.187684	0.167323
0.282195	0.35897	0.106534	0.0814891	0.0741768	0.0393419	0.19771	0.0392552	0.296426	0.172113	0.0513565	0.0651097	0.08138	0.166717	-0.0897786	0.164452	0.29605	0.0711404	0.0570203	0.132752	0.243595	0.0592768	0.114273	0.0258917	0.340648	0.0764879	0.103437	0.17862	0.169092	0.0370634	0.0672491	0.0274029	0.34865	0.114622	0.0743669	0.12442	0.226655	0.078187	0.128739	-0.0956393	0.383528	0.0912773	0.069504	0.0939725	0.211286	0.0622838	0.0946298	-0.00648163	0.44718	0.0667889
0.147931	0.208391	0.0522707	0.100355	0.294383	0.129822	0.265605	0.119383	0.0951075	0.145905	0.0377372	0.0427299	0.0364055	0.082992	0.0705598	0.0776926	0.133412	0.0539567	0.27901	0.233972	0.111567	0.0310238	0.0501469	0.106911	0.167764	0.0658993	0.24474	0.237181	0.137706	0.0291531	0.0314049	0.0861509	0.166145	0.0701835	0.262836	0.225502	0.112871	0.0307122	0.0347037	0.0970458	0.23629	0.122437	0.178925	0.178809	0.151285	0.0296199	0.0444869	0.0581481	0.231309	0.0799837
0.41728	0.259674	0.0943763	0.106102	0.0438713	0.0405009	0.116281	0.0556373	0.225404	0.169741	0.0420698	0.0537506	0.135954	0.19191	-0.0752358	0.270432	0.191004	0.0823425	0.063385	0.160356	0.216877	0.0478497	0.1752	0.0629853	0.184123	0.0757766	0.0452916	0.180529	0.333614	0.0314729	0.121267	0.0279262	0.281765	0.126542	0.0370174	0.174233	0.322182	0.0236261	0.10682	-0.0721861	0.29464	0.0913157	0.0414822	0.152085	0.302852	0.0214615	0.0807746	0.0153889	0.174822	0.0846623
0.033997	0.103807	0.0253214	0.0482698	0.203474	0.12046	0.45479	0.220651	0.040189	0.120544	0.0100843	0.0400017	0.0277542	0.0689342	0.20439	0.0278567	0.0294021	0.0330813	0.199662	0.414568	0.0563088	0.0197794	0.0492709	0.197928	0.0393476	0.0332932	0.226188	0.391887	0.0338656	0.0088618	0.0199757	0.246582	0.0479568	0.034675	0.200083	0.385984	0.0469757	0.0139826	0.0276116	0.242732	0.0884432	0.061671	0.158913	0.326277	0.0967256	0.0285593	0.0355272	0.203883	0.0585526	0.0322795
0.144945	0.112287	0.0995072	0.0851362	0.351348	0.206088	0.150693	0.0943575	0.111176	0.192373	0.0619945	0.0764737	0.0531971	0.111915	0.0271395	0.0385013	0.1549	0.136031	0.229976	0.100999	0.209669	0.0822289	0.0971228	-0.0109267	0.302212	0.111536	0.289392	0.0844696	0.107669	0.0560957	0.0638688	-0.0152421	0.120175	0.101371	0.394706	0.131547	0.0950394	0.0421674	0.056385	0.05861	0.176713	0.155268	0.266272	0.0917243	0.142377	0.0651413	0.0877742	0.0147297	0.170546	0.119685
0.165839	0.188572	0.117843	0.0849353	0.451311	0.13019	0.0909954	0.073995	0.0671162	0.17961	0.0366057	0.111608	0.0451664	0.131944	0.0251235	0.0568739	0.0811044	0.108282	0.471758	0.109721	0.0874948	0.058613	0.0466797	0.036347	0.122281	0.143987	0.47803	0.0789681	0.078359	0.0630618	0.035667	-0.000354029	0.250134	0.145302	0.382225	0.0666006	0.0709636	0.0506181	0.0476326	-0.0134764	0.185535	0.126216	0.415258	0.0774249	0.064465	0.0421955	0.0452786	0.0436264	0.196507	0.0920482
0.0856457	0.149037	0.0774015	0.0868396	0.54551	0.222741	0.0982594	0.0559622	0.0498611	0.150026	0.0208909	0.0586055	0.0160187	0.119545	0.106413	0.12797	0.0900297	0.122065	0.467647	0.104777	0.0991893	0.0446255	0.0297017	0.0419649	0.195374	0.196741	0.339669	0.0857537	0.113273	0.0403128	0.0379326	-0.00905618	0.105756	0.101067	0.489279	0.0839109	0.0578215	0.0294126	0.0269493	0.105805	0.314695	0.128393	0.138135	0.0645404	0.193354	0.0609051	0.103556	-0.0035786	0.0840611	0.100678
0.106095	0.112	0.0959009	0.0919946	0.361481	0.0853443	0.181478	0.0494779	0.114656	0.192222	0.0511952	0.101779	0.0408639	0.238963	0.0483295	0.28717	0.11865	0.138898	0.263443	0.120727	0.219096	0.0736708	0.0620908	0.00342369	0.0994255	0.116768	0.425508	0.121811	0.109634	0.0473382	0.0409662	0.0385488	0.119324	0.167802	0.297	0.116638	0.151075	0.0655724	0.0907547	-0.00816472	0.151477	0.160364	0.22717	0.102874	0.16605	0.0687774	0.11965	0.00363825	0.148592	0.142978
0.132552	0.119481	0.136676	0.148063	0.459835	0.274561	0.130536	0.100175	0.0500567	0.0960409	0.0161189	0.033665	0.0177948	0.0520203	0.0564306	0.0257772	0.156046	0.192233	0.370201	0.107192	0.0763812	0.0249051	0.0306193	0.0424216	0.173506	0.212316	0.405694	0.107569	0.0555457	0.0156094	0.0173399	0.0124212	0.147417	0.16957	0.425082	0.0986596	0.062597	0.0203172	0.0212206	0.0551366	0.200877	0.208188	0.305263	0.0863027	0.104096	0.032372	0.0422914	0.0206093	0.134753	0.135992
0.181561	0.238882	0.0697914	0.103123	0.0770366	0.0682553	0.29985	0.111935	0.167276	0.18329	0.0486522	0.0447469	0.0603717	0.139433	0.0954601	0.0785759	0.178851	0.0688571	0.0906001	0.267606	0.175213	0.029572	0.0861166	0.103185	0.295059	0.114097	0.0835715	0.181341	0.17836	0.0439037	0.0866014	0.0170659	0.328631	0.118706	0.0759415	0.208414	0.16131	0.0395766	0.0851742	-0.0177532	0.301819	0.10587	0.0837152	0.155336	0.131329	0.066825	0.0763413	0.0787643	0.225632	0.0795231
0.18861	0.119581	0.171272	0.151347	0.284346	0.249585	0.165919	0.100536	0.0972701	0.101004	0.0473374	0.0517435	0.0556388	0.0817041	-0.0103932	0.0429832	0.107226	0.123739	0.276333	0.149224	0.147218	0.086747	0.0896178	0.0198948	0.129351	0.185999	0.299703	0.142897	0.1302	0.0652922	0.0559431	-0.00938512	0.137317	0.143238	0.327433	0.144925	0.0918945	0.0613973	0.0688368	0.0249588	0.130945	0.172013	0.332849	0.129277	0.0880695	0.0459793	0.0614569	0.0394107	0.128314	0.161085
0.149889	0.33238	0.0665938	0.144452	0.504866	0.0792196	0.1045	0.0711531	0.0610043	0.135228	0.0262226	0.0472155	0.0217815	0.0937634	0.0651433	0.0467211	0.125351	0.0820859	0.432378	0.120886	0.103831	0.0433608	0.0384615	0.0536469	0.190054	0.111785	0.460242	0.0888537	0.0642844	0.0388753	0.0257502	0.0201553	0.157651	0.108626	0.420611	0.098965	0.0916272	0.035339	0.0360089	0.0511725	0.366135	0.110576	0.170382	0.124095	0.104639	0.0279963	0.0616251	0.0345516	0.256935	0.116547
0.12118	0.201694	0.0806631	0.0703969	0.273417	0.0765114	0.274249	0.100234	0.13757	0.251439	0.0303394	0.0710458	0.032406	0.113635	0.0501749	0.0511266	0.111702	0.0656691	0.227169	0.254851	0.165056	0.0327703	0.0524686	0.0903148	0.161798	0.0973629	0.272925	0.194621	0.145029	0.0365855	0.0448965	0.0467816	0.147873	0.111392	0.224662	0.202083	0.168237	0.0483651	0.0652618	0.0321274	0.236541	0.113811	0.136775	0.140649	0.218405	0.055799	0.0838182	0.0142021	0.182487	0.07078
0.0620605	0.156135	0.065242	0.123351	0.297359	0.129557	0.342247	0.139542	0.0602757	0.133279	0.0208377	0.0400277	0.0380544	0.103221	0.113923	0.103088	0.0711684	0.0857493	0.230226	0.280695	0.123557	0.0349819	0.0858985	0.0877237	0.101512	0.144514	0.312034	0.208467	0.114299	0.0345834	0.0505987	0.0339923	0.0709747	0.0791523	0.272108	0.314867	0.0589726	0.0163647	0.0292007	0.158359	0.105505	0.134744	0.264696	0.25188	0.107525	0.0198922	0.0320298	0.0837275	0.0620145	0.0668135
0.0636098	0.132072	0.0655561	0.0876939	0.556977	0.197365	0.118896	0.0708084	0.0401136	0.115926	0.0219318	0.0492702	0.0192254	0.165347	0.113691	0.206051	0.0841301	0.118253	0.49918	0.115432	0.0679674	0.0317759	0.0302003	0.0530609	0.077647	0.0895151	0.561073	0.117248	0.0517083	0.0214073	0.0166461	0.0647553	0.066413	0.077617	0.538662	0.0956108	0.0478318	0.0261603	0.0243835	0.123321	0.0796366	0.0696011	0.495506	0.10871	0.0635592	0.0279913	0.0495566	0.105439	0.0897943	0.116307
0.18849	0.205525	0.109397	0.102478	0.330516	0.1403	0.201404	0.096208	0.0976306	0.179975	0.021818	0.0573269	0.023539	0.105759	0.0272055	0.0378003	0.181896	0.131019	0.202888	0.162	0.186872	0.0465512	0.0645272	0.0242464	0.169506	0.120206	0.320802	0.178955	0.125024	0.0290372	0.0319315	0.02454	0.15556	0.101993	0.347188	0.165288	0.0967622	0.0321652	0.0504387	0.0506049	0.258427	0.128822	0.258582	0.105485	0.13571	0.0434869	0.0751776	-0.00569189	0.160456	0.102216
0.172044	0.350714	0.252389	0.116074	0.410014	0.0593519	0.0609764	0.0378471	0.0788474	0.128442	0.0174964	0.0535849	0.0283817	0.164139	-0.0201491	0.132059	0.164784	0.211368	0.364711	0.0564825	0.0859251	0.0290562	0.0557394	0.0319334	0.139661	0.238104	0.463769	0.0546	0.0575558	0.014417	0.0249236	0.00697045	0.175426	0.272491	0.376399	0.0448096	0.0788724	0.0234033	0.0589859	-0.0303873	0.293687	0.228734	0.198558	0.0459771	0.115571	0.0380326	0.0851314	-0.00569145	0.214737	0.231713
0.171187	0.303223	0.0711236	0.0905482	0.17007	0.068716	0.292732	0.0814521	0.127569	0.112805	0.0299627	0.0416968	0.0798753	0.141489	0.0574797	0.191674	0.138854	0.0767731	0.116146	0.257548	0.159998	0.0376985	0.113526	0.0994564	0.124003	0.0933202	0.187527	0.269824	0.143136	0.0321193	0.0675788	0.0824919	0.193581	0.0863879	0.175313	0.272416	0.108341	0.0222155	0.0633289	0.0784168	0.286694	0.102108	0.131409	0.208418	0.106561	0.0244762	0.0719734	0.0683602	0.164569	0.071259
0.058437	0.16052	0.0322185	0.0505998	0.145665	0.102547	0.438652	0.151453	0.115952	0.177151	0.015017	0.0497086	0.0439743	0.126827	0.150083	0.0531044	0.0669454	0.0372797	0.181588	0.359873	0.122697	0.0237159	0.0559589	0.151943	0.063577	0.0339508	0.194017	0.362425	0.0892043	0.016666	0.0408743	0.199286	0.0898683	0.0437605	0.128861	0.360332	0.126098	0.0256382	0.0556486	0.169794	0.227672	0.0878345	0.134718	0.189891	0.155425	0.0539631	0.0939277	0.0565679	0.110306	0.041163
0.128982	0.315226	0.0694294	0.113169	0.469219	0.125173	0.137342	0.0701075	0.0404498	0.106286	0.0173519	0.052387	0.0244096	0.112051	0.112816	0.0947371	0.0848274	0.123996	0.47421	0.110772	0.0700284	0.0405547	0.0398865	0.0557247	0.129303	0.107337	0.395812	0.162511	0.0678956	0.0399484	0.0257853	0.0714083	0.0830763	0.0664585	0.464907	0.138653	0.0398015	0.0207871	0.0243419	0.161975	0.132203	0.0765671	0.309373	0.18668	0.0673419	0.0365071	0.04993	0.141398	0.175369	0.111584
0.0767608	0.125559	0.054744	0.0478	0.438552	0.209883	0.217643	0.145751	0.0396236	0.0883846	0.0249187	0.045813	0.0185866	0.108588	0.129171	0.0582627	0.0848348	0.104829	0.401564	0.161333	0.0889306	0.0509673	0.0479729	0.0595679	0.0679283	0.0865642	0.475994	0.177015	0.0480004	0.0275124	0.0187174	0.0982681	0.0589388	0.0607334	0.426722	0.189504	0.0436106	0.0299053	0.0257148	0.164871	0.236603	0.0754712	0.169486	0.212161	0.0757047	0.0447896	0.0823398	0.103445	0.0522465	0.0502437
0.216587	0.292383	0.134715	0.131651	0.27841	0.12207	0.170734	0.0658992	0.0898508	0.124691	0.027156	0.0344048	0.0626261	0.101066	0.0199218	0.133778	0.116466	0.101584	0.310936	0.143723	0.122294	0.0343167	0.104355	0.0663257	0.141983	0.154086	0.312026	0.137495	0.118726	0.0287563	0.0824025	0.0245253	0.156074	0.191635	0.355922	0.131317	0.0792655	0.0139417	0.0398374	0.0320081	0.159261	0.197751	0.312775	0.133333	0.104754	0.0167323	0.0443472	0.0310467	0.10753	0.0989978
0.122946	0.398293	0.0704945	0.0678169	0.27436	0.0672267	0.308187	0.068349	0.0638525	0.118361	0.021347	0.0383001	0.0317544	0.123936	0.107059	0.0880767	0.0543788	0.0663435	0.299846	0.315522	0.065637	0.0197685	0.0305883	0.147916	0.0777556	0.0854821	0.379281	0.246901	0.0460489	0.0164162	0.0220422	0.126073	0.115441	0.058558	0.2767	0.279869	0.0547409	0.0132448	0.0281674	0.173279	0.434468	0.115386	0.11952	0.0998942	0.121656	0.0289314	0.072545	0.00759884	0.123352	0.0675875
0.111194	0.296373	0.135182	0.116952	0.43345	0.0882985	0.118607	0.0512009	0.0935097	0.173861	0.0211658	0.0674673	0.0221067	0.122944	0.0647844	0.0869156	0.11218	0.134144	0.389267	0.114664	0.126675	0.048371	0.0408825	0.0338171	0.108778	0.138886	0.475985	0.0932916	0.0903227	0.0364956	0.0260323	0.0302086	0.131557	0.122678	0.432947	0.0929858	0.0834412	0.0265901	0.0323742	0.0774268	0.283414	0.116107	0.142909	0.058516	0.115113	0.0334668	0.0724863	0.177988	0.136728	0.122694
0.142903	0.221216	0.0914099	0.119605	0.362053	0.131267	0.227236	0.0760727	0.0663917	0.133342	0.0150851	0.0554647	0.0207398	0.145429	0.0741815	0.0725173	0.116054	0.109198	0.256126	0.157914	0.120239	0.0382188	0.196991	0.00525916	0.139721	0.120148	0.412296	0.129957	0.0586324	0.0243713	0.0937895	0.0210849	0.131621	0.0916831	0.340308	0.199895	0.0654407	0.0236679	0.0398867	0.107498	0.20272	0.137695	0.287378	0.14019	0.0860022	0.0267638	0.0504504	0.0688016	0.180673	0.124762
0.332971	0.213919	0.101207	0.0461344	0.10101	0.0437871	0.118097	0.0533894	0.368516	0.254348	0.0521563	0.0990178	0.069476	0.185687	-0.143434	0.198943	0.323252	0.0799659	0.0716974	0.102211	0.248519	0.0500355	0.0886007	0.0357184	0.304011	0.0882018	0.129854	0.113079	0.23396	0.0490025	0.0800744	0.00181718	0.214076	0.0965119	0.0925128	0.114373	0.321261	0.0892451	0.145141	-0.0731204	0.217181	0.0899862	0.131498	0.114435	0.240417	0.0719771	0.111239	0.0232667	0.308431	0.105959
0.152025	0.178397	0.0881971	0.0846442	0.328472	0.140433	0.230405	0.124458	0.0894627	0.160623	0.0315348	0.0446635	0.0284904	0.0972283	0.0514125	0.0637371	0.186013	0.0712265	0.247592	0.145002	0.0908478	0.0562589	0.127801	0.075258	0.161949	0.0830629	0.363917	0.176906	0.0674311	0.02625	0.0514643	0.0690191	0.145322	0.0961021	0.347318	0.182962	0.0694443	0.0284245	0.0370284	0.0933993	0.19107	0.111998	0.26727	0.158281	0.100088	0.0333768	0.0658739	0.0720427	0.117425	0.0959826
0.131438	0.438674	0.0937905	0.0992466	0.520133	0.0829024	0.0992146	0.0531324	0.0554857	0.0999252	0.0166478	0.0388462	0.0166572	0.0788416	0.0666333	0.0435169	0.0868312	0.107139	0.532772	0.100851	0.0629787	0.0296923	0.025174	0.0545618	0.13651	0.132209	0.51613	0.0885159	0.0555412	0.0233305	0.0163895	0.0313733	0.178602	0.116836	0.448869	0.0845931	0.0591439	0.0218228	0.0255976	0.0645359	0.288342	0.135348	0.292532	0.0845027	0.0830997	0.0297754	0.0490555	0.037344	0.178531	0.128109
0.185665	0.205155	0.173099	0.219424	0.264652	0.157324	0.223078	0.0656693	0.090701	0.106372	0.0236448	0.0426691	0.0341441	0.108486	0.00501556	0.0757363	0.0983277	0.162811	0.320733	0.193458	0.0843429	0.0288212	0.045658	0.0658476	0.105999	0.351057	0.376122	0.101395	0.0555548	0.0144327	0.0169578	-0.0215169	0.202557	0.196164	0.252236	0.182339	0.0791052	0.0298167	0.0407899	0.016993	0.227664	0.231492	0.274867	0.09221	0.0747361	0.0288752	0.0531495	0.0170064	0.110466	0.213817
0.136027	0.126118	0.0503615	0.0510007	0.224406	0.0495693	0.321506	0.0767215	0.109128	0.208516	0.0259651	0.0844143	0.0459097	0.216214	0.0866981	0.295536	0.0637752	0.0398807	0.243229	0.301603	0.0889999	0.0457438	0.0927421	0.124026	0.10256	0.063897	0.327437	0.256689	0.0609658	0.025519	0.037414	0.125518	0.191417	0.0631023	0.201573	0.246413	0.101726	0.0346836	0.0734298	0.0876543	0.308652	0.109088	0.13472	0.128636	0.1308	0.0455872	0.0966597	0.0458587	0.111234	0.0498533
0.0932143	0.194279	0.151036	0.131026	0.436071	0.120846	0.0878362	0.0492961	0.0680679	0.142132	0.0136006	0.0546195	0.139865	0.225491	0.0103096	0.0925248	0.180713	0.203458	0.277798	0.0623466	0.148857	0.0417269	0.0790286	0.00607266	0.0875471	0.161295	0.549904	0.0411871	0.0501849	0.0126819	0.0743175	0.0228823	0.110865	0.188009	0.430511	0.0696965	0.0703709	0.0178414	0.0967333	0.0159726	0.164583	0.149683	0.215222	0.0609138	0.0901248	0.0285489	0.278542	0.0123828	0.12891	0.213702
0.224668	0.32237	0.0524331	0.0902409	0.0955712	0.050979	0.137173	0.0543329	0.241813	0.154085	0.0160761	0.0524997	0.308861	0.158916	-0.0765954	0.1276	0.114568	0.0570609	0.144813	0.222968	0.298073	0.0281822	0.0850332	0.0493013	0.26716	0.0934135	0.157675	0.153771	0.196258	0.02274	0.108257	0.000724847	0.339128	0.0861281	0.110279	0.137546	0.198737	0.0234906	0.151896	-0.0472048	0.206347	0.0507569	0.037437	0.0364342	0.072179	0.0175201	0.402761	0.176565	0.219578	0.0639253
0.122117	0.339873	0.103122	0.152454	0.478106	0.084339	0.13514	0.0501719	0.0533326	0.114633	0.0324683	0.0507799	0.0195623	0.120449	0.0561527	0.0584604	0.170098	0.121527	0.362019	0.11514	0.0894279	0.0516918	0.0440271	0.0460688	0.173542	0.172319	0.396109	0.104998	0.0762448	0.0476627	0.0317363	-0.00261048	0.1465	0.103532	0.450825	0.113645	0.0474194	0.026067	0.0236101	0.0884014	0.327642	0.220477	0.198455	0.0634812	0.0904429	0.0591625	0.0637968	-0.0234579	0.190922	0.117096
0.200354	0.212169	0.0888463	0.0796103	0.250327	0.138432	0.260445	0.115202	0.0739754	0.131921	0.0122702	0.0475928	0.031941	0.119219	0.0818409	0.10132	0.140315	0.0947454	0.304727	0.218692	0.0867214	0.0177089	0.035955	0.101136	0.143775	0.100579	0.311757	0.235125	0.0840735	0.0132473	0.0222134	0.0892302	0.181581	0.0824764	0.243004	0.245906	0.0770234	0.0197412	0.0355625	0.114705	0.229113	0.105354	0.220538	0.180946	0.102285	0.0307109	0.056261	0.0747915	0.166386	0.0834372
0.135876	0.237323	0.0816205	0.073723	0.232066	0.159718	0.282059	0.109974	0.164684	0.129338	0.0229246	0.0341482	0.0418131	0.0801382	0.0389563	0.0938281	0.0777923	0.0680291	0.302853	0.272656	0.101341	0.0237263	0.0425269	0.111075	0.102644	0.088792	0.258848	0.27471	0.133374	0.0176377	0.0279703	0.0960245	0.167416	0.0913228	0.16741	0.25849	0.165902	0.0277942	0.05475	0.0669141	0.269781	0.109261	0.159802	0.184006	0.140357	0.0319446	0.0591675	0.0456806	0.127728	0.0993224
0.176568	0.193005	0.125654	0.116578	0.324955	0.148937	0.164413	0.120527	0.0792993	0.100623	0.0564399	0.0572284	0.0470131	0.0974666	0.0256579	0.0537617	0.193477	0.102506	0.221398	0.182633	0.0832147	0.0799377	0.0650666	0.0717673	0.212943	0.152694	0.300951	0.113968	0.0901729	0.0609224	0.0690072	-0.000659898	0.2072	0.136482	0.274553	0.139083	0.0849915	0.0573521	0.0931259	0.00721242	0.1813	0.138748	0.255508	0.123458	0.0823936	0.0815203	0.0754517	0.0616199	0.182429	0.110854
[truncated: 922 more columns]
