# Supplementary material for: Comprehensive methodology for sample enrichment in EEG biomarker studies for Alzheimer’s risk classification
Source: PLoS One. 2026 Mar 11;21(3):e0343722. doi: 10.1371/journal.pone.0343722 (PMC12978488; doi:10.1371/journal.pone.0343722)
Supplement: S1 File — Tables labeled sovaharmony correspond to the pre-enrichment approach, in which a single harmonization step is applied prior to downstream analyses. Tables labeled neuroHarmonize correspond to the sample enrichment approach, where harmonization is performed after data integration under different group ratio configurations. The archive also includes the table features_p_bonferroni, which reports the original p-values and Bonferroni-corrected p-values for all features retained in the sample enrichment pipeline and used as input to the machine learning models for each group ratio configuration. (ZIP) [file pone.0343722.s002.zip › S1 File/Data_integration_ic_sovaharmony_G1_10to1.xlsx]

## Sheet: Sheet1
power_C1_Delta	power_C10_Delta	power_C1_Theta	power_C10_Theta	power_C1_Alpha-1	power_C10_Alpha-1	power_C1_Alpha-2	power_C10_Alpha-2	power_C1_Beta1	power_C10_Beta1	power_C1_Beta2	power_C10_Beta2	power_C1_Beta3	power_C10_Beta3	power_C1_Gamma	power_C10_Gamma	power_C2_Delta	power_C2_Theta	power_C2_Alpha-1	power_C2_Alpha-2	power_C2_Beta1	power_C2_Beta2	power_C2_Beta3	power_C2_Gamma	power_C3_Delta	power_C3_Theta	power_C3_Alpha-1	power_C3_Alpha-2	power_C3_Beta1	power_C3_Beta2	power_C3_Beta3	power_C3_Gamma	power_C4_Delta	power_C4_Theta	power_C4_Alpha-1	power_C4_Alpha-2	power_C4_Beta1	power_C4_Beta2	power_C4_Beta3	power_C4_Gamma	power_C5_Delta	power_C5_Theta	power_C5_Alpha-1	power_C5_Alpha-2	power_C5_Beta1	power_C5_Beta2	power_C5_Beta3	power_C5_Gamma	power_C6_Delta	power_C6_Theta
0.12467	0.0291842	0.0588835	0.018524	0.0706055	0.0186071	0.0715886	0.0209017	0.147971	0.113268	0.0553775	0.0680207	0.168999	0.220999	0.301904	0.510495	0.0637683	0.0432924	0.0794495	0.0773666	0.165312	0.0512082	0.168621	0.350981	0.138326	0.0554715	0.0726929	0.0767453	0.169254	0.0575208	0.158528	0.271461	0.131527	0.0676038	0.0506039	0.0374988	0.113052	0.0495934	0.181052	0.369069	0.115064	0.0599797	0.0408426	0.0319964	0.11062	0.0555997	0.195257	0.390641	0.0246931	0.0164129
0.12467	0.0291842	0.0588835	0.018524	0.0706055	0.0186071	0.0715886	0.0209017	0.147971	0.113268	0.0553775	0.0680207	0.168999	0.220999	0.301904	0.510495	0.0637683	0.0432924	0.0794495	0.0773666	0.165312	0.0512082	0.168621	0.350981	0.138326	0.0554715	0.0726929	0.0767453	0.169254	0.0575208	0.158528	0.271461	0.131527	0.0676038	0.0506039	0.0374988	0.113052	0.0495934	0.181052	0.369069	0.115064	0.0599797	0.0408426	0.0319964	0.11062	0.0555997	0.195257	0.390641	0.0246931	0.0164129
0.0471083	0.0498843	0.0680221	0.0490652	0.140646	0.0805805	0.183265	0.0720876	0.386755	0.208688	0.0473748	0.107146	0.0638283	0.217443	0.0630001	0.215105	0.0431387	0.0467053	0.125825	0.23925	0.354534	0.0497129	0.0772825	0.0635521	0.0571505	0.0585691	0.30393	0.193247	0.283938	0.0292454	0.0466798	0.0272406	0.0704631	0.0615285	0.154152	0.208333	0.316225	0.0468129	0.0887731	0.0537118	0.0595467	0.0708458	0.184914	0.125933	0.216986	0.0751196	0.136102	0.130554	0.0236661	0.0488698
0.0471083	0.0498843	0.0680221	0.0490652	0.140646	0.0805805	0.183265	0.0720876	0.386755	0.208688	0.0473748	0.107146	0.0638283	0.217443	0.0630001	0.215105	0.0431387	0.0467053	0.125825	0.23925	0.354534	0.0497129	0.0772825	0.0635521	0.0571505	0.0585691	0.30393	0.193247	0.283938	0.0292454	0.0466798	0.0272406	0.0704631	0.0615285	0.154152	0.208333	0.316225	0.0468129	0.0887731	0.0537118	0.0595467	0.0708458	0.184914	0.125933	0.216986	0.0751196	0.136102	0.130554	0.0236661	0.0488698
0.0471083	0.0498843	0.0680221	0.0490652	0.140646	0.0805805	0.183265	0.0720876	0.386755	0.208688	0.0473748	0.107146	0.0638283	0.217443	0.0630001	0.215105	0.0431387	0.0467053	0.125825	0.23925	0.354534	0.0497129	0.0772825	0.0635521	0.0571505	0.0585691	0.30393	0.193247	0.283938	0.0292454	0.0466798	0.0272406	0.0704631	0.0615285	0.154152	0.208333	0.316225	0.0468129	0.0887731	0.0537118	0.0595467	0.0708458	0.184914	0.125933	0.216986	0.0751196	0.136102	0.130554	0.0236661	0.0488698
0.0471083	0.0498843	0.0680221	0.0490652	0.140646	0.0805805	0.183265	0.0720876	0.386755	0.208688	0.0473748	0.107146	0.0638283	0.217443	0.0630001	0.215105	0.0431387	0.0467053	0.125825	0.23925	0.354534	0.0497129	0.0772825	0.0635521	0.0571505	0.0585691	0.30393	0.193247	0.283938	0.0292454	0.0466798	0.0272406	0.0704631	0.0615285	0.154152	0.208333	0.316225	0.0468129	0.0887731	0.0537118	0.0595467	0.0708458	0.184914	0.125933	0.216986	0.0751196	0.136102	0.130554	0.0236661	0.0488698
0.0471083	0.0498843	0.0680221	0.0490652	0.140646	0.0805805	0.183265	0.0720876	0.386755	0.208688	0.0473748	0.107146	0.0638283	0.217443	0.0630001	0.215105	0.0431387	0.0467053	0.125825	0.23925	0.354534	0.0497129	0.0772825	0.0635521	0.0571505	0.0585691	0.30393	0.193247	0.283938	0.0292454	0.0466798	0.0272406	0.0704631	0.0615285	0.154152	0.208333	0.316225	0.0468129	0.0887731	0.0537118	0.0595467	0.0708458	0.184914	0.125933	0.216986	0.0751196	0.136102	0.130554	0.0236661	0.0488698
0.152123	0.155422	0.171628	0.173833	0.403441	0.1754	0.140699	0.0843372	0.081756	0.122315	0.013395	0.0495832	0.0219466	0.131613	0.015012	0.107497	0.0887751	0.120701	0.489796	0.152862	0.0853543	0.0181681	0.0252641	0.0190792	0.102533	0.22518	0.444689	0.108579	0.0756279	0.0122687	0.0179727	0.0131498	0.109093	0.212	0.432855	0.0940936	0.0809701	0.0206305	0.0326103	0.0177479	0.211437	0.200521	0.283798	0.109601	0.0907964	0.0266881	0.0494338	0.0277243	0.131846	0.204666
0.152123	0.155422	0.171628	0.173833	0.403441	0.1754	0.140699	0.0843372	0.081756	0.122315	0.013395	0.0495832	0.0219466	0.131613	0.015012	0.107497	0.0887751	0.120701	0.489796	0.152862	0.0853543	0.0181681	0.0252641	0.0190792	0.102533	0.22518	0.444689	0.108579	0.0756279	0.0122687	0.0179727	0.0131498	0.109093	0.212	0.432855	0.0940936	0.0809701	0.0206305	0.0326103	0.0177479	0.211437	0.200521	0.283798	0.109601	0.0907964	0.0266881	0.0494338	0.0277243	0.131846	0.204666
0.152123	0.155422	0.171628	0.173833	0.403441	0.1754	0.140699	0.0843372	0.081756	0.122315	0.013395	0.0495832	0.0219466	0.131613	0.015012	0.107497	0.0887751	0.120701	0.489796	0.152862	0.0853543	0.0181681	0.0252641	0.0190792	0.102533	0.22518	0.444689	0.108579	0.0756279	0.0122687	0.0179727	0.0131498	0.109093	0.212	0.432855	0.0940936	0.0809701	0.0206305	0.0326103	0.0177479	0.211437	0.200521	0.283798	0.109601	0.0907964	0.0266881	0.0494338	0.0277243	0.131846	0.204666
0.152123	0.155422	0.171628	0.173833	0.403441	0.1754	0.140699	0.0843372	0.081756	0.122315	0.013395	0.0495832	0.0219466	0.131613	0.015012	0.107497	0.0887751	0.120701	0.489796	0.152862	0.0853543	0.0181681	0.0252641	0.0190792	0.102533	0.22518	0.444689	0.108579	0.0756279	0.0122687	0.0179727	0.0131498	0.109093	0.212	0.432855	0.0940936	0.0809701	0.0206305	0.0326103	0.0177479	0.211437	0.200521	0.283798	0.109601	0.0907964	0.0266881	0.0494338	0.0277243	0.131846	0.204666
0.152123	0.155422	0.171628	0.173833	0.403441	0.1754	0.140699	0.0843372	0.081756	0.122315	0.013395	0.0495832	0.0219466	0.131613	0.015012	0.107497	0.0887751	0.120701	0.489796	0.152862	0.0853543	0.0181681	0.0252641	0.0190792	0.102533	0.22518	0.444689	0.108579	0.0756279	0.0122687	0.0179727	0.0131498	0.109093	0.212	0.432855	0.0940936	0.0809701	0.0206305	0.0326103	0.0177479	0.211437	0.200521	0.283798	0.109601	0.0907964	0.0266881	0.0494338	0.0277243	0.131846	0.204666
0.127504	0.0760251	0.159525	0.0747441	0.253308	0.0959337	0.130524	0.0643282	0.172589	0.179108	0.0277644	0.0730337	0.0668899	0.216824	0.0618959	0.220003	0.088034	0.114816	0.254969	0.162272	0.172506	0.0395019	0.0858228	0.0820774	0.0796591	0.150034	0.300176	0.132411	0.155485	0.0293799	0.0788191	0.0740354	0.101677	0.0992758	0.161377	0.116085	0.189654	0.0504694	0.154479	0.126983	0.0999102	0.161946	0.22315	0.0946125	0.160121	0.056217	0.132078	0.0719665	0.0875422	0.155241
0.235077	0.227703	0.0564065	0.0667664	0.0691572	0.0596409	0.18115	0.0755262	0.210017	0.105175	0.0257892	0.0370834	0.0857961	0.152118	0.136607	0.275987	0.0790212	0.0375985	0.0815813	0.232659	0.283893	0.0391979	0.105102	0.140947	0.108007	0.0558554	0.0896504	0.238015	0.244166	0.0311867	0.0935333	0.139587	0.23093	0.112952	0.0595971	0.167742	0.195047	0.026955	0.0918428	0.114934	0.305863	0.114108	0.0647945	0.162256	0.130137	0.0217741	0.0848887	0.116179	0.0613946	0.0369987
0.180838	0.122188	0.252809	0.131193	0.228319	0.109109	0.0793366	0.0497329	0.117063	0.132029	0.022616	0.0418205	0.0506249	0.145318	0.0683933	0.268611	0.0795996	0.221716	0.205822	0.076333	0.120799	0.0319863	0.0982801	0.165464	0.176035	0.225548	0.194332	0.0864371	0.122279	0.0236115	0.0659046	0.105853	0.172575	0.250461	0.247228	0.0726515	0.09925	0.0194686	0.0542095	0.0841552	0.189532	0.310011	0.299649	0.0489302	0.0561433	0.0129704	0.0360967	0.0466666	0.110529	0.231025
0.0710415	0.312653	0.0448136	0.0961933	0.345289	0.0936324	0.427637	0.0783488	0.0522083	0.108529	0.0178687	0.0407465	0.0301821	0.148546	0.0109593	0.121351	0.0506515	0.0475898	0.314818	0.411453	0.0769234	0.0362034	0.0446949	0.017665	0.06249	0.0493295	0.428274	0.368355	0.0339971	0.0235479	0.0282888	0.00571733	0.0811799	0.0415158	0.351694	0.419173	0.0493993	0.0169829	0.0288178	0.0112373	0.224406	0.073996	0.259598	0.285622	0.0573238	0.0244056	0.0466099	0.028039	0.136357	0.086046
0.0759721	0.219268	0.0774615	0.0871291	0.499444	0.158179	0.21213	0.128378	0.0640207	0.153796	0.0302679	0.0519818	0.0248119	0.104704	0.0158921	0.0965638	0.0877097	0.0830133	0.501408	0.156804	0.0705174	0.0380027	0.0360427	0.0265025	0.0891772	0.0997093	0.442058	0.196731	0.0793964	0.0290048	0.0359026	0.0280204	0.0812704	0.0830627	0.47763	0.214599	0.0694489	0.0280482	0.029843	0.0160984	0.143151	0.0838056	0.28216	0.216647	0.119502	0.035286	0.0634257	0.0560224	0.103946	0.0780484
0.277761	0.423718	0.062844	0.0849288	0.115576	0.0566344	0.230274	0.0526897	0.177422	0.112064	0.0406375	0.0397375	0.06159	0.105748	0.0338957	0.124479	0.201973	0.0571892	0.120589	0.201327	0.182385	0.0624219	0.101183	0.072932	0.310216	0.0715364	0.114076	0.174024	0.175838	0.0424936	0.0669822	0.0448341	0.337577	0.0757904	0.0988096	0.167162	0.142922	0.0392367	0.0793438	0.0591588	0.442413	0.0889965	0.0782392	0.0925408	0.113349	0.0363849	0.0790465	0.0690308	0.358745	0.0775709
0.180321	0.217379	0.128955	0.109454	0.213803	0.134057	0.0935231	0.074728	0.105306	0.148738	0.0401884	0.0616792	0.12267	0.13983	0.115234	0.114135	0.123105	0.103261	0.214635	0.0973285	0.0917447	0.0435732	0.138207	0.188145	0.139663	0.13585	0.323168	0.153028	0.0958376	0.0313274	0.0640794	0.0570466	0.112337	0.1493	0.33263	0.110804	0.099633	0.0383505	0.0932717	0.0636735	0.101752	0.123058	0.392513	0.142412	0.0914951	0.0369782	0.0728431	0.0389487	0.152038	0.141769
0.291347	0.362273	0.0828648	0.0929299	0.0828856	0.0640618	0.0748614	0.0513398	0.173932	0.125473	0.0694204	0.0492399	0.144581	0.139355	0.0801085	0.115328	0.259862	0.0788731	0.0600238	0.0623093	0.173277	0.0906492	0.163368	0.111637	0.340837	0.0872092	0.0696116	0.0658015	0.166694	0.0838686	0.124241	0.0617367	0.279094	0.0958963	0.0842402	0.0746745	0.168982	0.0752644	0.151511	0.0703383	0.388823	0.11472	0.0593777	0.0509667	0.120089	0.0533801	0.129628	0.083016	0.233808	0.0845173
0.163934	0.16254	0.072316	0.0592798	0.564825	0.0722137	0.0821151	0.0457561	0.0451034	0.167189	0.0175038	0.0587612	0.0248711	0.154742	0.0293314	0.279518	0.135251	0.090999	0.338865	0.0910866	0.100984	0.0342283	0.0822443	0.126342	0.163211	0.120353	0.380128	0.0717776	0.0980163	0.0332724	0.0511831	0.0820585	0.140858	0.0673382	0.556021	0.0656986	0.0588449	0.0222761	0.0368887	0.0520745	0.292829	0.10918	0.145844	0.0912873	0.135674	0.0428225	0.100418	0.0819455	0.129509	0.0686865
0.0835853	0.235518	0.0637409	0.0906686	0.69618	0.257553	0.0779304	0.0621897	0.0316859	0.0994204	0.0214685	0.044945	0.0140469	0.100162	0.0113625	0.109544	0.105545	0.0958623	0.509697	0.0896268	0.0715491	0.0453996	0.0403247	0.0419957	0.155584	0.0931784	0.493264	0.11053	0.0622456	0.0386777	0.0258166	0.0207038	0.0650992	0.0844978	0.715152	0.0807392	0.0239662	0.0132385	0.0106098	0.00669727	0.162331	0.0894107	0.499742	0.12413	0.0444786	0.0256862	0.0305373	0.0236846	0.280147	0.0928067
0.080798	0.180479	0.139993	0.143453	0.520729	0.154517	0.0898631	0.0834403	0.0725858	0.221317	0.0239111	0.0649421	0.0330049	0.0947129	0.039115	0.0571391	0.0914671	0.147667	0.33852	0.074647	0.102771	0.0366182	0.0826553	0.125655	0.0872361	0.272095	0.442365	0.0700086	0.072024	0.0200039	0.0203372	0.0159306	0.0770785	0.221763	0.453625	0.0698158	0.0978841	0.0271352	0.0293973	0.0233009	0.111785	0.183273	0.305101	0.0828412	0.163964	0.043274	0.0670098	0.0427515	0.140107	0.193929
0.17917	0.352659	0.0946625	0.0778361	0.270271	0.111363	0.198254	0.10884	0.128731	0.123227	0.04371	0.0493157	0.0568532	0.109439	0.0283482	0.0673213	0.120014	0.0974813	0.368043	0.189388	0.104616	0.0438895	0.0491334	0.0274343	0.138333	0.125764	0.365662	0.17552	0.0967727	0.0379817	0.0418232	0.0181436	0.199188	0.0834592	0.248931	0.191253	0.11873	0.0497718	0.0767207	0.0319457	0.309243	0.0854985	0.151394	0.161287	0.121366	0.0460966	0.0817443	0.0433698	0.267486	0.098025
0.320222	0.352721	0.155771	0.12362	0.240293	0.0913907	0.0820248	0.0575533	0.0822649	0.122188	0.0244514	0.0451983	0.050213	0.11476	0.0447593	0.0925689	0.40048	0.136711	0.14946	0.0732837	0.10177	0.0297167	0.0571616	0.0514172	0.414284	0.169455	0.161182	0.0602929	0.0927955	0.0209921	0.0438729	0.0371259	0.316035	0.155665	0.226272	0.0786562	0.0977416	0.0300699	0.0599866	0.0355739	0.360598	0.154835	0.142682	0.0775666	0.111043	0.033625	0.0818535	0.0377965	0.416285	0.133272
0.103421	0.252941	0.160842	0.164533	0.572766	0.206581	0.102512	0.0798805	0.0382431	0.113575	0.00747873	0.0340288	0.00952939	0.0864745	0.00520902	0.0619874	0.120367	0.221642	0.456465	0.102063	0.0610188	0.011952	0.016827	0.00966484	0.0954737	0.204335	0.552295	0.0705054	0.0509653	0.00870969	0.0115448	0.00617089	0.0884586	0.186902	0.61383	0.0595795	0.0292519	0.0064461	0.0103339	0.00519861	0.199273	0.246184	0.271651	0.0718755	0.10449	0.0245445	0.0528498	0.0291316	0.198068	0.189921
0.111618	0.276594	0.0344298	0.0786124	0.143418	0.0657234	0.45186	0.0581257	0.169061	0.101045	0.0222954	0.0460005	0.0422192	0.210019	0.0250986	0.163881	0.138668	0.0446651	0.140872	0.361162	0.145117	0.0377859	0.0706497	0.0610812	0.139773	0.0417846	0.145664	0.450769	0.129903	0.0212175	0.0437793	0.0271102	0.0973516	0.0424926	0.124092	0.433077	0.156637	0.0251308	0.0715238	0.0496955	0.263633	0.0688656	0.093344	0.250061	0.0986174	0.0272347	0.115681	0.0825642	0.241291	0.0764802
0.123944	0.321013	0.0939243	0.0646148	0.533486	0.098875	0.106692	0.0690324	0.0684718	0.142266	0.0330318	0.0569316	0.0258816	0.146446	0.0145689	0.100822	0.0929842	0.0995114	0.603439	0.0912153	0.054908	0.0260453	0.0208205	0.0110763	0.159529	0.111027	0.468568	0.0917818	0.0782727	0.0327838	0.0359219	0.0221151	0.104653	0.10031	0.543089	0.093166	0.0707859	0.0295987	0.0424501	0.0159476	0.311498	0.0852056	0.174605	0.0726512	0.146905	0.052371	0.11165	0.0451147	0.232807	0.0885648
0.0989845	0.140119	0.0922648	0.104673	0.484081	0.130162	0.0806193	0.0803911	0.146594	0.153976	0.0336214	0.0922398	0.0430987	0.247754	0.0207369	0.0506843	0.0938951	0.140913	0.300988	0.0883195	0.236829	0.0533757	0.0570393	0.0286395	0.0654053	0.128929	0.577512	0.0633775	0.094727	0.0394195	0.0231139	0.0075161	0.0728628	0.107339	0.573373	0.0570272	0.0870341	0.0307331	0.0566784	0.0149523	0.145448	0.115167	0.34042	0.105414	0.097328	0.0516384	0.115811	0.0287737	0.116514	0.145016
0.298975	0.388511	0.0858027	0.0955031	0.123903	0.0740707	0.0997448	0.0565192	0.187258	0.11441	0.051891	0.0502369	0.0848626	0.136805	0.067562	0.0839449	0.196945	0.0573042	0.0815979	0.100406	0.25892	0.0694695	0.120426	0.114932	0.295901	0.0955608	0.144276	0.109055	0.17031	0.0636357	0.0784029	0.0428586	0.278482	0.109107	0.121305	0.0788509	0.16376	0.0516004	0.129328	0.0675671	0.385653	0.116064	0.0886472	0.0557709	0.106385	0.0463305	0.128065	0.0730838	0.302318	0.0729526
0.140805	0.197422	0.246223	0.120739	0.354934	0.0974078	0.10002	0.0936086	0.065141	0.139093	0.0157766	0.0422129	0.0371023	0.155993	0.0399979	0.153523	0.125892	0.113828	0.2799	0.145397	0.0944305	0.030887	0.0871054	0.12256	0.142422	0.211275	0.300572	0.112364	0.100116	0.0229042	0.0522847	0.0580617	0.0807769	0.362865	0.32824	0.0805497	0.0549741	0.0147162	0.0398045	0.038073	0.115387	0.374373	0.218191	0.0635011	0.0870803	0.0241755	0.0630249	0.0542676	0.149872	0.143473
0.128133	0.161299	0.0853077	0.148353	0.632174	0.19525	0.0876048	0.0777394	0.0343098	0.17686	0.00993023	0.0542451	0.0117501	0.106845	0.0107903	0.0794087	0.143932	0.178748	0.438428	0.0920105	0.0759337	0.0214342	0.0252389	0.0242751	0.155199	0.276296	0.378373	0.0525101	0.0818877	0.0206488	0.0207363	0.014349	0.109263	0.119906	0.61499	0.0732498	0.0478145	0.0134542	0.0147423	0.00658109	0.193832	0.177639	0.250444	0.108851	0.13026	0.0389202	0.0609199	0.0391343	0.14892	0.173379
0.138521	0.231907	0.0528574	0.0628483	0.0820228	0.0557926	0.183476	0.0617771	0.239273	0.139444	0.110171	0.0612252	0.143014	0.168804	0.0506635	0.218201	0.088022	0.0398222	0.0802837	0.205021	0.240164	0.104931	0.151484	0.0902715	0.133666	0.0750206	0.122556	0.167402	0.225548	0.0928741	0.120813	0.0621211	0.131469	0.0634568	0.0985472	0.154353	0.187327	0.109666	0.160154	0.095026	0.218659	0.0711891	0.0737089	0.0987017	0.171568	0.0561669	0.16628	0.143726	0.157956	0.0823301
0.462194	0.459885	0.100664	0.0972354	0.0966705	0.0620225	0.0673247	0.0463373	0.13874	0.111207	0.0373283	0.045587	0.0511271	0.098951	0.0459518	0.0787748	0.33601	0.099266	0.0850995	0.0689934	0.197075	0.0570324	0.0734485	0.0830757	0.4133	0.12797	0.102676	0.0704286	0.141348	0.0354659	0.0571483	0.0516627	0.438968	0.114356	0.0936557	0.0583771	0.136773	0.0388581	0.0683415	0.0506698	0.507454	0.109293	0.0684955	0.0426038	0.0983758	0.0381057	0.07909	0.0565817	0.435256	0.0957203
0.1579	0.41976	0.0394002	0.094988	0.0541766	0.0602842	0.287886	0.046064	0.20128	0.104624	0.0359461	0.0376813	0.119609	0.121235	0.103801	0.115363	0.191277	0.0409947	0.0543241	0.185326	0.208508	0.0480916	0.128779	0.1427	0.282531	0.0559753	0.064477	0.245534	0.176015	0.0418091	0.0844639	0.0491952	0.205672	0.0534978	0.052625	0.224639	0.192777	0.0404476	0.12407	0.106272	0.391903	0.125503	0.0567152	0.0715136	0.106955	0.0367683	0.127882	0.08276	0.292421	0.0659307
0.195912	0.186322	0.0872955	0.0732244	0.229995	0.122123	0.195433	0.103729	0.180555	0.222413	0.030633	0.0662992	0.047721	0.118087	0.0324561	0.107803	0.137843	0.0752189	0.209763	0.209383	0.22116	0.047479	0.0596213	0.0395329	0.178486	0.0965154	0.224784	0.200628	0.203895	0.0329121	0.0399111	0.0228695	0.190627	0.088737	0.187565	0.191283	0.215802	0.0384269	0.0538902	0.0336684	0.20635	0.0905771	0.173616	0.13706	0.213717	0.0459189	0.0814108	0.0513488	0.123483	0.0739467
0.091766	0.286494	0.155826	0.129768	0.570148	0.134533	0.0611993	0.0712735	0.0613628	0.116102	0.0253372	0.0485216	0.0220505	0.132739	0.0123108	0.0805694	0.0963852	0.156235	0.499933	0.0558429	0.093238	0.0425827	0.0353611	0.0204216	0.0811048	0.180572	0.608844	0.0438888	0.0477771	0.01657	0.014592	0.00665182	0.0771569	0.182938	0.582265	0.0470031	0.0484545	0.0239824	0.0257359	0.012464	0.153122	0.133086	0.38364	0.15742	0.0624906	0.0260439	0.0587118	0.0254862	0.178112	0.214196
0.133951	0.301667	0.398808	0.200255	0.3924	0.132641	0.0201101	0.0698463	0.0294463	0.100302	0.00675398	0.0343277	0.0103428	0.0944278	0.00818832	0.0665337	0.176062	0.350591	0.341879	0.0337386	0.05401	0.00929809	0.0187342	0.0156876	0.141802	0.321483	0.471132	0.0203688	0.0250969	0.00523145	0.00905277	0.00583365	0.127263	0.457892	0.337824	0.0192171	0.02972	0.00844272	0.012477	0.00716437	0.230902	0.256688	0.336107	0.0423884	0.0517823	0.0172302	0.0399441	0.0249577	0.215424	0.301638
0.102371	0.300448	0.121523	0.0866844	0.355401	0.101298	0.102409	0.0975293	0.100839	0.215411	0.0333396	0.0575613	0.0861078	0.0908946	0.0980085	0.0501725	0.0902219	0.106901	0.353692	0.114555	0.110506	0.038428	0.0889158	0.0967803	0.145941	0.122247	0.35934	0.139789	0.116841	0.0316973	0.0464694	0.0376756	0.0946639	0.130323	0.392309	0.106166	0.123106	0.0339824	0.0661112	0.053339	0.224741	0.108072	0.189423	0.0960285	0.205606	0.0552014	0.0792433	0.0416855	0.273893	0.0964546
0.0680537	0.243324	0.0361806	0.0773151	0.186263	0.114645	0.453317	0.133636	0.167969	0.178755	0.0371837	0.0690368	0.0385464	0.111946	0.0124861	0.0713418	0.0789635	0.0455254	0.247884	0.336219	0.176397	0.0501882	0.0475362	0.017286	0.106157	0.0737426	0.186145	0.214277	0.300785	0.0588225	0.0435268	0.0165447	0.0946757	0.0506866	0.157034	0.354074	0.197794	0.0636313	0.0602483	0.0218563	0.206263	0.0893894	0.155843	0.168252	0.190533	0.0739571	0.0786925	0.0370696	0.175409	0.0994971
0.123598	0.187291	0.103702	0.0801154	0.268936	0.088578	0.17411	0.0760566	0.15098	0.168201	0.0367426	0.0698021	0.0669875	0.153929	0.0749444	0.176026	0.0774458	0.0695361	0.157966	0.107401	0.147538	0.0678186	0.153835	0.218459	0.101571	0.109126	0.292754	0.165481	0.136839	0.043911	0.0681439	0.0821746	0.129009	0.1043	0.328031	0.15143	0.139292	0.0407306	0.0570869	0.0501214	0.177721	0.103207	0.2461	0.124603	0.133559	0.0362017	0.0835065	0.0951015	0.11365	0.0805199
0.12973	0.302935	0.132126	0.112881	0.471221	0.135729	0.105453	0.0754863	0.0825925	0.148449	0.0249696	0.0431833	0.0305083	0.107492	0.0234004	0.0738441	0.172071	0.12994	0.312325	0.117911	0.121649	0.0396908	0.0570735	0.0493391	0.132581	0.174796	0.476486	0.0946128	0.0682697	0.0155429	0.0232947	0.0144168	0.103014	0.170172	0.431994	0.110175	0.0901036	0.0258411	0.0411681	0.0275312	0.169654	0.13954	0.336666	0.0925928	0.10666	0.0329056	0.072083	0.0498988	0.218365	0.136395
0.186165	0.253557	0.0926041	0.076159	0.30983	0.11816	0.150724	0.0991351	0.10625	0.130254	0.0232569	0.0436666	0.0567374	0.124598	0.0744338	0.15447	0.193969	0.103646	0.248359	0.153733	0.111933	0.0296966	0.0711121	0.0875523	0.18746	0.0967921	0.303835	0.192592	0.0971983	0.0195517	0.048193	0.0543782	0.146007	0.108655	0.320864	0.131465	0.109563	0.0253218	0.0691069	0.0890178	0.279652	0.107411	0.202879	0.134274	0.101567	0.0292455	0.0714631	0.0735074	0.284906	0.0939406
0.280456	0.338123	0.0855581	0.100855	0.112198	0.0869381	0.17402	0.0923916	0.184879	0.165158	0.0340971	0.0459844	0.068811	0.101343	0.0599797	0.0692079	0.240025	0.0800824	0.112298	0.186637	0.200148	0.0368143	0.0785763	0.065418	0.175904	0.0764573	0.142475	0.2824	0.207649	0.0293666	0.0552225	0.030526	0.288662	0.10912	0.12217	0.144053	0.190564	0.0353777	0.0647528	0.0453007	0.289614	0.116509	0.127097	0.16558	0.160881	0.0339082	0.0633509	0.0430601	0.190976	0.0766738
0.133768	0.35848	0.0558811	0.104653	0.257919	0.0964305	0.368827	0.0766872	0.0660547	0.150956	0.0241994	0.0419605	0.0532299	0.094976	0.0401207	0.0758564	0.146097	0.0639641	0.226066	0.250677	0.102995	0.0362655	0.0847611	0.0891739	0.16924	0.115144	0.18804	0.215697	0.137952	0.0433629	0.0786775	0.0518874	0.119056	0.0851666	0.302972	0.300689	0.0829994	0.023691	0.0480132	0.037413	0.267738	0.0880954	0.156547	0.153777	0.133414	0.042979	0.0941094	0.0633407	0.214174	0.113189
0.0857291	0.203323	0.0469967	0.0715589	0.19103	0.119967	0.43454	0.128449	0.093937	0.171503	0.0399085	0.0594428	0.0725741	0.149156	0.0352846	0.0966011	0.11568	0.0588788	0.204657	0.246844	0.106877	0.0503693	0.109439	0.107255	0.0974072	0.0730935	0.308379	0.264855	0.107344	0.0447262	0.0656143	0.0385816	0.0727933	0.0544788	0.264305	0.414448	0.0837654	0.0376986	0.0549037	0.017608	0.0927794	0.0651333	0.189363	0.39422	0.120177	0.0359796	0.0665637	0.0357847	0.127733	0.0696568
0.213723	0.244556	0.152512	0.0756315	0.281777	0.0699697	0.127851	0.0535409	0.108991	0.161029	0.0260039	0.0714163	0.0488553	0.173921	0.0402863	0.149936	0.201178	0.143801	0.228072	0.10056	0.145557	0.0400522	0.0732747	0.0675062	0.188431	0.194589	0.280327	0.0912186	0.108454	0.029109	0.054444	0.0534276	0.234274	0.142372	0.227336	0.103683	0.116048	0.0404935	0.0810404	0.0547528	0.27712	0.132836	0.157306	0.0734763	0.1388	0.0533497	0.106772	0.0603398	0.176337	0.11361
0.213723	0.244556	0.152512	0.0756315	0.281777	0.0699697	0.127851	0.0535409	0.108991	0.161029	0.0260039	0.0714163	0.0488553	0.173921	0.0402863	0.149936	0.201178	0.143801	0.228072	0.10056	0.145557	0.0400522	0.0732747	0.0675062	0.188431	0.194589	0.280327	0.0912186	0.108454	0.029109	0.054444	0.0534276	0.234274	0.142372	0.227336	0.103683	0.116048	0.0404935	0.0810404	0.0547528	0.27712	0.132836	0.157306	0.0734763	0.1388	0.0533497	0.106772	0.0603398	0.176337	0.11361
0.214256	0.166818	0.156075	0.0714319	0.21033	0.0720767	0.132004	0.0684243	0.108992	0.147887	0.0365394	0.0766519	0.0781835	0.201371	0.0636189	0.195339	0.196547	0.102408	0.120539	0.139639	0.138646	0.0508132	0.133935	0.117472	0.170752	0.133757	0.237207	0.155731	0.0979002	0.0389229	0.0852634	0.080466	0.20481	0.120238	0.247747	0.153738	0.109679	0.0386661	0.0747698	0.0503515	0.176328	0.0851015	0.212052	0.156251	0.1245	0.0405854	0.115125	0.0900569	0.0895049	0.0569284
0.214256	0.166818	0.156075	0.0714319	0.21033	0.0720767	0.132004	0.0684243	0.108992	0.147887	0.0365394	0.0766519	0.0781835	0.201371	0.0636189	0.195339	0.196547	0.102408	0.120539	0.139639	0.138646	0.0508132	0.133935	0.117472	0.170752	0.133757	0.237207	0.155731	0.0979002	0.0389229	0.0852634	0.080466	0.20481	0.120238	0.247747	0.153738	0.109679	0.0386661	0.0747698	0.0503515	0.176328	0.0851015	0.212052	0.156251	0.1245	0.0405854	0.115125	0.0900569	0.0895049	0.0569284
0.214256	0.166818	0.156075	0.0714319	0.21033	0.0720767	0.132004	0.0684243	0.108992	0.147887	0.0365394	0.0766519	0.0781835	0.201371	0.0636189	0.195339	0.196547	0.102408	0.120539	0.139639	0.138646	0.0508132	0.133935	0.117472	0.170752	0.133757	0.237207	0.155731	0.0979002	0.0389229	0.0852634	0.080466	0.20481	0.120238	0.247747	0.153738	0.109679	0.0386661	0.0747698	0.0503515	0.176328	0.0851015	0.212052	0.156251	0.1245	0.0405854	0.115125	0.0900569	0.0895049	0.0569284
0.214256	0.166818	0.156075	0.0714319	0.21033	0.0720767	0.132004	0.0684243	0.108992	0.147887	0.0365394	0.0766519	0.0781835	0.201371	0.0636189	0.195339	0.196547	0.102408	0.120539	0.139639	0.138646	0.0508132	0.133935	0.117472	0.170752	0.133757	0.237207	0.155731	0.0979002	0.0389229	0.0852634	0.080466	0.20481	0.120238	0.247747	0.153738	0.109679	0.0386661	0.0747698	0.0503515	0.176328	0.0851015	0.212052	0.156251	0.1245	0.0405854	0.115125	0.0900569	0.0895049	0.0569284
0.214256	0.166818	0.156075	0.0714319	0.21033	0.0720767	0.132004	0.0684243	0.108992	0.147887	0.0365394	0.0766519	0.0781835	0.201371	0.0636189	0.195339	0.196547	0.102408	0.120539	0.139639	0.138646	0.0508132	0.133935	0.117472	0.170752	0.133757	0.237207	0.155731	0.0979002	0.0389229	0.0852634	0.080466	0.20481	0.120238	0.247747	0.153738	0.109679	0.0386661	0.0747698	0.0503515	0.176328	0.0851015	0.212052	0.156251	0.1245	0.0405854	0.115125	0.0900569	0.0895049	0.0569284
0.141098	0.210946	0.0727156	0.0813763	0.390635	0.0740993	0.220429	0.0433351	0.0927121	0.14563	0.0339947	0.0699483	0.0310806	0.163368	0.0173351	0.211297	0.103687	0.0833232	0.35507	0.161552	0.151551	0.047295	0.0614529	0.0360682	0.0911332	0.0958081	0.486466	0.146397	0.0913703	0.0373159	0.0316401	0.0198693	0.145793	0.0889591	0.393191	0.182422	0.0803305	0.0317778	0.0417898	0.0357367	0.206171	0.104411	0.271888	0.143	0.110142	0.0499497	0.0702348	0.0442038	0.104955	0.0759613
0.141098	0.210946	0.0727156	0.0813763	0.390635	0.0740993	0.220429	0.0433351	0.0927121	0.14563	0.0339947	0.0699483	0.0310806	0.163368	0.0173351	0.211297	0.103687	0.0833232	0.35507	0.161552	0.151551	0.047295	0.0614529	0.0360682	0.0911332	0.0958081	0.486466	0.146397	0.0913703	0.0373159	0.0316401	0.0198693	0.145793	0.0889591	0.393191	0.182422	0.0803305	0.0317778	0.0417898	0.0357367	0.206171	0.104411	0.271888	0.143	0.110142	0.0499497	0.0702348	0.0442038	0.104955	0.0759613
0.141098	0.210946	0.0727156	0.0813763	0.390635	0.0740993	0.220429	0.0433351	0.0927121	0.14563	0.0339947	0.0699483	0.0310806	0.163368	0.0173351	0.211297	0.103687	0.0833232	0.35507	0.161552	0.151551	0.047295	0.0614529	0.0360682	0.0911332	0.0958081	0.486466	0.146397	0.0913703	0.0373159	0.0316401	0.0198693	0.145793	0.0889591	0.393191	0.182422	0.0803305	0.0317778	0.0417898	0.0357367	0.206171	0.104411	0.271888	0.143	0.110142	0.0499497	0.0702348	0.0442038	0.104955	0.0759613
0.141098	0.210946	0.0727156	0.0813763	0.390635	0.0740993	0.220429	0.0433351	0.0927121	0.14563	0.0339947	0.0699483	0.0310806	0.163368	0.0173351	0.211297	0.103687	0.0833232	0.35507	0.161552	0.151551	0.047295	0.0614529	0.0360682	0.0911332	0.0958081	0.486466	0.146397	0.0913703	0.0373159	0.0316401	0.0198693	0.145793	0.0889591	0.393191	0.182422	0.0803305	0.0317778	0.0417898	0.0357367	0.206171	0.104411	0.271888	0.143	0.110142	0.0499497	0.0702348	0.0442038	0.104955	0.0759613
0.141098	0.210946	0.0727156	0.0813763	0.390635	0.0740993	0.220429	0.0433351	0.0927121	0.14563	0.0339947	0.0699483	0.0310806	0.163368	0.0173351	0.211297	0.103687	0.0833232	0.35507	0.161552	0.151551	0.047295	0.0614529	0.0360682	0.0911332	0.0958081	0.486466	0.146397	0.0913703	0.0373159	0.0316401	0.0198693	0.145793	0.0889591	0.393191	0.182422	0.0803305	0.0317778	0.0417898	0.0357367	0.206171	0.104411	0.271888	0.143	0.110142	0.0499497	0.0702348	0.0442038	0.104955	0.0759613
0.348307	0.321324	0.133098	0.10421	0.124985	0.0653859	0.0989442	0.0478571	0.133601	0.13943	0.0377195	0.0526986	0.0672727	0.152152	0.0560726	0.116942	0.231474	0.115892	0.120137	0.0952309	0.176024	0.0528185	0.103915	0.104509	0.303243	0.126729	0.123346	0.0881699	0.147115	0.0399811	0.100309	0.0711065	0.336567	0.130852	0.0847775	0.0674745	0.133445	0.0452152	0.118241	0.0834277	0.342244	0.121279	0.0725341	0.0539865	0.133522	0.0440988	0.133768	0.0985679	0.263233	0.109057
0.348307	0.321324	0.133098	0.10421	0.124985	0.0653859	0.0989442	0.0478571	0.133601	0.13943	0.0377195	0.0526986	0.0672727	0.152152	0.0560726	0.116942	0.231474	0.115892	0.120137	0.0952309	0.176024	0.0528185	0.103915	0.104509	0.303243	0.126729	0.123346	0.0881699	0.147115	0.0399811	0.100309	0.0711065	0.336567	0.130852	0.0847775	0.0674745	0.133445	0.0452152	0.118241	0.0834277	0.342244	0.121279	0.0725341	0.0539865	0.133522	0.0440988	0.133768	0.0985679	0.263233	0.109057
0.348307	0.321324	0.133098	0.10421	0.124985	0.0653859	0.0989442	0.0478571	0.133601	0.13943	0.0377195	0.0526986	0.0672727	0.152152	0.0560726	0.116942	0.231474	0.115892	0.120137	0.0952309	0.176024	0.0528185	0.103915	0.104509	0.303243	0.126729	0.123346	0.0881699	0.147115	0.0399811	0.100309	0.0711065	0.336567	0.130852	0.0847775	0.0674745	0.133445	0.0452152	0.118241	0.0834277	0.342244	0.121279	0.0725341	0.0539865	0.133522	0.0440988	0.133768	0.0985679	0.263233	0.109057
0.348307	0.321324	0.133098	0.10421	0.124985	0.0653859	0.0989442	0.0478571	0.133601	0.13943	0.0377195	0.0526986	0.0672727	0.152152	0.0560726	0.116942	0.231474	0.115892	0.120137	0.0952309	0.176024	0.0528185	0.103915	0.104509	0.303243	0.126729	0.123346	0.0881699	0.147115	0.0399811	0.100309	0.0711065	0.336567	0.130852	0.0847775	0.0674745	0.133445	0.0452152	0.118241	0.0834277	0.342244	0.121279	0.0725341	0.0539865	0.133522	0.0440988	0.133768	0.0985679	0.263233	0.109057
0.348307	0.321324	0.133098	0.10421	0.124985	0.0653859	0.0989442	0.0478571	0.133601	0.13943	0.0377195	0.0526986	0.0672727	0.152152	0.0560726	0.116942	0.231474	0.115892	0.120137	0.0952309	0.176024	0.0528185	0.103915	0.104509	0.303243	0.126729	0.123346	0.0881699	0.147115	0.0399811	0.100309	0.0711065	0.336567	0.130852	0.0847775	0.0674745	0.133445	0.0452152	0.118241	0.0834277	0.342244	0.121279	0.0725341	0.0539865	0.133522	0.0440988	0.133768	0.0985679	0.263233	0.109057
0.147082	0.22593	0.102168	0.112353	0.222754	0.162106	0.22003	0.103335	0.187648	0.172907	0.0477101	0.0589941	0.0502088	0.10981	0.0224007	0.0545651	0.135297	0.0850709	0.24946	0.2144	0.172133	0.0583639	0.0605997	0.0246753	0.147602	0.10465	0.364636	0.162342	0.1343	0.0351571	0.036929	0.0143837	0.176906	0.105444	0.235125	0.17279	0.164714	0.0569811	0.0644276	0.023613	0.194024	0.125696	0.275267	0.137429	0.134947	0.0428446	0.0642629	0.0255305	0.155024	0.101755
0.147082	0.22593	0.102168	0.112353	0.222754	0.162106	0.22003	0.103335	0.187648	0.172907	0.0477101	0.0589941	0.0502088	0.10981	0.0224007	0.0545651	0.135297	0.0850709	0.24946	0.2144	0.172133	0.0583639	0.0605997	0.0246753	0.147602	0.10465	0.364636	0.162342	0.1343	0.0351571	0.036929	0.0143837	0.176906	0.105444	0.235125	0.17279	0.164714	0.0569811	0.0644276	0.023613	0.194024	0.125696	0.275267	0.137429	0.134947	0.0428446	0.0642629	0.0255305	0.155024	0.101755
0.147082	0.22593	0.102168	0.112353	0.222754	0.162106	0.22003	0.103335	0.187648	0.172907	0.0477101	0.0589941	0.0502088	0.10981	0.0224007	0.0545651	0.135297	0.0850709	0.24946	0.2144	0.172133	0.0583639	0.0605997	0.0246753	0.147602	0.10465	0.364636	0.162342	0.1343	0.0351571	0.036929	0.0143837	0.176906	0.105444	0.235125	0.17279	0.164714	0.0569811	0.0644276	0.023613	0.194024	0.125696	0.275267	0.137429	0.134947	0.0428446	0.0642629	0.0255305	0.155024	0.101755
0.147082	0.22593	0.102168	0.112353	0.222754	0.162106	0.22003	0.103335	0.187648	0.172907	0.0477101	0.0589941	0.0502088	0.10981	0.0224007	0.0545651	0.135297	0.0850709	0.24946	0.2144	0.172133	0.0583639	0.0605997	0.0246753	0.147602	0.10465	0.364636	0.162342	0.1343	0.0351571	0.036929	0.0143837	0.176906	0.105444	0.235125	0.17279	0.164714	0.0569811	0.0644276	0.023613	0.194024	0.125696	0.275267	0.137429	0.134947	0.0428446	0.0642629	0.0255305	0.155024	0.101755
0.147082	0.22593	0.102168	0.112353	0.222754	0.162106	0.22003	0.103335	0.187648	0.172907	0.0477101	0.0589941	0.0502088	0.10981	0.0224007	0.0545651	0.135297	0.0850709	0.24946	0.2144	0.172133	0.0583639	0.0605997	0.0246753	0.147602	0.10465	0.364636	0.162342	0.1343	0.0351571	0.036929	0.0143837	0.176906	0.105444	0.235125	0.17279	0.164714	0.0569811	0.0644276	0.023613	0.194024	0.125696	0.275267	0.137429	0.134947	0.0428446	0.0642629	0.0255305	0.155024	0.101755
0.0870966	0.156206	0.0765287	0.184529	0.194921	0.136983	0.393673	0.0844182	0.0941151	0.152479	0.032427	0.0563446	0.0798743	0.128064	0.0413651	0.100977	0.0729117	0.0526902	0.127739	0.285943	0.100869	0.0546433	0.167382	0.137822	0.0927487	0.116189	0.254851	0.299048	0.0807282	0.0422899	0.0743981	0.0397475	0.10342	0.109638	0.234697	0.306313	0.0905834	0.0362204	0.0722979	0.0468303	0.11926	0.185714	0.282266	0.198356	0.0791664	0.0348021	0.0688289	0.0316075	0.112007	0.131608
0.0870966	0.156206	0.0765287	0.184529	0.194921	0.136983	0.393673	0.0844182	0.0941151	0.152479	0.032427	0.0563446	0.0798743	0.128064	0.0413651	0.100977	0.0729117	0.0526902	0.127739	0.285943	0.100869	0.0546433	0.167382	0.137822	0.0927487	0.116189	0.254851	0.299048	0.0807282	0.0422899	0.0743981	0.0397475	0.10342	0.109638	0.234697	0.306313	0.0905834	0.0362204	0.0722979	0.0468303	0.11926	0.185714	0.282266	0.198356	0.0791664	0.0348021	0.0688289	0.0316075	0.112007	0.131608
0.0870966	0.156206	0.0765287	0.184529	0.194921	0.136983	0.393673	0.0844182	0.0941151	0.152479	0.032427	0.0563446	0.0798743	0.128064	0.0413651	0.100977	0.0729117	0.0526902	0.127739	0.285943	0.100869	0.0546433	0.167382	0.137822	0.0927487	0.116189	0.254851	0.299048	0.0807282	0.0422899	0.0743981	0.0397475	0.10342	0.109638	0.234697	0.306313	0.0905834	0.0362204	0.0722979	0.0468303	0.11926	0.185714	0.282266	0.198356	0.0791664	0.0348021	0.0688289	0.0316075	0.112007	0.131608
0.0870966	0.156206	0.0765287	0.184529	0.194921	0.136983	0.393673	0.0844182	0.0941151	0.152479	0.032427	0.0563446	0.0798743	0.128064	0.0413651	0.100977	0.0729117	0.0526902	0.127739	0.285943	0.100869	0.0546433	0.167382	0.137822	0.0927487	0.116189	0.254851	0.299048	0.0807282	0.0422899	0.0743981	0.0397475	0.10342	0.109638	0.234697	0.306313	0.0905834	0.0362204	0.0722979	0.0468303	0.11926	0.185714	0.282266	0.198356	0.0791664	0.0348021	0.0688289	0.0316075	0.112007	0.131608
0.0870966	0.156206	0.0765287	0.184529	0.194921	0.136983	0.393673	0.0844182	0.0941151	0.152479	0.032427	0.0563446	0.0798743	0.128064	0.0413651	0.100977	0.0729117	0.0526902	0.127739	0.285943	0.100869	0.0546433	0.167382	0.137822	0.0927487	0.116189	0.254851	0.299048	0.0807282	0.0422899	0.0743981	0.0397475	0.10342	0.109638	0.234697	0.306313	0.0905834	0.0362204	0.0722979	0.0468303	0.11926	0.185714	0.282266	0.198356	0.0791664	0.0348021	0.0688289	0.0316075	0.112007	0.131608
0.101439	0.129001	0.132863	0.0990226	0.304077	0.0834207	0.153296	0.0646174	0.145855	0.186814	0.033121	0.0612994	0.0642378	0.135844	0.065113	0.239981	0.0731361	0.125138	0.263924	0.153635	0.17398	0.0395191	0.0809161	0.0897523	0.127889	0.163701	0.248904	0.138422	0.157324	0.0322744	0.0603078	0.071179	0.0741119	0.279684	0.291358	0.0969449	0.126139	0.0283473	0.0508414	0.0525744	0.104881	0.296668	0.237161	0.0869361	0.150253	0.0338656	0.0501238	0.0401108	0.118617	0.121926
0.101439	0.129001	0.132863	0.0990226	0.304077	0.0834207	0.153296	0.0646174	0.145855	0.186814	0.033121	0.0612994	0.0642378	0.135844	0.065113	0.239981	0.0731361	0.125138	0.263924	0.153635	0.17398	0.0395191	0.0809161	0.0897523	0.127889	0.163701	0.248904	0.138422	0.157324	0.0322744	0.0603078	0.071179	0.0741119	0.279684	0.291358	0.0969449	0.126139	0.0283473	0.0508414	0.0525744	0.104881	0.296668	0.237161	0.0869361	0.150253	0.0338656	0.0501238	0.0401108	0.118617	0.121926
0.101439	0.129001	0.132863	0.0990226	0.304077	0.0834207	0.153296	0.0646174	0.145855	0.186814	0.033121	0.0612994	0.0642378	0.135844	0.065113	0.239981	0.0731361	0.125138	0.263924	0.153635	0.17398	0.0395191	0.0809161	0.0897523	0.127889	0.163701	0.248904	0.138422	0.157324	0.0322744	0.0603078	0.071179	0.0741119	0.279684	0.291358	0.0969449	0.126139	0.0283473	0.0508414	0.0525744	0.104881	0.296668	0.237161	0.0869361	0.150253	0.0338656	0.0501238	0.0401108	0.118617	0.121926
0.101439	0.129001	0.132863	0.0990226	0.304077	0.0834207	0.153296	0.0646174	0.145855	0.186814	0.033121	0.0612994	0.0642378	0.135844	0.065113	0.239981	0.0731361	0.125138	0.263924	0.153635	0.17398	0.0395191	0.0809161	0.0897523	0.127889	0.163701	0.248904	0.138422	0.157324	0.0322744	0.0603078	0.071179	0.0741119	0.279684	0.291358	0.0969449	0.126139	0.0283473	0.0508414	0.0525744	0.104881	0.296668	0.237161	0.0869361	0.150253	0.0338656	0.0501238	0.0401108	0.118617	0.121926
0.254467	0.101805	0.157166	0.0503174	0.138475	0.0449046	0.0660054	0.0431587	0.126299	0.119474	0.037475	0.049322	0.0927406	0.21699	0.127371	0.374028	0.204088	0.172337	0.165746	0.0694484	0.126149	0.0372126	0.0937203	0.131298	0.261463	0.171052	0.135513	0.0603089	0.115795	0.0347634	0.0923874	0.128717	0.247327	0.14866	0.104805	0.0589505	0.125377	0.0396713	0.109753	0.165455	0.260115	0.143949	0.0980037	0.0539102	0.131167	0.0459699	0.115934	0.150951	0.0834574	0.0561655
0.254467	0.101805	0.157166	0.0503174	0.138475	0.0449046	0.0660054	0.0431587	0.126299	0.119474	0.037475	0.049322	0.0927406	0.21699	0.127371	0.374028	0.204088	0.172337	0.165746	0.0694484	0.126149	0.0372126	0.0937203	0.131298	0.261463	0.171052	0.135513	0.0603089	0.115795	0.0347634	0.0923874	0.128717	0.247327	0.14866	0.104805	0.0589505	0.125377	0.0396713	0.109753	0.165455	0.260115	0.143949	0.0980037	0.0539102	0.131167	0.0459699	0.115934	0.150951	0.0834574	0.0561655
0.254467	0.101805	0.157166	0.0503174	0.138475	0.0449046	0.0660054	0.0431587	0.126299	0.119474	0.037475	0.049322	0.0927406	0.21699	0.127371	0.374028	0.204088	0.172337	0.165746	0.0694484	0.126149	0.0372126	0.0937203	0.131298	0.261463	0.171052	0.135513	0.0603089	0.115795	0.0347634	0.0923874	0.128717	0.247327	0.14866	0.104805	0.0589505	0.125377	0.0396713	0.109753	0.165455	0.260115	0.143949	0.0980037	0.0539102	0.131167	0.0459699	0.115934	0.150951	0.0834574	0.0561655
0.254467	0.101805	0.157166	0.0503174	0.138475	0.0449046	0.0660054	0.0431587	0.126299	0.119474	0.037475	0.049322	0.0927406	0.21699	0.127371	0.374028	0.204088	0.172337	0.165746	0.0694484	0.126149	0.0372126	0.0937203	0.131298	0.261463	0.171052	0.135513	0.0603089	0.115795	0.0347634	0.0923874	0.128717	0.247327	0.14866	0.104805	0.0589505	0.125377	0.0396713	0.109753	0.165455	0.260115	0.143949	0.0980037	0.0539102	0.131167	0.0459699	0.115934	0.150951	0.0834574	0.0561655
0.254467	0.101805	0.157166	0.0503174	0.138475	0.0449046	0.0660054	0.0431587	0.126299	0.119474	0.037475	0.049322	0.0927406	0.21699	0.127371	0.374028	0.204088	0.172337	0.165746	0.0694484	0.126149	0.0372126	0.0937203	0.131298	0.261463	0.171052	0.135513	0.0603089	0.115795	0.0347634	0.0923874	0.128717	0.247327	0.14866	0.104805	0.0589505	0.125377	0.0396713	0.109753	0.165455	0.260115	0.143949	0.0980037	0.0539102	0.131167	0.0459699	0.115934	0.150951	0.0834574	0.0561655
0.072161	0.1257	0.0904188	0.0600761	0.523258	0.0816661	0.205168	0.059904	0.0601615	0.220024	0.0169325	0.0828626	0.0194202	0.174646	0.0124796	0.195122	0.069395	0.104254	0.454835	0.171757	0.0784014	0.033806	0.0410397	0.0465113	0.080014	0.101233	0.512045	0.17572	0.0694901	0.0215821	0.0216354	0.0182812	0.080628	0.10378	0.443827	0.175216	0.0903868	0.0304109	0.0479208	0.0278297	0.12797	0.0983428	0.210194	0.0989455	0.208124	0.0709747	0.112993	0.0724556	0.118416	0.104437
0.072161	0.1257	0.0904188	0.0600761	0.523258	0.0816661	0.205168	0.059904	0.0601615	0.220024	0.0169325	0.0828626	0.0194202	0.174646	0.0124796	0.195122	0.069395	0.104254	0.454835	0.171757	0.0784014	0.033806	0.0410397	0.0465113	0.080014	0.101233	0.512045	0.17572	0.0694901	0.0215821	0.0216354	0.0182812	0.080628	0.10378	0.443827	0.175216	0.0903868	0.0304109	0.0479208	0.0278297	0.12797	0.0983428	0.210194	0.0989455	0.208124	0.0709747	0.112993	0.0724556	0.118416	0.104437
0.072161	0.1257	0.0904188	0.0600761	0.523258	0.0816661	0.205168	0.059904	0.0601615	0.220024	0.0169325	0.0828626	0.0194202	0.174646	0.0124796	0.195122	0.069395	0.104254	0.454835	0.171757	0.0784014	0.033806	0.0410397	0.0465113	0.080014	0.101233	0.512045	0.17572	0.0694901	0.0215821	0.0216354	0.0182812	0.080628	0.10378	0.443827	0.175216	0.0903868	0.0304109	0.0479208	0.0278297	0.12797	0.0983428	0.210194	0.0989455	0.208124	0.0709747	0.112993	0.0724556	0.118416	0.104437
0.072161	0.1257	0.0904188	0.0600761	0.523258	0.0816661	0.205168	0.059904	0.0601615	0.220024	0.0169325	0.0828626	0.0194202	0.174646	0.0124796	0.195122	0.069395	0.104254	0.454835	0.171757	0.0784014	0.033806	0.0410397	0.0465113	0.080014	0.101233	0.512045	0.17572	0.0694901	0.0215821	0.0216354	0.0182812	0.080628	0.10378	0.443827	0.175216	0.0903868	0.0304109	0.0479208	0.0278297	0.12797	0.0983428	0.210194	0.0989455	0.208124	0.0709747	0.112993	0.0724556	0.118416	0.104437
0.072161	0.1257	0.0904188	0.0600761	0.523258	0.0816661	0.205168	0.059904	0.0601615	0.220024	0.0169325	0.0828626	0.0194202	0.174646	0.0124796	0.195122	0.069395	0.104254	0.454835	0.171757	0.0784014	0.033806	0.0410397	0.0465113	0.080014	0.101233	0.512045	0.17572	0.0694901	0.0215821	0.0216354	0.0182812	0.080628	0.10378	0.443827	0.175216	0.0903868	0.0304109	0.0479208	0.0278297	0.12797	0.0983428	0.210194	0.0989455	0.208124	0.0709747	0.112993	0.0724556	0.118416	0.104437
0.0971903	0.115017	0.102336	0.215249	0.319745	0.236058	0.325065	0.124224	0.0964135	0.137554	0.015048	0.0391799	0.0240392	0.0761274	0.0201632	0.0565912	0.0839677	0.100956	0.360021	0.25039	0.109467	0.0235723	0.0370256	0.0346002	0.103694	0.151811	0.45845	0.173239	0.0685875	0.0128046	0.0178952	0.0135184	0.104593	0.133773	0.353869	0.247406	0.0860478	0.0173247	0.0325951	0.0243907	0.169925	0.256166	0.275476	0.130187	0.0965387	0.018205	0.0329559	0.020547	0.104591	0.146174
0.0971903	0.115017	0.102336	0.215249	0.319745	0.236058	0.325065	0.124224	0.0964135	0.137554	0.015048	0.0391799	0.0240392	0.0761274	0.0201632	0.0565912	0.0839677	0.100956	0.360021	0.25039	0.109467	0.0235723	0.0370256	0.0346002	0.103694	0.151811	0.45845	0.173239	0.0685875	0.0128046	0.0178952	0.0135184	0.104593	0.133773	0.353869	0.247406	0.0860478	0.0173247	0.0325951	0.0243907	0.169925	0.256166	0.275476	0.130187	0.0965387	0.018205	0.0329559	0.020547	0.104591	0.146174
0.0971903	0.115017	0.102336	0.215249	0.319745	0.236058	0.325065	0.124224	0.0964135	0.137554	0.015048	0.0391799	0.0240392	0.0761274	0.0201632	0.0565912	0.0839677	0.100956	0.360021	0.25039	0.109467	0.0235723	0.0370256	0.0346002	0.103694	0.151811	0.45845	0.173239	0.0685875	0.0128046	0.0178952	0.0135184	0.104593	0.133773	0.353869	0.247406	0.0860478	0.0173247	0.0325951	0.0243907	0.169925	0.256166	0.275476	0.130187	0.0965387	0.018205	0.0329559	0.020547	0.104591	0.146174
0.0971903	0.115017	0.102336	0.215249	0.319745	0.236058	0.325065	0.124224	0.0964135	0.137554	0.015048	0.0391799	0.0240392	0.0761274	0.0201632	0.0565912	0.0839677	0.100956	0.360021	0.25039	0.109467	0.0235723	0.0370256	0.0346002	0.103694	0.151811	0.45845	0.173239	0.0685875	0.0128046	0.0178952	0.0135184	0.104593	0.133773	0.353869	0.247406	0.0860478	0.0173247	0.0325951	0.0243907	0.169925	0.256166	0.275476	0.130187	0.0965387	0.018205	0.0329559	0.020547	0.104591	0.146174
0.0971903	0.115017	0.102336	0.215249	0.319745	0.236058	0.325065	0.124224	0.0964135	0.137554	0.015048	0.0391799	0.0240392	0.0761274	0.0201632	0.0565912	0.0839677	0.100956	0.360021	0.25039	0.109467	0.0235723	0.0370256	0.0346002	0.103694	0.151811	0.45845	0.173239	0.0685875	0.0128046	0.0178952	0.0135184	0.104593	0.133773	0.353869	0.247406	0.0860478	0.0173247	0.0325951	0.0243907	0.169925	0.256166	0.275476	0.130187	0.0965387	0.018205	0.0329559	0.020547	0.104591	0.146174
0.294163	0.219051	0.153397	0.107927	0.189282	0.122862	0.159963	0.115047	0.112027	0.177769	0.0263361	0.0662926	0.0446671	0.135033	0.0201647	0.056019	0.210363	0.149226	0.205262	0.17573	0.14333	0.0353422	0.055713	0.0250345	0.257687	0.152973	0.207885	0.16553	0.121816	0.0291533	0.0437822	0.0211731	0.284293	0.128423	0.148033	0.154126	0.128458	0.039484	0.0877802	0.0294036	0.236497	0.115978	0.155779	0.175859	0.144609	0.0511569	0.0930774	0.0270432	0.224752	0.128905
0.294163	0.219051	0.153397	0.107927	0.189282	0.122862	0.159963	0.115047	0.112027	0.177769	0.0263361	0.0662926	0.0446671	0.135033	0.0201647	0.056019	0.210363	0.149226	0.205262	0.17573	0.14333	0.0353422	0.055713	0.0250345	0.257687	0.152973	0.207885	0.16553	0.121816	0.0291533	0.0437822	0.0211731	0.284293	0.128423	0.148033	0.154126	0.128458	0.039484	0.0877802	0.0294036	0.236497	0.115978	0.155779	0.175859	0.144609	0.0511569	0.0930774	0.0270432	0.224752	0.128905
0.294163	0.219051	0.153397	0.107927	0.189282	0.122862	0.159963	0.115047	0.112027	0.177769	0.0263361	0.0662926	0.0446671	0.135033	0.0201647	0.056019	0.210363	0.149226	0.205262	0.17573	0.14333	0.0353422	0.055713	0.0250345	0.257687	0.152973	0.207885	0.16553	0.121816	0.0291533	0.0437822	0.0211731	0.284293	0.128423	0.148033	0.154126	0.128458	0.039484	0.0877802	0.0294036	0.236497	0.115978	0.155779	0.175859	0.144609	0.0511569	0.0930774	0.0270432	0.224752	0.128905
0.294163	0.219051	0.153397	0.107927	0.189282	0.122862	0.159963	0.115047	0.112027	0.177769	0.0263361	0.0662926	0.0446671	0.135033	0.0201647	0.056019	0.210363	0.149226	0.205262	0.17573	0.14333	0.0353422	0.055713	0.0250345	0.257687	0.152973	0.207885	0.16553	0.121816	0.0291533	0.0437822	0.0211731	0.284293	0.128423	0.148033	0.154126	0.128458	0.039484	0.0877802	0.0294036	0.236497	0.115978	0.155779	0.175859	0.144609	0.0511569	0.0930774	0.0270432	0.224752	0.128905
0.294163	0.219051	0.153397	0.107927	0.189282	0.122862	0.159963	0.115047	0.112027	0.177769	0.0263361	0.0662926	0.0446671	0.135033	0.0201647	0.056019	0.210363	0.149226	0.205262	0.17573	0.14333	0.0353422	0.055713	0.0250345	0.257687	0.152973	0.207885	0.16553	0.121816	0.0291533	0.0437822	0.0211731	0.284293	0.128423	0.148033	0.154126	0.128458	0.039484	0.0877802	0.0294036	0.236497	0.115978	0.155779	0.175859	0.144609	0.0511569	0.0930774	0.0270432	0.224752	0.128905
0.241545	0.234788	0.147114	0.0856468	0.284308	0.0785414	0.102895	0.0611099	0.0958447	0.177806	0.0217614	0.0635399	0.0469411	0.141804	0.0595905	0.156764	0.136452	0.114479	0.255571	0.0992504	0.114889	0.0353748	0.0943986	0.149585	0.231964	0.171387	0.313449	0.10125	0.0956382	0.0193917	0.0326531	0.0342669	0.275614	0.148699	0.24904	0.0944809	0.109786	0.0281631	0.0513688	0.0428479	0.324042	0.135076	0.14385	0.0814192	0.130794	0.0338163	0.0758829	0.0751193	0.174041	0.130857
0.241545	0.234788	0.147114	0.0856468	0.284308	0.0785414	0.102895	0.0611099	0.0958447	0.177806	0.0217614	0.0635399	0.0469411	0.141804	0.0595905	0.156764	0.136452	0.114479	0.255571	0.0992504	0.114889	0.0353748	0.0943986	0.149585	0.231964	0.171387	0.313449	0.10125	0.0956382	0.0193917	0.0326531	0.0342669	0.275614	0.148699	0.24904	0.0944809	0.109786	0.0281631	0.0513688	0.0428479	0.324042	0.135076	0.14385	0.0814192	0.130794	0.0338163	0.0758829	0.0751193	0.174041	0.130857
0.241545	0.234788	0.147114	0.0856468	0.284308	0.0785414	0.102895	0.0611099	0.0958447	0.177806	0.0217614	0.0635399	0.0469411	0.141804	0.0595905	0.156764	0.136452	0.114479	0.255571	0.0992504	0.114889	0.0353748	0.0943986	0.149585	0.231964	0.171387	0.313449	0.10125	0.0956382	0.0193917	0.0326531	0.0342669	0.275614	0.148699	0.24904	0.0944809	0.109786	0.0281631	0.0513688	0.0428479	0.324042	0.135076	0.14385	0.0814192	0.130794	0.0338163	0.0758829	0.0751193	0.174041	0.130857
0.241545	0.234788	0.147114	0.0856468	0.284308	0.0785414	0.102895	0.0611099	0.0958447	0.177806	0.0217614	0.0635399	0.0469411	0.141804	0.0595905	0.156764	0.136452	0.114479	0.255571	0.0992504	0.114889	0.0353748	0.0943986	0.149585	0.231964	0.171387	0.313449	0.10125	0.0956382	0.0193917	0.0326531	0.0342669	0.275614	0.148699	0.24904	0.0944809	0.109786	0.0281631	0.0513688	0.0428479	0.324042	0.135076	0.14385	0.0814192	0.130794	0.0338163	0.0758829	0.0751193	0.174041	0.130857
0.241545	0.234788	0.147114	0.0856468	0.284308	0.0785414	0.102895	0.0611099	0.0958447	0.177806	0.0217614	0.0635399	0.0469411	0.141804	0.0595905	0.156764	0.136452	0.114479	0.255571	0.0992504	0.114889	0.0353748	0.0943986	0.149585	0.231964	0.171387	0.313449	0.10125	0.0956382	0.0193917	0.0326531	0.0342669	0.275614	0.148699	0.24904	0.0944809	0.109786	0.0281631	0.0513688	0.0428479	0.324042	0.135076	0.14385	0.0814192	0.130794	0.0338163	0.0758829	0.0751193	0.174041	0.130857
0.091635	0.125965	0.0359535	0.044663	0.30418	0.0551205	0.334454	0.0495529	0.0742148	0.0988102	0.030323	0.0460563	0.0629665	0.199999	0.0662732	0.379833	0.0301313	0.0321222	0.271404	0.354798	0.103222	0.0540019	0.0902196	0.0641019	0.0466975	0.0377266	0.38361	0.299902	0.0599864	0.042918	0.0736598	0.055499	0.0992257	0.047237	0.306179	0.279609	0.0618913	0.027549	0.0778457	0.100464	0.188797	0.0740018	0.17042	0.146169	0.0774706	0.0343762	0.127027	0.18174	0.0592902	0.0335812
0.151899	0.195574	0.0955626	0.0802351	0.169979	0.0849733	0.16068	0.0760368	0.237109	0.166634	0.0509052	0.0640024	0.0812053	0.164585	0.0526598	0.167959	0.0770033	0.0784935	0.147684	0.133003	0.281592	0.0787425	0.109198	0.0942848	0.0967166	0.084555	0.29205	0.130047	0.192735	0.0717567	0.0793784	0.0527623	0.176544	0.117247	0.219907	0.119841	0.170194	0.0524139	0.0848684	0.0589853	0.175187	0.110236	0.255287	0.112879	0.133347	0.0524815	0.0920554	0.0685278	0.0884805	0.0776698
0.151899	0.195574	0.0955626	0.0802351	0.169979	0.0849733	0.16068	0.0760368	0.237109	0.166634	0.0509052	0.0640024	0.0812053	0.164585	0.0526598	0.167959	0.0770033	0.0784935	0.147684	0.133003	0.281592	0.0787425	0.109198	0.0942848	0.0967166	0.084555	0.29205	0.130047	0.192735	0.0717567	0.0793784	0.0527623	0.176544	0.117247	0.219907	0.119841	0.170194	0.0524139	0.0848684	0.0589853	0.175187	0.110236	0.255287	0.112879	0.133347	0.0524815	0.0920554	0.0685278	0.0884805	0.0776698
0.151899	0.195574	0.0955626	0.0802351	0.169979	0.0849733	0.16068	0.0760368	0.237109	0.166634	0.0509052	0.0640024	0.0812053	0.164585	0.0526598	0.167959	0.0770033	0.0784935	0.147684	0.133003	0.281592	0.0787425	0.109198	0.0942848	0.0967166	0.084555	0.29205	0.130047	0.192735	0.0717567	0.0793784	0.0527623	0.176544	0.117247	0.219907	0.119841	0.170194	0.0524139	0.0848684	0.0589853	0.175187	0.110236	0.255287	0.112879	0.133347	0.0524815	0.0920554	0.0685278	0.0884805	0.0776698
0.151899	0.195574	0.0955626	0.0802351	0.169979	0.0849733	0.16068	0.0760368	0.237109	0.166634	0.0509052	0.0640024	0.0812053	0.164585	0.0526598	0.167959	0.0770033	0.0784935	0.147684	0.133003	0.281592	0.0787425	0.109198	0.0942848	0.0967166	0.084555	0.29205	0.130047	0.192735	0.0717567	0.0793784	0.0527623	0.176544	0.117247	0.219907	0.119841	0.170194	0.0524139	0.0848684	0.0589853	0.175187	0.110236	0.255287	0.112879	0.133347	0.0524815	0.0920554	0.0685278	0.0884805	0.0776698
0.151899	0.195574	0.0955626	0.0802351	0.169979	0.0849733	0.16068	0.0760368	0.237109	0.166634	0.0509052	0.0640024	0.0812053	0.164585	0.0526598	0.167959	0.0770033	0.0784935	0.147684	0.133003	0.281592	0.0787425	0.109198	0.0942848	0.0967166	0.084555	0.29205	0.130047	0.192735	0.0717567	0.0793784	0.0527623	0.176544	0.117247	0.219907	0.119841	0.170194	0.0524139	0.0848684	0.0589853	0.175187	0.110236	0.255287	0.112879	0.133347	0.0524815	0.0920554	0.0685278	0.0884805	0.0776698
0.0771938	0.119683	0.093697	0.124623	0.488459	0.20967	0.206939	0.08135	0.0669338	0.217407	0.0310007	0.0817222	0.0275018	0.113968	0.00827533	0.0515775	0.0741688	0.149226	0.42655	0.137715	0.115228	0.0423895	0.0412768	0.0134468	0.063193	0.149773	0.472226	0.161274	0.100389	0.0250769	0.0214612	0.00660644	0.0730235	0.1194	0.450302	0.161787	0.102496	0.0424412	0.0401573	0.0103929	0.0668657	0.117235	0.343455	0.111284	0.204094	0.0715096	0.0658611	0.019696	0.0817044	0.156887
0.0771938	0.119683	0.093697	0.124623	0.488459	0.20967	0.206939	0.08135	0.0669338	0.217407	0.0310007	0.0817222	0.0275018	0.113968	0.00827533	0.0515775	0.0741688	0.149226	0.42655	0.137715	0.115228	0.0423895	0.0412768	0.0134468	0.063193	0.149773	0.472226	0.161274	0.100389	0.0250769	0.0214612	0.00660644	0.0730235	0.1194	0.450302	0.161787	0.102496	0.0424412	0.0401573	0.0103929	0.0668657	0.117235	0.343455	0.111284	0.204094	0.0715096	0.0658611	0.019696	0.0817044	0.156887
0.0771938	0.119683	0.093697	0.124623	0.488459	0.20967	0.206939	0.08135	0.0669338	0.217407	0.0310007	0.0817222	0.0275018	0.113968	0.00827533	0.0515775	0.0741688	0.149226	0.42655	0.137715	0.115228	0.0423895	0.0412768	0.0134468	0.063193	0.149773	0.472226	0.161274	0.100389	0.0250769	0.0214612	0.00660644	0.0730235	0.1194	0.450302	0.161787	0.102496	0.0424412	0.0401573	0.0103929	0.0668657	0.117235	0.343455	0.111284	0.204094	0.0715096	0.0658611	0.019696	0.0817044	0.156887
0.0771938	0.119683	0.093697	0.124623	0.488459	0.20967	0.206939	0.08135	0.0669338	0.217407	0.0310007	0.0817222	0.0275018	0.113968	0.00827533	0.0515775	0.0741688	0.149226	0.42655	0.137715	0.115228	0.0423895	0.0412768	0.0134468	0.063193	0.149773	0.472226	0.161274	0.100389	0.0250769	0.0214612	0.00660644	0.0730235	0.1194	0.450302	0.161787	0.102496	0.0424412	0.0401573	0.0103929	0.0668657	0.117235	0.343455	0.111284	0.204094	0.0715096	0.0658611	0.019696	0.0817044	0.156887
0.0771938	0.119683	0.093697	0.124623	0.488459	0.20967	0.206939	0.08135	0.0669338	0.217407	0.0310007	0.0817222	0.0275018	0.113968	0.00827533	0.0515775	0.0741688	0.149226	0.42655	0.137715	0.115228	0.0423895	0.0412768	0.0134468	0.063193	0.149773	0.472226	0.161274	0.100389	0.0250769	0.0214612	0.00660644	0.0730235	0.1194	0.450302	0.161787	0.102496	0.0424412	0.0401573	0.0103929	0.0668657	0.117235	0.343455	0.111284	0.204094	0.0715096	0.0658611	0.019696	0.0817044	0.156887
0.0553608	0.295688	0.030033	0.144784	0.322806	0.132608	0.5323	0.112973	0.0274411	0.0907311	0.00960183	0.0386494	0.0163541	0.0991647	0.00610281	0.0854018	0.0381168	0.0406848	0.297101	0.406982	0.0914875	0.0378393	0.0668021	0.0209858	0.0535832	0.066648	0.407726	0.339885	0.0662458	0.023905	0.030898	0.011109	0.0605114	0.0427998	0.340155	0.487633	0.0299355	0.0129154	0.0194022	0.00664732	0.159727	0.118847	0.303919	0.277344	0.0632884	0.0241435	0.0331513	0.0195802	0.089713	0.0624152
0.0553608	0.295688	0.030033	0.144784	0.322806	0.132608	0.5323	0.112973	0.0274411	0.0907311	0.00960183	0.0386494	0.0163541	0.0991647	0.00610281	0.0854018	0.0381168	0.0406848	0.297101	0.406982	0.0914875	0.0378393	0.0668021	0.0209858	0.0535832	0.066648	0.407726	0.339885	0.0662458	0.023905	0.030898	0.011109	0.0605114	0.0427998	0.340155	0.487633	0.0299355	0.0129154	0.0194022	0.00664732	0.159727	0.118847	0.303919	0.277344	0.0632884	0.0241435	0.0331513	0.0195802	0.089713	0.0624152
0.0553608	0.295688	0.030033	0.144784	0.322806	0.132608	0.5323	0.112973	0.0274411	0.0907311	0.00960183	0.0386494	0.0163541	0.0991647	0.00610281	0.0854018	0.0381168	0.0406848	0.297101	0.406982	0.0914875	0.0378393	0.0668021	0.0209858	0.0535832	0.066648	0.407726	0.339885	0.0662458	0.023905	0.030898	0.011109	0.0605114	0.0427998	0.340155	0.487633	0.0299355	0.0129154	0.0194022	0.00664732	0.159727	0.118847	0.303919	0.277344	0.0632884	0.0241435	0.0331513	0.0195802	0.089713	0.0624152
0.0553608	0.295688	0.030033	0.144784	0.322806	0.132608	0.5323	0.112973	0.0274411	0.0907311	0.00960183	0.0386494	0.0163541	0.0991647	0.00610281	0.0854018	0.0381168	0.0406848	0.297101	0.406982	0.0914875	0.0378393	0.0668021	0.0209858	0.0535832	0.066648	0.407726	0.339885	0.0662458	0.023905	0.030898	0.011109	0.0605114	0.0427998	0.340155	0.487633	0.0299355	0.0129154	0.0194022	0.00664732	0.159727	0.118847	0.303919	0.277344	0.0632884	0.0241435	0.0331513	0.0195802	0.089713	0.0624152
0.0553608	0.295688	0.030033	0.144784	0.322806	0.132608	0.5323	0.112973	0.0274411	0.0907311	0.00960183	0.0386494	0.0163541	0.0991647	0.00610281	0.0854018	0.0381168	0.0406848	0.297101	0.406982	0.0914875	0.0378393	0.0668021	0.0209858	0.0535832	0.066648	0.407726	0.339885	0.0662458	0.023905	0.030898	0.011109	0.0605114	0.0427998	0.340155	0.487633	0.0299355	0.0129154	0.0194022	0.00664732	0.159727	0.118847	0.303919	0.277344	0.0632884	0.0241435	0.0331513	0.0195802	0.089713	0.0624152
0.140546	0.166129	0.20833	0.152364	0.409689	0.164988	0.0923496	0.0924029	0.080695	0.141776	0.0169436	0.0445465	0.027187	0.113405	0.0242594	0.124389	0.0983375	0.211934	0.336541	0.110838	0.100394	0.0232581	0.0531558	0.0655419	0.140459	0.342209	0.29846	0.0687263	0.0831371	0.0154712	0.0270807	0.0244562	0.133754	0.236051	0.3394	0.0994551	0.106294	0.022614	0.0349606	0.0274713	0.158696	0.189193	0.260186	0.134451	0.137655	0.034004	0.0490077	0.0368067	0.134622	0.268539
0.140546	0.166129	0.20833	0.152364	0.409689	0.164988	0.0923496	0.0924029	0.080695	0.141776	0.0169436	0.0445465	0.027187	0.113405	0.0242594	0.124389	0.0983375	0.211934	0.336541	0.110838	0.100394	0.0232581	0.0531558	0.0655419	0.140459	0.342209	0.29846	0.0687263	0.0831371	0.0154712	0.0270807	0.0244562	0.133754	0.236051	0.3394	0.0994551	0.106294	0.022614	0.0349606	0.0274713	0.158696	0.189193	0.260186	0.134451	0.137655	0.034004	0.0490077	0.0368067	0.134622	0.268539
0.140546	0.166129	0.20833	0.152364	0.409689	0.164988	0.0923496	0.0924029	0.080695	0.141776	0.0169436	0.0445465	0.027187	0.113405	0.0242594	0.124389	0.0983375	0.211934	0.336541	0.110838	0.100394	0.0232581	0.0531558	0.0655419	0.140459	0.342209	0.29846	0.0687263	0.0831371	0.0154712	0.0270807	0.0244562	0.133754	0.236051	0.3394	0.0994551	0.106294	0.022614	0.0349606	0.0274713	0.158696	0.189193	0.260186	0.134451	0.137655	0.034004	0.0490077	0.0368067	0.134622	0.268539
0.140546	0.166129	0.20833	0.152364	0.409689	0.164988	0.0923496	0.0924029	0.080695	0.141776	0.0169436	0.0445465	0.027187	0.113405	0.0242594	0.124389	0.0983375	0.211934	0.336541	0.110838	0.100394	0.0232581	0.0531558	0.0655419	0.140459	0.342209	0.29846	0.0687263	0.0831371	0.0154712	0.0270807	0.0244562	0.133754	0.236051	0.3394	0.0994551	0.106294	0.022614	0.0349606	0.0274713	0.158696	0.189193	0.260186	0.134451	0.137655	0.034004	0.0490077	0.0368067	0.134622	0.268539
0.140546	0.166129	0.20833	0.152364	0.409689	0.164988	0.0923496	0.0924029	0.080695	0.141776	0.0169436	0.0445465	0.027187	0.113405	0.0242594	0.124389	0.0983375	0.211934	0.336541	0.110838	0.100394	0.0232581	0.0531558	0.0655419	0.140459	0.342209	0.29846	0.0687263	0.0831371	0.0154712	0.0270807	0.0244562	0.133754	0.236051	0.3394	0.0994551	0.106294	0.022614	0.0349606	0.0274713	0.158696	0.189193	0.260186	0.134451	0.137655	0.034004	0.0490077	0.0368067	0.134622	0.268539
0.214644	0.187388	0.240084	0.182969	0.349224	0.34767	0.0503719	0.0676159	0.0807168	0.0895978	0.0144812	0.026744	0.0241725	0.0472986	0.0263065	0.0507162	0.186341	0.219793	0.361335	0.0607885	0.10079	0.0194585	0.0310006	0.020494	0.174583	0.251443	0.450344	0.0357563	0.0530598	0.0108	0.0143824	0.00963144	0.196492	0.244551	0.406815	0.0501098	0.0577721	0.0113876	0.0181211	0.0147514	0.211644	0.193987	0.377111	0.0763339	0.0572013	0.0162868	0.0284093	0.039026	0.169828	0.214333
0.0544762	0.0721414	0.03473	0.0336258	0.131005	0.0677291	0.338909	0.0572949	0.134614	0.175996	0.153069	0.14124	0.0960375	0.209986	0.0571588	0.241987	0.0328728	0.0359886	0.215437	0.145294	0.169919	0.199115	0.112932	0.088442	0.0548873	0.0377194	0.201005	0.179395	0.150031	0.266407	0.0754865	0.0350693	0.0911607	0.0547666	0.152634	0.205895	0.138986	0.269591	0.0624067	0.0245591	0.133502	0.0634196	0.136844	0.154124	0.121449	0.141306	0.122428	0.126927	0.0394586	0.0293579
0.094433	0.106928	0.0789959	0.0608293	0.384885	0.082614	0.20348	0.0615931	0.126257	0.166415	0.0377522	0.0866571	0.048789	0.248432	0.0254077	0.18653	0.0559162	0.0852951	0.394162	0.212614	0.144111	0.041179	0.0433131	0.023409	0.0833194	0.114967	0.394246	0.168231	0.13165	0.039343	0.0434064	0.0248368	0.094375	0.0802306	0.348569	0.170382	0.116752	0.0475639	0.0959156	0.0462115	0.164701	0.0955412	0.181897	0.0986439	0.140419	0.0661625	0.157519	0.0951159	0.110512	0.0965981
0.0467374	0.180722	0.02463	0.0729058	0.549111	0.132855	0.263119	0.109312	0.0518763	0.197945	0.0319724	0.0688112	0.0207627	0.127105	0.0117919	0.110344	0.037274	0.0385391	0.332145	0.218394	0.129339	0.0557807	0.0874267	0.101101	0.053558	0.0432933	0.428958	0.255691	0.10516	0.0413972	0.039979	0.0319629	0.0534621	0.0303615	0.539713	0.254229	0.0582118	0.0288271	0.0234431	0.0117528	0.174469	0.0726014	0.239753	0.221403	0.152792	0.0370586	0.0578879	0.0440353	0.0820968	0.06125
0.3589	0.195157	0.127388	0.155558	0.349925	0.190365	0.0639602	0.0745679	0.0716365	0.279919	0.0126045	0.0400154	0.0115084	0.0426003	0.00407735	0.0218167	0.440361	0.140024	0.196234	0.0757523	0.0983397	0.0238912	0.0205106	0.00488679	0.414053	0.152081	0.207288	0.0566642	0.12969	0.0182633	0.0159198	0.00603954	0.339299	0.149647	0.349068	0.0559168	0.0808247	0.0107703	0.0112449	0.00323055	0.221195	0.241302	0.225248	0.0685651	0.198424	0.0165106	0.0201965	0.00855765	0.314004	0.154569
0.212783	0.127457	0.143244	0.0749799	0.104285	0.0660854	0.191116	0.0542103	0.139165	0.163087	0.0422403	0.0897436	0.0864424	0.226253	0.0807251	0.198184	0.21353	0.129909	0.115638	0.228261	0.14428	0.0338824	0.0732989	0.0612	0.261491	0.165592	0.131199	0.14223	0.121501	0.0362189	0.0824733	0.0592955	0.218641	0.126136	0.0997108	0.177521	0.125453	0.0472951	0.113269	0.0919746	0.226566	0.122531	0.102296	0.0759828	0.125122	0.0627942	0.161476	0.123232	0.185222	0.142329
0.157159	0.280681	0.0682119	0.077219	0.120913	0.0632811	0.333195	0.0541911	0.186857	0.121483	0.0244071	0.0498628	0.0616383	0.158875	0.0476179	0.194407	0.0879036	0.0598077	0.143698	0.222298	0.215388	0.0729372	0.108158	0.0898094	0.177416	0.0910884	0.188875	0.231589	0.166173	0.0348682	0.0643603	0.0456298	0.158602	0.0838025	0.144689	0.314436	0.158149	0.02748	0.0668153	0.0460257	0.221544	0.0985105	0.113292	0.19237	0.163703	0.0323571	0.0940122	0.0842115	0.161734	0.0857026
0.0889276	0.0136351	0.0647484	0.0112297	0.120605	0.022464	0.112725	0.0447954	0.165123	0.143046	0.058302	0.0559968	0.143661	0.204278	0.245909	0.504555	0.0410781	0.0505251	0.110075	0.0632939	0.149623	0.0711865	0.186642	0.327577	0.0985205	0.0661796	0.131271	0.118133	0.163334	0.054692	0.118683	0.249187	0.0647105	0.0362712	0.0745013	0.0992298	0.141203	0.0563395	0.168856	0.358889	0.114371	0.0471863	0.0797231	0.20236	0.126274	0.0485419	0.155998	0.225546	0.0211377	0.0256597
0.0613064	0.199353	0.0734878	0.0311108	0.479579	0.0901352	0.0981382	0.041114	0.0824996	0.107684	0.0378986	0.0589458	0.0710591	0.144837	0.0960317	0.32682	0.0638201	0.0655255	0.458943	0.0873635	0.0797822	0.0525426	0.0754175	0.116605	0.0777654	0.0744389	0.465376	0.0897128	0.0758599	0.0555636	0.0602011	0.101082	0.0630127	0.0828084	0.484388	0.0850726	0.0794449	0.0417269	0.0677842	0.0957624	0.0796567	0.0777547	0.447233	0.0966706	0.0833091	0.0382921	0.083527	0.0935569	0.0818006	0.043991
0.112465	0.232322	0.0589088	0.098596	0.441616	0.0936731	0.237041	0.0773969	0.0793324	0.157963	0.0187995	0.0541908	0.0265101	0.134107	0.0253273	0.151751	0.0488835	0.0706844	0.343759	0.173237	0.129162	0.0420678	0.0859803	0.106226	0.141713	0.0787295	0.249571	0.199105	0.149181	0.0376362	0.0713084	0.0727564	0.116339	0.0762273	0.438444	0.194139	0.0888901	0.0219619	0.0355349	0.0284645	0.294856	0.098975	0.159155	0.161247	0.12958	0.0368675	0.0692597	0.0500597	0.0948284	0.0757083
0.253024	0.276743	0.226166	0.263706	0.254719	0.11293	0.083686	0.0572675	0.07355	0.0993565	0.0186352	0.029584	0.0456255	0.0913927	0.0445951	0.06902	0.166349	0.270843	0.222343	0.0897642	0.0945481	0.0281299	0.0610336	0.0669902	0.279424	0.294194	0.175379	0.0646904	0.0770956	0.0213608	0.0460949	0.04176	0.267378	0.307171	0.20259	0.0625946	0.0678537	0.0174352	0.0437744	0.031203	0.298463	0.263183	0.172867	0.0662003	0.0776114	0.0209873	0.0551829	0.0455045	0.254648	0.225749
0.113988	0.0990599	0.0749765	0.0622018	0.221189	0.0607013	0.137235	0.0645768	0.217337	0.284309	0.0559383	0.0789552	0.0863577	0.168968	0.0929784	0.181228	0.084875	0.0716656	0.188401	0.141649	0.234916	0.0707739	0.0984205	0.109299	0.131005	0.136914	0.153028	0.130596	0.297784	0.0508974	0.0603548	0.0394196	0.110274	0.0980839	0.209523	0.122231	0.290408	0.055002	0.0691859	0.0452922	0.145792	0.0966217	0.104957	0.106075	0.331508	0.0573998	0.090882	0.0667653	0.0759677	0.0757195
0.232664	0.41811	0.205414	0.210838	0.456687	0.15948	0.0319847	0.0475932	0.0452908	0.0667311	0.0100127	0.0187971	0.0133233	0.0513274	0.00462453	0.0271223	0.289217	0.182186	0.348807	0.0474299	0.0849333	0.0173962	0.0225874	0.00744402	0.16132	0.249823	0.488455	0.0305794	0.0456825	0.0107355	0.0103251	0.00307971	0.13604	0.207671	0.571981	0.0330372	0.0321675	0.00661632	0.00914066	0.00334637	0.113421	0.360719	0.418197	0.0522227	0.0305075	0.00707107	0.0130837	0.00477867	0.191032	0.281546
0.228178	0.306703	0.119645	0.127424	0.505972	0.17561	0.0863658	0.104514	0.0365589	0.117553	0.0100053	0.0391843	0.00987437	0.0863905	0.00340026	0.0426219	0.229899	0.140842	0.418023	0.117145	0.0539467	0.0160513	0.0182336	0.00585875	0.260021	0.164338	0.372589	0.091435	0.0671731	0.01579	0.020235	0.00841944	0.172467	0.108502	0.548242	0.102748	0.0378632	0.0106611	0.0140117	0.00550506	0.258818	0.118799	0.322802	0.15476	0.0678416	0.0205043	0.0332684	0.0232073	0.234535	0.151897
0.270819	0.446096	0.0754537	0.0827745	0.0696248	0.0444893	0.273049	0.0433101	0.198896	0.138111	0.0364639	0.0507192	0.0613592	0.125449	0.0143348	0.0690504	0.357528	0.0613596	0.0608746	0.167711	0.19696	0.0498491	0.0864744	0.0192439	0.349926	0.0553377	0.100852	0.257471	0.138637	0.0306011	0.0543837	0.0127915	0.32258	0.0831834	0.0785305	0.182947	0.173042	0.0515375	0.0804048	0.0277754	0.433403	0.0728208	0.0577138	0.12086	0.170415	0.0466366	0.0679732	0.0301782	0.519659	0.0667183
0.14458	0.313162	0.0367658	0.105158	0.323336	0.163493	0.367395	0.182879	0.0659595	0.114899	0.0270964	0.0317969	0.0259147	0.0567998	0.00895159	0.031812	0.166815	0.0464355	0.302483	0.31469	0.0885462	0.0257036	0.0375227	0.017804	0.170547	0.0466038	0.253328	0.35566	0.115557	0.0241412	0.025123	0.00903991	0.164798	0.052694	0.305525	0.345084	0.0824679	0.0206027	0.0213133	0.00751469	0.28641	0.0984095	0.174782	0.258937	0.119044	0.0203168	0.0284346	0.0136654	0.284655	0.0796692
0.393868	0.341539	0.0668023	0.102795	0.0382338	0.0449623	0.144472	0.0671499	0.15338	0.136806	0.0306643	0.0405355	0.108082	0.149301	0.064499	0.116911	0.232683	0.0711566	0.0678083	0.202014	0.174191	0.0400093	0.13319	0.0789486	0.188191	0.055064	0.0398313	0.246561	0.296187	0.0261077	0.0992212	0.0488364	0.260558	0.090479	0.0358097	0.256184	0.255661	0.0160268	0.0666263	0.0186555	0.333998	0.0730303	0.0283908	0.20581	0.265847	0.0137189	0.0585942	0.0206116	0.212116	0.0823405
0.0346608	0.182064	0.017598	0.0627072	0.211597	0.150287	0.677178	0.428485	0.0288135	0.0916106	0.00859435	0.0294209	0.0190897	0.0451563	0.00246942	0.0102695	0.0393793	0.0283492	0.215554	0.616586	0.0436205	0.0161687	0.0368548	0.00348814	0.0391285	0.0219133	0.232005	0.65915	0.0230818	0.00757161	0.0157828	0.00136646	0.052799	0.0273783	0.225747	0.634517	0.0307642	0.00949826	0.0168632	0.00243303	0.118818	0.0477269	0.150692	0.559128	0.0697071	0.0194707	0.0212238	0.0132337	0.0787018	0.0362047
0.140985	0.185428	0.0704877	0.0929536	0.405592	0.273598	0.189489	0.131442	0.0772458	0.15981	0.0421322	0.0623084	0.0388021	0.0800244	0.0352657	0.0144355	0.190491	0.117913	0.249321	0.11476	0.168969	0.0697446	0.0733024	0.0154987	0.311271	0.0837987	0.308245	0.0955388	0.0838911	0.0455498	0.051791	0.0199146	0.119862	0.0735902	0.48245	0.182062	0.0667041	0.0280827	0.0349301	0.0123191	0.213777	0.127137	0.279067	0.103871	0.110559	0.0508285	0.0693128	0.0454472	0.209251	0.112678
0.160679	0.284181	0.08361	0.0956871	0.532224	0.160931	0.105442	0.0907657	0.047352	0.147906	0.0264289	0.0978506	0.0327218	0.100235	0.0115415	0.0224439	0.102604	0.0937246	0.515395	0.12495	0.0686281	0.049344	0.034813	0.0105413	0.124247	0.110605	0.532434	0.0872099	0.0593307	0.0509302	0.0286089	0.00663332	0.235333	0.102645	0.459144	0.0831795	0.0486866	0.0334509	0.029446	0.00811451	0.224802	0.101917	0.474325	0.0819145	0.0433658	0.0310864	0.0305612	0.0120275	0.240233	0.0902667
0.0850313	0.23234	0.05467	0.0903852	0.673093	0.306816	0.121169	0.0675336	0.0357573	0.118008	0.0164797	0.0454101	0.00998978	0.0859436	0.00380896	0.0535628	0.114458	0.105647	0.511411	0.12483	0.0780914	0.0372951	0.021945	0.00632336	0.199041	0.155472	0.372905	0.103352	0.0898509	0.0331246	0.03038	0.0158749	0.108471	0.0739622	0.622397	0.11505	0.0380597	0.019839	0.0164306	0.00579062	0.366364	0.103932	0.131639	0.0726332	0.156199	0.0461006	0.0800323	0.0431	0.109401	0.0962812
0.104701	0.180024	0.0678598	0.0901941	0.429015	0.106257	0.247721	0.0596847	0.0801101	0.157436	0.0363648	0.0855727	0.0283778	0.195323	0.00585084	0.125508	0.148982	0.120318	0.286562	0.150005	0.176535	0.0622791	0.0465177	0.00880129	0.100247	0.0880675	0.488344	0.160916	0.0844441	0.0387764	0.0327702	0.00643565	0.120713	0.118378	0.364751	0.170051	0.109869	0.0434574	0.0564815	0.0162995	0.188516	0.13189	0.253876	0.13569	0.127783	0.0522942	0.0918913	0.0180601	0.185065	0.129436
0.129961	0.200262	0.0970353	0.135975	0.544612	0.383042	0.165155	0.146315	0.0357094	0.0697793	0.0130163	0.0238719	0.0114272	0.0314173	0.00308361	0.00933749	0.193776	0.16681	0.403105	0.126652	0.0597367	0.0204963	0.0226602	0.00676415	0.176463	0.168571	0.448651	0.135365	0.040397	0.0131717	0.0136215	0.00376025	0.147455	0.119345	0.525147	0.136395	0.0421852	0.0137637	0.012852	0.00285755	0.246648	0.172438	0.345914	0.10321	0.0754992	0.0223918	0.0260784	0.00782122	0.171054	0.125948
0.17548	0.327598	0.0492619	0.103877	0.0719176	0.0797597	0.418524	0.171039	0.114712	0.150433	0.0344328	0.0329808	0.0442461	0.10305	0.0914263	0.0312626	0.218549	0.0594264	0.097205	0.364357	0.140085	0.0244265	0.0648241	0.0311268	0.303769	0.0860913	0.0779287	0.245846	0.147364	0.0359815	0.0705427	0.0324776	0.300822	0.0852227	0.0783929	0.309784	0.119438	0.0264596	0.0530283	0.026852	0.343554	0.0851133	0.0669403	0.207204	0.0992997	0.0519223	0.0563743	0.0895926	0.270837	0.0785062
0.182104	0.187564	0.121814	0.133014	0.326232	0.346905	0.215814	0.151372	0.0685065	0.0739556	0.0338946	0.038835	0.0399701	0.0523513	0.0116643	0.0160038	0.133907	0.107207	0.300919	0.185177	0.116786	0.0735954	0.0674551	0.0149535	0.131508	0.14742	0.327349	0.18471	0.101377	0.0528741	0.0450825	0.00967908	0.134876	0.101466	0.400926	0.207417	0.0628719	0.0406374	0.042722	0.00908265	0.161713	0.142261	0.383848	0.166494	0.0608723	0.0334298	0.0414799	0.00990167	0.158939	0.144365
0.146434	0.454849	0.0469772	0.137763	0.59683	0.0932693	0.126619	0.0880934	0.0429732	0.105163	0.0196737	0.0358897	0.0145854	0.0666289	0.00590767	0.0183443	0.157175	0.0708569	0.471096	0.144091	0.0822862	0.0362573	0.028636	0.00960099	0.19358	0.0832162	0.509675	0.106147	0.0486373	0.0318844	0.0205111	0.00634892	0.157224	0.0789693	0.511877	0.135108	0.0656153	0.0236018	0.0221385	0.00546575	0.425213	0.0882868	0.162775	0.160946	0.0770079	0.0191037	0.0439313	0.0227365	0.314777	0.110866
0.119113	0.303869	0.0570099	0.0813375	0.297978	0.0904312	0.382003	0.144495	0.0940598	0.218804	0.022467	0.0576392	0.0226751	0.0833132	0.00469363	0.0201115	0.140738	0.0565994	0.245712	0.348809	0.132673	0.0271882	0.0392866	0.00899388	0.164388	0.071618	0.28683	0.279423	0.12218	0.0300915	0.036207	0.00926175	0.148028	0.0808618	0.257423	0.305562	0.128632	0.0320907	0.0405217	0.00688075	0.286303	0.0911675	0.125539	0.191232	0.184106	0.0422664	0.0639524	0.0154348	0.227716	0.0715314
0.0618384	0.247639	0.0460332	0.126128	0.327619	0.159178	0.47282	0.215773	0.0426174	0.104008	0.016133	0.029523	0.0271387	0.0747446	0.00580048	0.0430061	0.0905671	0.0741077	0.249123	0.375168	0.0981712	0.0290703	0.0647842	0.019009	0.102859	0.110935	0.329133	0.286418	0.0920741	0.0284653	0.0409483	0.00916712	0.0742515	0.0584568	0.313197	0.480599	0.0397425	0.0110614	0.0178708	0.00482056	0.135966	0.109064	0.267496	0.36789	0.0805307	0.0129839	0.0197649	0.00630534	0.0818119	0.0684893
0.0633417	0.21236	0.0462499	0.096091	0.684003	0.259179	0.144003	0.0871243	0.0289448	0.0877947	0.0170413	0.0373467	0.0123691	0.130556	0.00404694	0.0895479	0.106243	0.102414	0.546186	0.133613	0.0527554	0.02632	0.0222993	0.0101694	0.0783517	0.0657524	0.641617	0.142442	0.0364151	0.0179042	0.0130527	0.00446505	0.069683	0.0574425	0.677433	0.12621	0.0309578	0.0176002	0.0148386	0.00583464	0.105019	0.0544901	0.600416	0.128058	0.0422853	0.0191725	0.033644	0.0169149	0.11502	0.110203
0.181965	0.301063	0.0775642	0.107946	0.374566	0.176022	0.261452	0.132353	0.0679917	0.148029	0.0169297	0.0446959	0.0156168	0.0756451	0.00391434	0.0142448	0.222199	0.113539	0.219432	0.198522	0.15025	0.0389553	0.0483967	0.00870427	0.173077	0.0908316	0.343061	0.239046	0.100598	0.0240592	0.025521	0.00380617	0.152095	0.0739793	0.414989	0.233961	0.0686105	0.0215305	0.031203	0.0036322	0.301721	0.104255	0.265034	0.122715	0.105248	0.0320585	0.0579676	0.0110026	0.198266	0.0986181
0.167437	0.456892	0.179937	0.112363	0.481955	0.0689018	0.070115	0.0387329	0.0554327	0.098308	0.0140666	0.0410303	0.0192702	0.128114	0.0117865	0.0556579	0.204115	0.183518	0.397375	0.0600872	0.0673788	0.0240107	0.0417451	0.0217706	0.141566	0.19142	0.524973	0.0591675	0.0416336	0.0122023	0.0197656	0.00927153	0.172672	0.185152	0.462692	0.0563203	0.0542732	0.0158423	0.0365489	0.0165004	0.345279	0.190724	0.205137	0.0466622	0.0848752	0.0268379	0.0630651	0.0374201	0.263811	0.199511
0.165714	0.409575	0.0502251	0.0995047	0.174139	0.0786179	0.398925	0.104382	0.0877775	0.0851307	0.0222574	0.0308054	0.0617421	0.108746	0.0392209	0.0832379	0.171599	0.0663028	0.124719	0.341558	0.128044	0.0313786	0.0859516	0.0504477	0.126021	0.0687574	0.188001	0.395232	0.11785	0.0265223	0.0549573	0.0226582	0.185953	0.0634196	0.193926	0.411022	0.0780954	0.0149757	0.0393185	0.0132888	0.331579	0.0815556	0.113107	0.29221	0.0790213	0.0164583	0.0551837	0.0308845	0.203239	0.0721407
0.0586494	0.257961	0.0224988	0.065629	0.143252	0.124699	0.646577	0.250958	0.0796046	0.144845	0.0121104	0.0381261	0.0322012	0.096671	0.00510618	0.0211123	0.0862833	0.0319825	0.195703	0.51953	0.0977936	0.0195016	0.0419729	0.00723271	0.0636908	0.0223706	0.194484	0.596782	0.0708065	0.0140167	0.032935	0.00491396	0.0939352	0.0339805	0.137795	0.583912	0.0938741	0.0172461	0.0344858	0.00477124	0.277768	0.0692523	0.121344	0.27739	0.123614	0.0409142	0.0755516	0.0141659	0.142584	0.0448344
0.126579	0.403103	0.0489729	0.104447	0.578775	0.163481	0.180495	0.096698	0.0294442	0.0779621	0.0142284	0.0392976	0.0158621	0.0768995	0.0056431	0.0381118	0.108083	0.107336	0.519662	0.135578	0.0542692	0.0337792	0.0296282	0.0116641	0.13089	0.0802926	0.450494	0.229255	0.0487484	0.032904	0.0203875	0.00702738	0.0866278	0.0501942	0.59962	0.206808	0.0244782	0.0141738	0.0147838	0.00331397	0.166887	0.0604959	0.373429	0.290786	0.0433285	0.0251175	0.0297733	0.0101836	0.216135	0.104303
0.0764495	0.203323	0.0385178	0.0592791	0.523933	0.286951	0.299085	0.254303	0.0286574	0.0629675	0.0192078	0.0340046	0.0118485	0.0763413	0.00230096	0.0228311	0.108135	0.0906436	0.438298	0.20731	0.0697495	0.0427389	0.0358136	0.00731094	0.0681043	0.0631708	0.543281	0.251652	0.0335437	0.0228785	0.0147066	0.0026635	0.0634945	0.0461274	0.534758	0.289297	0.0276744	0.0201637	0.0156573	0.0028276	0.283723	0.0593446	0.169999	0.332921	0.0508378	0.0323093	0.0596014	0.0112639	0.0701533	0.0525863
0.208266	0.394409	0.0956733	0.128102	0.308578	0.15091	0.217253	0.0788649	0.0628489	0.0957264	0.0205182	0.0244676	0.0468124	0.0712076	0.0400511	0.0563122	0.145009	0.087894	0.338187	0.172885	0.0968911	0.0284846	0.0788776	0.0517718	0.144584	0.119323	0.333489	0.173227	0.0944881	0.0238409	0.0672264	0.043822	0.152475	0.132663	0.427771	0.180762	0.054694	0.00946512	0.0245362	0.0176339	0.195281	0.163834	0.337867	0.166305	0.0770011	0.0104673	0.029139	0.0201047	0.136152	0.0957786
0.120801	0.511669	0.0497514	0.0782525	0.301045	0.0786144	0.43844	0.0861544	0.0451288	0.0894328	0.0166207	0.0277964	0.0220463	0.0918847	0.00616668	0.0361955	0.0707277	0.0571861	0.325631	0.450563	0.0510555	0.0161532	0.0226367	0.00604723	0.0781252	0.0621418	0.416201	0.375536	0.0325568	0.0138339	0.017443	0.00416243	0.117851	0.0445629	0.326158	0.444196	0.0362677	0.00901633	0.017205	0.0047432	0.492438	0.0926032	0.107118	0.124447	0.0909872	0.0196429	0.0523884	0.0203753	0.157466	0.068528
0.109573	0.400684	0.0959574	0.112964	0.513708	0.107714	0.149275	0.0589067	0.0652901	0.140771	0.0165998	0.0537584	0.0145182	0.0897652	0.0350784	0.0354363	0.141273	0.116165	0.424479	0.138103	0.100669	0.0405187	0.0304334	0.00835842	0.109846	0.106031	0.540417	0.114228	0.0698217	0.0300652	0.0206694	0.00892164	0.132636	0.0884796	0.540414	0.128552	0.0578188	0.0179541	0.0198357	0.0143104	0.334434	0.0933716	0.135984	0.063548	0.0844729	0.0231304	0.0512745	0.213785	0.172846	0.114685
0.139803	0.328079	0.0646846	0.119064	0.410023	0.165543	0.307689	0.0979466	0.0467095	0.103261	0.0122093	0.0431996	0.0137209	0.113388	0.00516019	0.0295182	0.145987	0.0944373	0.277375	0.19823	0.0956731	0.0318445	0.150659	0.00579446	0.141646	0.0901654	0.453208	0.169877	0.0434498	0.0202905	0.0768452	0.00451869	0.133115	0.0675064	0.406912	0.301038	0.0447085	0.0159635	0.0245681	0.0061878	0.249667	0.111375	0.316012	0.189661	0.0605501	0.0180487	0.0334663	0.0212203	0.225836	0.11732
0.318042	0.297958	0.0716487	0.0553699	0.0992711	0.0501777	0.152051	0.0663169	0.244931	0.219375	0.0369548	0.0828633	0.0514246	0.143234	0.0256766	0.084706	0.388936	0.0690275	0.0767519	0.123351	0.201073	0.0419012	0.0667797	0.0321804	0.311753	0.0647202	0.129983	0.146872	0.200945	0.0400941	0.0649874	0.0406454	0.206271	0.070934	0.100047	0.16632	0.255655	0.0585804	0.090746	0.0514464	0.260332	0.0717347	0.128197	0.15549	0.198842	0.0551114	0.083679	0.0466143	0.366856	0.0997085
0.148465	0.277458	0.0623903	0.093226	0.366675	0.178609	0.312571	0.19374	0.0621988	0.128766	0.0231868	0.0334961	0.0196624	0.0690547	0.00485106	0.0256512	0.229301	0.0614243	0.268019	0.179319	0.0715933	0.0473396	0.0971335	0.0458702	0.164548	0.0601179	0.394315	0.248098	0.0510149	0.0218063	0.0416476	0.0184519	0.145762	0.0705161	0.416221	0.27232	0.0477978	0.0191008	0.022773	0.00550965	0.236773	0.0895863	0.288626	0.221526	0.0726194	0.0233483	0.0472236	0.0202978	0.150856	0.0933724
0.128891	0.564733	0.066389	0.105621	0.617595	0.0981618	0.119369	0.0587607	0.039228	0.0734358	0.0132488	0.0285285	0.0107401	0.0537956	0.00453979	0.0169637	0.11063	0.0926435	0.582019	0.116451	0.049038	0.0245765	0.0185566	0.00608579	0.138348	0.100039	0.579165	0.105652	0.0411208	0.0194369	0.01288	0.00335825	0.176275	0.084482	0.550169	0.113129	0.0401103	0.0147239	0.0156044	0.00550598	0.343263	0.109252	0.319904	0.0984329	0.0584252	0.0205272	0.0327219	0.0174739	0.223804	0.120383
0.180282	0.312274	0.123129	0.185244	0.284345	0.20186	0.299745	0.0788249	0.0628975	0.079096	0.017981	0.0318618	0.024238	0.0797532	0.00738353	0.0310856	0.124597	0.141138	0.348138	0.250425	0.0663614	0.0238354	0.0341139	0.0113915	0.107015	0.291637	0.406942	0.124829	0.0411324	0.0121844	0.0133416	0.00291891	0.197833	0.136477	0.29027	0.26987	0.0556332	0.0199929	0.025142	0.00478161	0.277759	0.192275	0.295947	0.110065	0.051443	0.0198054	0.0362949	0.0164109	0.142777	0.188052
0.13326	0.213814	0.0354083	0.0659951	0.235287	0.0550382	0.454148	0.0977899	0.0751068	0.175706	0.0195057	0.0709171	0.0337936	0.186311	0.0134899	0.134429	0.0823764	0.0342348	0.263095	0.422091	0.0701573	0.0383023	0.0701647	0.0195786	0.103491	0.0449999	0.348653	0.390611	0.0457664	0.021204	0.0300844	0.01519	0.187836	0.0477313	0.226352	0.37959	0.0737838	0.0231746	0.0456819	0.0158502	0.364855	0.0870348	0.121345	0.168519	0.100578	0.0336628	0.0783851	0.0456191	0.143706	0.0529534
0.0923194	0.288305	0.107301	0.122431	0.517275	0.153321	0.106127	0.0558905	0.0481342	0.110857	0.0112974	0.0419618	0.114814	0.189315	0.00273127	0.0379179	0.222966	0.176612	0.301642	0.067486	0.118943	0.0348211	0.0595492	0.0179808	0.0881163	0.124926	0.634813	0.0418422	0.0355618	0.0107686	0.0604544	0.00351733	0.113383	0.131357	0.537042	0.0927834	0.04774	0.0121308	0.0603126	0.0052508	0.205504	0.122029	0.226875	0.0669002	0.0630096	0.0192185	0.288452	0.00801234	0.163575	0.185936
0.216975	0.44	0.0368815	0.0975445	0.0888355	0.0571168	0.173377	0.0614311	0.161254	0.122576	0.0129052	0.040502	0.281474	0.126461	0.0282989	0.0543685	0.144198	0.0491282	0.155717	0.297363	0.24442	0.023286	0.0642196	0.0216688	0.273512	0.0683983	0.155131	0.208868	0.173258	0.0189708	0.0889469	0.0129151	0.316978	0.0637073	0.116581	0.197133	0.15542	0.0158462	0.095184	0.0391507	0.253664	0.0388434	0.0245272	0.0337714	0.0490683	0.0109631	0.481558	0.107605	0.271107	0.0655545
0.120002	0.462824	0.0730559	0.143125	0.560659	0.100078	0.169579	0.0542676	0.0377624	0.0864408	0.0236858	0.0390928	0.0129067	0.0907206	0.00234878	0.0234515	0.210508	0.105167	0.393552	0.136076	0.0705065	0.0434163	0.0328715	0.0079029	0.176518	0.133762	0.431132	0.130298	0.0591508	0.038835	0.0254169	0.00488712	0.147	0.0755333	0.552829	0.158002	0.0312622	0.0175287	0.0143582	0.00348644	0.384914	0.182655	0.196971	0.0682534	0.0646678	0.0455009	0.0459369	0.0111013	0.238324	0.111321
0.19311	0.293139	0.0628549	0.0843989	0.281844	0.178672	0.360283	0.182792	0.0526805	0.10154	0.0104995	0.0351999	0.0214259	0.0834594	0.017302	0.0407981	0.173208	0.0819495	0.332247	0.290211	0.0675575	0.0143909	0.0266064	0.0138293	0.146406	0.0751187	0.342064	0.340534	0.0614234	0.0112598	0.0174968	0.00569724	0.174254	0.0608492	0.28801	0.377524	0.0515565	0.0134259	0.0218234	0.0125565	0.266935	0.0848686	0.229489	0.256021	0.0728301	0.0209188	0.0370069	0.03193	0.202728	0.0814134
0.132405	0.333642	0.0577127	0.0844767	0.251166	0.204789	0.385403	0.161436	0.112444	0.0998942	0.0177462	0.0242068	0.0296999	0.0532338	0.0134231	0.038322	0.098573	0.0587034	0.329376	0.367927	0.0797355	0.0194847	0.0316338	0.014567	0.104011	0.0652029	0.271473	0.406085	0.107562	0.0148367	0.0222598	0.00856874	0.162518	0.0667968	0.185797	0.390308	0.124899	0.0186864	0.0339061	0.0170885	0.312745	0.0877405	0.146659	0.252191	0.10898	0.0223171	0.0420078	0.0273594	0.159788	0.0959212
0.171692	0.299168	0.0891683	0.119089	0.358775	0.189272	0.211354	0.181651	0.0552325	0.0741038	0.0381778	0.0450634	0.0347945	0.0702038	0.0408057	0.0214482	0.238143	0.0886113	0.239134	0.233463	0.0654757	0.0678598	0.0489452	0.0183678	0.217272	0.117098	0.316514	0.143855	0.0719415	0.0492225	0.0562641	0.0278331	0.202092	0.0975455	0.318011	0.198083	0.0604659	0.0377865	0.0581051	0.0279104	0.226799	0.112083	0.268786	0.159241	0.0579881	0.0659886	0.0574032	0.0517114	0.228623	0.10628
[truncated: 922 more columns]
