# Supplementary material for: Comprehensive methodology for sample enrichment in EEG biomarker studies for Alzheimer’s risk classification
Source: PLoS One. 2026 Mar 11;21(3):e0343722. doi: 10.1371/journal.pone.0343722 (PMC12978488; doi:10.1371/journal.pone.0343722)
Supplement: S1 File — Tables labeled sovaharmony correspond to the pre-enrichment approach, in which a single harmonization step is applied prior to downstream analyses. Tables labeled neuroHarmonize correspond to the sample enrichment approach, where harmonization is performed after data integration under different group ratio configurations. The archive also includes the table features_p_bonferroni, which reports the original p-values and Bonferroni-corrected p-values for all features retained in the sample enrichment pipeline and used as input to the machine learning models for each group ratio configuration. (ZIP) [file pone.0343722.s002.zip › S1 File/features_p_bonferroni.xlsx]

## Sheet: 2to1
Feature	Cohen_d	p_raw	p_bonferroni
power_C7_Beta3	1.21516	5.48597e-15	5.29944e-12
power_C5_Beta3	0.893826	4.09382e-14	3.95463e-11
age	1.1042	4.37355e-14	4.22485e-11
power_C10_Beta3	1.11713	1.39095e-13	1.34365e-10
power_C9_Alpha-1	-1.05227	8.93674e-13	8.63289e-10
crossfreq_C7_Mbeta3_Beta3	0.976641	3.83943e-12	3.70889e-09
crossfreq_C7_Mbeta3_Gamma	0.972451	6.76297e-12	6.53303e-09
power_C4_Beta3	0.989629	1.62855e-11	1.57318e-08
crossfreq_C3_Mbeta3_Gamma	0.974019	4.18775e-11	4.04537e-08
crossfreq_C8_Mbeta3_Beta3	0.997169	6.36209e-11	6.14578e-08
crossfreq_C3_Mbeta3_Beta3	0.957224	7.17825e-11	6.93419e-08
crossfreq_C8_Mbeta3_Gamma	1.00441	1.27217e-10	1.22891e-07
power_C8_Beta3	0.671055	2.29736e-10	2.21925e-07
power_C9_Beta3	0.926092	4.6799e-10	4.52079e-07
power_C9_Gamma	0.887219	1.05506e-09	1.01919e-06
power_C10_Gamma	0.810063	1.10946e-09	1.07174e-06
crossfreq_C10_Mbeta3_Gamma	0.789754	1.55511e-09	1.50223e-06
power_C10_Theta	-0.710518	1.94461e-09	1.87849e-06
crossfreq_C7_Mbeta2_Beta3	0.890013	2.2005e-09	2.12569e-06
crossfreq_C10_Mbeta3_Beta3	0.772647	2.58263e-09	2.49482e-06
crossfreq_C3_Mgamma_Gamma	0.766187	3.0664e-09	2.96214e-06
crossfreq_C10_Mgamma_Gamma	0.656844	3.14234e-09	3.0355e-06
crossfreq_C1_Mbeta3_Beta3	0.836852	6.98292e-09	6.7455e-06
power_C5_Gamma	0.862273	7.15203e-09	6.90886e-06
crossfreq_C4_Mbeta3_Beta3	0.815143	8.55369e-09	8.26287e-06
power_C2_Theta	-0.784	1.0844e-08	1.04753e-05
crossfreq_C8_Mbeta2_Gamma	0.763352	1.15038e-08	1.11126e-05
crossfreq_C7_Mbeta2_Gamma	0.914052	1.20595e-08	1.16495e-05
crossfreq_C4_Mbeta3_Gamma	0.809114	1.50761e-08	1.45635e-05
power_C7_Alpha-1	-0.814677	1.59845e-08	1.54411e-05
cohfreq_C9_Delta	0.699947	1.63626e-08	1.58063e-05
crossfreq_C8_Mbeta2_Beta3	0.772683	1.83872e-08	1.77621e-05
crossfreq_C3_Mbeta2_Beta2	0.720912	1.99471e-08	1.92689e-05
power_C5_Alpha-1	-0.822489	2.16351e-08	2.08995e-05
power_C9_Alpha-2	-0.694383	2.78927e-08	2.69443e-05
power_C1_Beta3	0.646931	2.82154e-08	2.7256e-05
crossfreq_C8_Mgamma_Gamma	0.72626	2.88716e-08	2.789e-05
crossfreq_C7_Mgamma_Gamma	0.621234	3.79987e-08	3.67068e-05
crossfreq_C1_Mtheta_Delta	-0.7966	4.05258e-08	3.91479e-05
crossfreq_C1_Malpha-1_Delta	-0.7966	4.05258e-08	3.91479e-05
crossfreq_C1_Malpha-2_Delta	-0.7966	4.05258e-08	3.91479e-05
crossfreq_C1_Mbeta1_Delta	-0.7966	4.05258e-08	3.91479e-05
crossfreq_C1_Mbeta2_Delta	-0.7966	4.05258e-08	3.91479e-05
crossfreq_C1_Mbeta3_Delta	-0.7966	4.05258e-08	3.91479e-05
crossfreq_C1_Mgamma_Delta	-0.7966	4.05258e-08	3.91479e-05
crossfreq_C2_Mtheta_Delta	-0.7966	4.05258e-08	3.91479e-05
crossfreq_C2_Malpha-1_Delta	-0.7966	4.05258e-08	3.91479e-05
crossfreq_C2_Malpha-2_Delta	-0.7966	4.05258e-08	3.91479e-05
crossfreq_C2_Mbeta1_Delta	-0.7966	4.05258e-08	3.91479e-05
crossfreq_C2_Mbeta2_Delta	-0.7966	4.05258e-08	3.91479e-05
crossfreq_C2_Mbeta3_Delta	-0.7966	4.05258e-08	3.91479e-05
crossfreq_C2_Mgamma_Delta	-0.7966	4.05258e-08	3.91479e-05
crossfreq_C3_Mtheta_Delta	-0.7966	4.05258e-08	3.91479e-05
crossfreq_C3_Malpha-1_Delta	-0.7966	4.05258e-08	3.91479e-05
crossfreq_C3_Malpha-2_Delta	-0.7966	4.05258e-08	3.91479e-05
crossfreq_C3_Mbeta1_Delta	-0.7966	4.05258e-08	3.91479e-05
crossfreq_C3_Mbeta2_Delta	-0.7966	4.05258e-08	3.91479e-05
crossfreq_C3_Mbeta3_Delta	-0.7966	4.05258e-08	3.91479e-05
crossfreq_C3_Mgamma_Delta	-0.7966	4.05258e-08	3.91479e-05
crossfreq_C4_Mtheta_Delta	-0.7966	4.05258e-08	3.91479e-05
crossfreq_C4_Malpha-1_Delta	-0.7966	4.05258e-08	3.91479e-05
crossfreq_C4_Malpha-2_Delta	-0.7966	4.05258e-08	3.91479e-05
crossfreq_C4_Mbeta1_Delta	-0.7966	4.05258e-08	3.91479e-05
crossfreq_C4_Mbeta2_Delta	-0.7966	4.05258e-08	3.91479e-05
crossfreq_C4_Mbeta3_Delta	-0.7966	4.05258e-08	3.91479e-05
crossfreq_C4_Mgamma_Delta	-0.7966	4.05258e-08	3.91479e-05
crossfreq_C5_Mtheta_Delta	-0.7966	4.05258e-08	3.91479e-05
crossfreq_C5_Malpha-1_Delta	-0.7966	4.05258e-08	3.91479e-05
crossfreq_C5_Malpha-2_Delta	-0.7966	4.05258e-08	3.91479e-05
crossfreq_C5_Mbeta1_Delta	-0.7966	4.05258e-08	3.91479e-05
crossfreq_C5_Mbeta2_Delta	-0.7966	4.05258e-08	3.91479e-05
crossfreq_C5_Mbeta3_Delta	-0.7966	4.05258e-08	3.91479e-05
crossfreq_C5_Mgamma_Delta	-0.7966	4.05258e-08	3.91479e-05
crossfreq_C6_Mtheta_Delta	-0.7966	4.05258e-08	3.91479e-05
crossfreq_C6_Malpha-1_Delta	-0.7966	4.05258e-08	3.91479e-05
crossfreq_C6_Malpha-2_Delta	-0.7966	4.05258e-08	3.91479e-05
crossfreq_C6_Mbeta1_Delta	-0.7966	4.05258e-08	3.91479e-05
crossfreq_C6_Mbeta2_Delta	-0.7966	4.05258e-08	3.91479e-05
crossfreq_C6_Mbeta3_Delta	-0.7966	4.05258e-08	3.91479e-05
crossfreq_C6_Mgamma_Delta	-0.7966	4.05258e-08	3.91479e-05
crossfreq_C7_Mtheta_Delta	-0.7966	4.05258e-08	3.91479e-05
crossfreq_C7_Malpha-1_Delta	-0.7966	4.05258e-08	3.91479e-05
crossfreq_C7_Malpha-2_Delta	-0.7966	4.05258e-08	3.91479e-05
crossfreq_C7_Mbeta1_Delta	-0.7966	4.05258e-08	3.91479e-05
crossfreq_C7_Mbeta2_Delta	-0.7966	4.05258e-08	3.91479e-05
crossfreq_C7_Mbeta3_Delta	-0.7966	4.05258e-08	3.91479e-05
crossfreq_C7_Mgamma_Delta	-0.7966	4.05258e-08	3.91479e-05
crossfreq_C8_Mtheta_Delta	-0.7966	4.05258e-08	3.91479e-05
crossfreq_C8_Malpha-1_Delta	-0.7966	4.05258e-08	3.91479e-05
crossfreq_C8_Malpha-2_Delta	-0.7966	4.05258e-08	3.91479e-05
crossfreq_C8_Mbeta1_Delta	-0.7966	4.05258e-08	3.91479e-05
crossfreq_C8_Mbeta2_Delta	-0.7966	4.05258e-08	3.91479e-05
crossfreq_C8_Mbeta3_Delta	-0.7966	4.05258e-08	3.91479e-05
crossfreq_C8_Mgamma_Delta	-0.7966	4.05258e-08	3.91479e-05
crossfreq_C9_Mtheta_Delta	-0.7966	4.05258e-08	3.91479e-05
crossfreq_C9_Malpha-1_Delta	-0.7966	4.05258e-08	3.91479e-05
crossfreq_C9_Malpha-2_Delta	-0.7966	4.05258e-08	3.91479e-05
crossfreq_C9_Mbeta1_Delta	-0.7966	4.05258e-08	3.91479e-05
crossfreq_C9_Mbeta2_Delta	-0.7966	4.05258e-08	3.91479e-05
crossfreq_C9_Mbeta3_Delta	-0.7966	4.05258e-08	3.91479e-05
crossfreq_C9_Mgamma_Delta	-0.7966	4.05258e-08	3.91479e-05
crossfreq_C1_Malpha-1_Theta	-0.7966	4.05258e-08	3.91479e-05
crossfreq_C1_Malpha-2_Theta	-0.7966	4.05258e-08	3.91479e-05
crossfreq_C1_Mbeta1_Theta	-0.7966	4.05258e-08	3.91479e-05
crossfreq_C1_Mbeta2_Theta	-0.7966	4.05258e-08	3.91479e-05
crossfreq_C1_Mbeta3_Theta	-0.7966	4.05258e-08	3.91479e-05
crossfreq_C1_Mgamma_Theta	-0.7966	4.05258e-08	3.91479e-05
crossfreq_C2_Malpha-1_Theta	-0.7966	4.05258e-08	3.91479e-05
crossfreq_C2_Malpha-2_Theta	-0.7966	4.05258e-08	3.91479e-05
crossfreq_C2_Mbeta1_Theta	-0.7966	4.05258e-08	3.91479e-05
crossfreq_C2_Mbeta2_Theta	-0.7966	4.05258e-08	3.91479e-05
crossfreq_C2_Mbeta3_Theta	-0.7966	4.05258e-08	3.91479e-05
crossfreq_C2_Mgamma_Theta	-0.7966	4.05258e-08	3.91479e-05
crossfreq_C3_Malpha-1_Theta	-0.7966	4.05258e-08	3.91479e-05
crossfreq_C3_Malpha-2_Theta	-0.7966	4.05258e-08	3.91479e-05
crossfreq_C3_Mbeta1_Theta	-0.7966	4.05258e-08	3.91479e-05
crossfreq_C3_Mbeta2_Theta	-0.7966	4.05258e-08	3.91479e-05
crossfreq_C3_Mbeta3_Theta	-0.7966	4.05258e-08	3.91479e-05
crossfreq_C3_Mgamma_Theta	-0.7966	4.05258e-08	3.91479e-05
crossfreq_C4_Malpha-1_Theta	-0.7966	4.05258e-08	3.91479e-05
crossfreq_C4_Malpha-2_Theta	-0.7966	4.05258e-08	3.91479e-05
crossfreq_C4_Mbeta1_Theta	-0.7966	4.05258e-08	3.91479e-05
crossfreq_C4_Mbeta2_Theta	-0.7966	4.05258e-08	3.91479e-05
crossfreq_C4_Mbeta3_Theta	-0.7966	4.05258e-08	3.91479e-05
crossfreq_C4_Mgamma_Theta	-0.7966	4.05258e-08	3.91479e-05
crossfreq_C5_Malpha-1_Theta	-0.7966	4.05258e-08	3.91479e-05
crossfreq_C5_Malpha-2_Theta	-0.7966	4.05258e-08	3.91479e-05
crossfreq_C5_Mbeta1_Theta	-0.7966	4.05258e-08	3.91479e-05
crossfreq_C5_Mbeta2_Theta	-0.7966	4.05258e-08	3.91479e-05
crossfreq_C5_Mbeta3_Theta	-0.7966	4.05258e-08	3.91479e-05
crossfreq_C5_Mgamma_Theta	-0.7966	4.05258e-08	3.91479e-05
crossfreq_C6_Malpha-1_Theta	-0.7966	4.05258e-08	3.91479e-05
crossfreq_C6_Malpha-2_Theta	-0.7966	4.05258e-08	3.91479e-05
crossfreq_C6_Mbeta1_Theta	-0.7966	4.05258e-08	3.91479e-05
crossfreq_C6_Mbeta2_Theta	-0.7966	4.05258e-08	3.91479e-05
crossfreq_C6_Mbeta3_Theta	-0.7966	4.05258e-08	3.91479e-05
crossfreq_C6_Mgamma_Theta	-0.7966	4.05258e-08	3.91479e-05
crossfreq_C7_Malpha-1_Theta	-0.7966	4.05258e-08	3.91479e-05
crossfreq_C7_Malpha-2_Theta	-0.7966	4.05258e-08	3.91479e-05
crossfreq_C7_Mbeta1_Theta	-0.7966	4.05258e-08	3.91479e-05
crossfreq_C7_Mbeta2_Theta	-0.7966	4.05258e-08	3.91479e-05
crossfreq_C7_Mbeta3_Theta	-0.7966	4.05258e-08	3.91479e-05
crossfreq_C7_Mgamma_Theta	-0.7966	4.05258e-08	3.91479e-05
crossfreq_C8_Malpha-1_Theta	-0.7966	4.05258e-08	3.91479e-05
crossfreq_C8_Malpha-2_Theta	-0.7966	4.05258e-08	3.91479e-05
crossfreq_C8_Mbeta1_Theta	-0.7966	4.05258e-08	3.91479e-05
crossfreq_C8_Mbeta2_Theta	-0.7966	4.05258e-08	3.91479e-05
crossfreq_C8_Mbeta3_Theta	-0.7966	4.05258e-08	3.91479e-05
crossfreq_C8_Mgamma_Theta	-0.7966	4.05258e-08	3.91479e-05
crossfreq_C9_Malpha-1_Theta	-0.7966	4.05258e-08	3.91479e-05
crossfreq_C9_Malpha-2_Theta	-0.7966	4.05258e-08	3.91479e-05
crossfreq_C9_Mbeta1_Theta	-0.7966	4.05258e-08	3.91479e-05
crossfreq_C9_Mbeta2_Theta	-0.7966	4.05258e-08	3.91479e-05
crossfreq_C9_Mbeta3_Theta	-0.7966	4.05258e-08	3.91479e-05
crossfreq_C9_Mgamma_Theta	-0.7966	4.05258e-08	3.91479e-05
crossfreq_C1_Malpha-2_Alpha-1	-0.7966	4.05258e-08	3.91479e-05
crossfreq_C1_Mbeta1_Alpha-1	-0.7966	4.05258e-08	3.91479e-05
crossfreq_C1_Mbeta2_Alpha-1	-0.7966	4.05258e-08	3.91479e-05
crossfreq_C1_Mbeta3_Alpha-1	-0.7966	4.05258e-08	3.91479e-05
crossfreq_C1_Mgamma_Alpha-1	-0.7966	4.05258e-08	3.91479e-05
crossfreq_C2_Malpha-2_Alpha-1	-0.7966	4.05258e-08	3.91479e-05
crossfreq_C2_Mbeta1_Alpha-1	-0.7966	4.05258e-08	3.91479e-05
crossfreq_C2_Mbeta2_Alpha-1	-0.7966	4.05258e-08	3.91479e-05
crossfreq_C2_Mbeta3_Alpha-1	-0.7966	4.05258e-08	3.91479e-05
crossfreq_C2_Mgamma_Alpha-1	-0.7966	4.05258e-08	3.91479e-05
crossfreq_C3_Malpha-2_Alpha-1	-0.7966	4.05258e-08	3.91479e-05
crossfreq_C3_Mbeta1_Alpha-1	-0.7966	4.05258e-08	3.91479e-05
crossfreq_C3_Mbeta2_Alpha-1	-0.7966	4.05258e-08	3.91479e-05
crossfreq_C3_Mbeta3_Alpha-1	-0.7966	4.05258e-08	3.91479e-05
crossfreq_C3_Mgamma_Alpha-1	-0.7966	4.05258e-08	3.91479e-05
crossfreq_C4_Malpha-2_Alpha-1	-0.7966	4.05258e-08	3.91479e-05
crossfreq_C4_Mbeta1_Alpha-1	-0.7966	4.05258e-08	3.91479e-05
crossfreq_C4_Mbeta2_Alpha-1	-0.7966	4.05258e-08	3.91479e-05
crossfreq_C4_Mbeta3_Alpha-1	-0.7966	4.05258e-08	3.91479e-05
crossfreq_C4_Mgamma_Alpha-1	-0.7966	4.05258e-08	3.91479e-05
crossfreq_C5_Malpha-2_Alpha-1	-0.7966	4.05258e-08	3.91479e-05
crossfreq_C5_Mbeta1_Alpha-1	-0.7966	4.05258e-08	3.91479e-05
crossfreq_C5_Mbeta2_Alpha-1	-0.7966	4.05258e-08	3.91479e-05
crossfreq_C5_Mbeta3_Alpha-1	-0.7966	4.05258e-08	3.91479e-05
crossfreq_C5_Mgamma_Alpha-1	-0.7966	4.05258e-08	3.91479e-05
crossfreq_C6_Malpha-2_Alpha-1	-0.7966	4.05258e-08	3.91479e-05
crossfreq_C6_Mbeta1_Alpha-1	-0.7966	4.05258e-08	3.91479e-05
crossfreq_C6_Mbeta2_Alpha-1	-0.7966	4.05258e-08	3.91479e-05
crossfreq_C6_Mbeta3_Alpha-1	-0.7966	4.05258e-08	3.91479e-05
crossfreq_C6_Mgamma_Alpha-1	-0.7966	4.05258e-08	3.91479e-05
crossfreq_C7_Malpha-2_Alpha-1	-0.7966	4.05258e-08	3.91479e-05
crossfreq_C7_Mbeta1_Alpha-1	-0.7966	4.05258e-08	3.91479e-05
crossfreq_C7_Mbeta2_Alpha-1	-0.7966	4.05258e-08	3.91479e-05
crossfreq_C7_Mbeta3_Alpha-1	-0.7966	4.05258e-08	3.91479e-05
crossfreq_C7_Mgamma_Alpha-1	-0.7966	4.05258e-08	3.91479e-05
crossfreq_C8_Malpha-2_Alpha-1	-0.7966	4.05258e-08	3.91479e-05
crossfreq_C8_Mbeta1_Alpha-1	-0.7966	4.05258e-08	3.91479e-05
crossfreq_C8_Mbeta2_Alpha-1	-0.7966	4.05258e-08	3.91479e-05
crossfreq_C8_Mbeta3_Alpha-1	-0.7966	4.05258e-08	3.91479e-05
crossfreq_C8_Mgamma_Alpha-1	-0.7966	4.05258e-08	3.91479e-05
crossfreq_C9_Malpha-2_Alpha-1	-0.7966	4.05258e-08	3.91479e-05
crossfreq_C9_Mbeta1_Alpha-1	-0.7966	4.05258e-08	3.91479e-05
crossfreq_C9_Mbeta2_Alpha-1	-0.7966	4.05258e-08	3.91479e-05
crossfreq_C9_Mbeta3_Alpha-1	-0.7966	4.05258e-08	3.91479e-05
crossfreq_C9_Mgamma_Alpha-1	-0.7966	4.05258e-08	3.91479e-05
crossfreq_C1_Mbeta1_Alpha-2	-0.7966	4.05258e-08	3.91479e-05
crossfreq_C1_Mbeta2_Alpha-2	-0.7966	4.05258e-08	3.91479e-05
crossfreq_C1_Mbeta3_Alpha-2	-0.7966	4.05258e-08	3.91479e-05
crossfreq_C1_Mgamma_Alpha-2	-0.7966	4.05258e-08	3.91479e-05
crossfreq_C2_Mbeta1_Alpha-2	-0.7966	4.05258e-08	3.91479e-05
crossfreq_C2_Mbeta2_Alpha-2	-0.7966	4.05258e-08	3.91479e-05
crossfreq_C2_Mbeta3_Alpha-2	-0.7966	4.05258e-08	3.91479e-05
crossfreq_C2_Mgamma_Alpha-2	-0.7966	4.05258e-08	3.91479e-05
crossfreq_C3_Mbeta1_Alpha-2	-0.7966	4.05258e-08	3.91479e-05
crossfreq_C3_Mbeta2_Alpha-2	-0.7966	4.05258e-08	3.91479e-05
crossfreq_C3_Mbeta3_Alpha-2	-0.7966	4.05258e-08	3.91479e-05
crossfreq_C3_Mgamma_Alpha-2	-0.7966	4.05258e-08	3.91479e-05
crossfreq_C4_Mbeta1_Alpha-2	-0.7966	4.05258e-08	3.91479e-05
crossfreq_C4_Mbeta2_Alpha-2	-0.7966	4.05258e-08	3.91479e-05
crossfreq_C4_Mbeta3_Alpha-2	-0.7966	4.05258e-08	3.91479e-05
crossfreq_C4_Mgamma_Alpha-2	-0.7966	4.05258e-08	3.91479e-05
crossfreq_C5_Mbeta1_Alpha-2	-0.7966	4.05258e-08	3.91479e-05
crossfreq_C5_Mbeta2_Alpha-2	-0.7966	4.05258e-08	3.91479e-05
crossfreq_C5_Mbeta3_Alpha-2	-0.7966	4.05258e-08	3.91479e-05
crossfreq_C5_Mgamma_Alpha-2	-0.7966	4.05258e-08	3.91479e-05
crossfreq_C6_Mbeta1_Alpha-2	-0.7966	4.05258e-08	3.91479e-05
crossfreq_C6_Mbeta2_Alpha-2	-0.7966	4.05258e-08	3.91479e-05
crossfreq_C6_Mbeta3_Alpha-2	-0.7966	4.05258e-08	3.91479e-05
crossfreq_C6_Mgamma_Alpha-2	-0.7966	4.05258e-08	3.91479e-05
crossfreq_C7_Mbeta1_Alpha-2	-0.7966	4.05258e-08	3.91479e-05
crossfreq_C7_Mbeta2_Alpha-2	-0.7966	4.05258e-08	3.91479e-05
crossfreq_C7_Mbeta3_Alpha-2	-0.7966	4.05258e-08	3.91479e-05
crossfreq_C7_Mgamma_Alpha-2	-0.7966	4.05258e-08	3.91479e-05
crossfreq_C8_Mbeta1_Alpha-2	-0.7966	4.05258e-08	3.91479e-05
crossfreq_C8_Mbeta2_Alpha-2	-0.7966	4.05258e-08	3.91479e-05
crossfreq_C8_Mbeta3_Alpha-2	-0.7966	4.05258e-08	3.91479e-05
crossfreq_C8_Mgamma_Alpha-2	-0.7966	4.05258e-08	3.91479e-05
crossfreq_C9_Mbeta1_Alpha-2	-0.7966	4.05258e-08	3.91479e-05
crossfreq_C9_Mbeta2_Alpha-2	-0.7966	4.05258e-08	3.91479e-05
crossfreq_C9_Mbeta3_Alpha-2	-0.7966	4.05258e-08	3.91479e-05
crossfreq_C9_Mgamma_Alpha-2	-0.7966	4.05258e-08	3.91479e-05
crossfreq_C1_Mbeta2_Beta1	-0.7966	4.05258e-08	3.91479e-05
crossfreq_C1_Mbeta3_Beta1	-0.7966	4.05258e-08	3.91479e-05
crossfreq_C1_Mgamma_Beta1	-0.7966	4.05258e-08	3.91479e-05
crossfreq_C2_Mbeta2_Beta1	-0.7966	4.05258e-08	3.91479e-05
crossfreq_C2_Mbeta3_Beta1	-0.7966	4.05258e-08	3.91479e-05
crossfreq_C2_Mgamma_Beta1	-0.7966	4.05258e-08	3.91479e-05
crossfreq_C3_Mbeta2_Beta1	-0.7966	4.05258e-08	3.91479e-05
crossfreq_C3_Mbeta3_Beta1	-0.7966	4.05258e-08	3.91479e-05
crossfreq_C3_Mgamma_Beta1	-0.7966	4.05258e-08	3.91479e-05
crossfreq_C4_Mbeta2_Beta1	-0.7966	4.05258e-08	3.91479e-05
crossfreq_C4_Mbeta3_Beta1	-0.7966	4.05258e-08	3.91479e-05
crossfreq_C4_Mgamma_Beta1	-0.7966	4.05258e-08	3.91479e-05
crossfreq_C5_Mbeta2_Beta1	-0.7966	4.05258e-08	3.91479e-05
crossfreq_C5_Mbeta3_Beta1	-0.7966	4.05258e-08	3.91479e-05
crossfreq_C5_Mgamma_Beta1	-0.7966	4.05258e-08	3.91479e-05
crossfreq_C6_Mbeta2_Beta1	-0.7966	4.05258e-08	3.91479e-05
crossfreq_C6_Mbeta3_Beta1	-0.7966	4.05258e-08	3.91479e-05
crossfreq_C6_Mgamma_Beta1	-0.7966	4.05258e-08	3.91479e-05
crossfreq_C7_Mbeta2_Beta1	-0.7966	4.05258e-08	3.91479e-05
crossfreq_C7_Mbeta3_Beta1	-0.7966	4.05258e-08	3.91479e-05
crossfreq_C7_Mgamma_Beta1	-0.7966	4.05258e-08	3.91479e-05
crossfreq_C8_Mbeta2_Beta1	-0.7966	4.05258e-08	3.91479e-05
crossfreq_C8_Mbeta3_Beta1	-0.7966	4.05258e-08	3.91479e-05
crossfreq_C8_Mgamma_Beta1	-0.7966	4.05258e-08	3.91479e-05
crossfreq_C9_Mbeta2_Beta1	-0.7966	4.05258e-08	3.91479e-05
crossfreq_C9_Mbeta3_Beta1	-0.7966	4.05258e-08	3.91479e-05
crossfreq_C9_Mgamma_Beta1	-0.7966	4.05258e-08	3.91479e-05
crossfreq_C1_Mbeta3_Beta2	-0.7966	4.05258e-08	3.91479e-05
crossfreq_C1_Mgamma_Beta2	-0.7966	4.05258e-08	3.91479e-05
crossfreq_C2_Mbeta3_Beta2	-0.7966	4.05258e-08	3.91479e-05
crossfreq_C2_Mgamma_Beta2	-0.7966	4.05258e-08	3.91479e-05
crossfreq_C3_Mbeta3_Beta2	-0.7966	4.05258e-08	3.91479e-05
crossfreq_C3_Mgamma_Beta2	-0.7966	4.05258e-08	3.91479e-05
crossfreq_C4_Mbeta3_Beta2	-0.7966	4.05258e-08	3.91479e-05
crossfreq_C4_Mgamma_Beta2	-0.7966	4.05258e-08	3.91479e-05
crossfreq_C5_Mbeta3_Beta2	-0.7966	4.05258e-08	3.91479e-05
crossfreq_C5_Mgamma_Beta2	-0.7966	4.05258e-08	3.91479e-05
crossfreq_C6_Mbeta3_Beta2	-0.7966	4.05258e-08	3.91479e-05
crossfreq_C6_Mgamma_Beta2	-0.7966	4.05258e-08	3.91479e-05
crossfreq_C7_Mbeta3_Beta2	-0.7966	4.05258e-08	3.91479e-05
crossfreq_C7_Mgamma_Beta2	-0.7966	4.05258e-08	3.91479e-05
crossfreq_C8_Mbeta3_Beta2	-0.7966	4.05258e-08	3.91479e-05
crossfreq_C8_Mgamma_Beta2	-0.7966	4.05258e-08	3.91479e-05
crossfreq_C9_Mbeta3_Beta2	-0.7966	4.05258e-08	3.91479e-05
crossfreq_C9_Mgamma_Beta2	-0.7966	4.05258e-08	3.91479e-05
crossfreq_C1_Mgamma_Beta3	-0.7966	4.05258e-08	3.91479e-05
crossfreq_C2_Mgamma_Beta3	-0.7966	4.05258e-08	3.91479e-05
crossfreq_C3_Mgamma_Beta3	-0.7966	4.05258e-08	3.91479e-05
crossfreq_C4_Mgamma_Beta3	-0.7966	4.05258e-08	3.91479e-05
crossfreq_C5_Mgamma_Beta3	-0.7966	4.05258e-08	3.91479e-05
crossfreq_C6_Mgamma_Beta3	-0.7966	4.05258e-08	3.91479e-05
crossfreq_C7_Mgamma_Beta3	-0.7966	4.05258e-08	3.91479e-05
crossfreq_C8_Mgamma_Beta3	-0.7966	4.05258e-08	3.91479e-05
crossfreq_C9_Mgamma_Beta3	-0.7966	4.05258e-08	3.91479e-05
crossfreq_C1_Mbeta3_Gamma	0.808299	4.5578e-08	4.40283e-05
crossfreq_C1_Mgamma_Gamma	0.727197	5.46141e-08	5.27572e-05
entropy_C3_Alpha-1	0.650683	5.97607e-08	5.77288e-05
crossfreq_C6_Mbeta3_Beta3	0.795208	7.31168e-08	7.06308e-05
power_C9_Theta	-0.678269	8.17421e-08	7.89629e-05
crossfreq_C6_Mbeta3_Gamma	0.793477	9.54905e-08	9.22438e-05
cohfreq_C4_Theta	-0.469297	9.65539e-08	9.32711e-05
crossfreq_C8_Mbeta2_Beta2	0.782879	1.06655e-07	0.000103028
crossfreq_C3_Mbeta2_Beta3	0.65606	1.06655e-07	0.000103028
crossfreq_C2_Mbeta3_Gamma	0.771377	1.2307e-07	0.000118886
power_C3_Theta	-0.598788	1.31447e-07	0.000126977
power_C7_Theta	-0.705897	1.35839e-07	0.000131221
power_C10_Alpha-1	-0.715544	1.53193e-07	0.000147984
sl_C6_Theta	-0.580047	1.68969e-07	0.000163224
crossfreq_C5_Mgamma_Gamma	0.771165	1.68969e-07	0.000163224
power_C1_Beta1	0.681016	2.12126e-07	0.000204914
crossfreq_C5_Mbeta3_Beta3	0.802391	2.16752e-07	0.000209382
crossfreq_C4_Mgamma_Gamma	0.682748	2.57437e-07	0.000248685
power_C7_Beta2	0.792648	2.60212e-07	0.000251364
crossfreq_C5_Mdelta_Beta2	0.69443	2.716e-07	0.000262365
crossfreq_C7_Mbeta2_Beta2	0.793267	2.74521e-07	0.000265187
crossfreq_C2_Mbeta3_Beta3	0.782152	3.08726e-07	0.000298229
power_C3_Beta1	0.799658	3.25601e-07	0.000314531
crossfreq_C3_Mbeta2_Gamma	0.575502	3.25601e-07	0.000314531
crossfreq_C6_Mdelta_Beta2	0.68066	3.39739e-07	0.000328188
power_C1_Gamma	0.787491	3.81742e-07	0.000368763
crossfreq_C6_Mdelta_Beta3	0.670908	4.28734e-07	0.000414157
crossfreq_C5_Mdelta_Beta3	0.677806	4.71289e-07	0.000455265
crossfreq_C5_Mbeta3_Gamma	0.800547	5.80932e-07	0.00056118
crossfreq_C2_Mdelta_Gamma	0.591453	6.51324e-07	0.000629179
power_C8_Gamma	0.687908	7.00324e-07	0.000676513
crossfreq_C10_Mtheta_Delta	-0.771591	8.86916e-07	0.000856761
crossfreq_C10_Malpha-1_Delta	-0.771591	8.86916e-07	0.000856761
crossfreq_C10_Malpha-2_Delta	-0.771591	8.86916e-07	0.000856761
crossfreq_C10_Mbeta1_Delta	-0.771591	8.86916e-07	0.000856761
crossfreq_C10_Mbeta2_Delta	-0.771591	8.86916e-07	0.000856761
crossfreq_C10_Mbeta3_Delta	-0.771591	8.86916e-07	0.000856761
crossfreq_C10_Mgamma_Delta	-0.771591	8.86916e-07	0.000856761
crossfreq_C10_Malpha-1_Theta	-0.771591	8.86916e-07	0.000856761
crossfreq_C10_Malpha-2_Theta	-0.771591	8.86916e-07	0.000856761
crossfreq_C10_Mbeta1_Theta	-0.771591	8.86916e-07	0.000856761
crossfreq_C10_Mbeta2_Theta	-0.771591	8.86916e-07	0.000856761
crossfreq_C10_Mbeta3_Theta	-0.771591	8.86916e-07	0.000856761
crossfreq_C10_Mgamma_Theta	-0.771591	8.86916e-07	0.000856761
crossfreq_C10_Malpha-2_Alpha-1	-0.771591	8.86916e-07	0.000856761
crossfreq_C10_Mbeta1_Alpha-1	-0.771591	8.86916e-07	0.000856761
crossfreq_C10_Mbeta2_Alpha-1	-0.771591	8.86916e-07	0.000856761
crossfreq_C10_Mbeta3_Alpha-1	-0.771591	8.86916e-07	0.000856761
crossfreq_C10_Mgamma_Alpha-1	-0.771591	8.86916e-07	0.000856761
crossfreq_C10_Mbeta1_Alpha-2	-0.771591	8.86916e-07	0.000856761
crossfreq_C10_Mbeta2_Alpha-2	-0.771591	8.86916e-07	0.000856761
crossfreq_C10_Mbeta3_Alpha-2	-0.771591	8.86916e-07	0.000856761
crossfreq_C10_Mgamma_Alpha-2	-0.771591	8.86916e-07	0.000856761
crossfreq_C10_Mbeta2_Beta1	-0.771591	8.86916e-07	0.000856761
crossfreq_C10_Mbeta3_Beta1	-0.771591	8.86916e-07	0.000856761
crossfreq_C10_Mgamma_Beta1	-0.771591	8.86916e-07	0.000856761
crossfreq_C10_Mbeta3_Beta2	-0.771591	8.86916e-07	0.000856761
crossfreq_C10_Mgamma_Beta2	-0.771591	8.86916e-07	0.000856761
crossfreq_C10_Mgamma_Beta3	-0.771591	8.86916e-07	0.000856761
crossfreq_C5_Mdelta_Gamma	0.670064	1.00361e-06	0.000969486
power_C4_Beta2	0.63342	1.06695e-06	0.00103067
power_C4_Gamma	0.648846	1.08891e-06	0.00105188
power_C3_Beta3	0.704153	1.15742e-06	0.00111806
power_C8_Beta2	0.684228	1.23006e-06	0.00118824
crossfreq_C2_Mbeta2_Beta2	0.594909	1.32036e-06	0.00127547
crossfreq_C2_Mdelta_Beta2	0.514833	1.4605e-06	0.00141084
crossfreq_C2_Mbeta2_Gamma	0.589629	1.47528e-06	0.00142512
power_C1_Beta2	0.662874	1.50526e-06	0.00145408
crossfreq_C2_Mdelta_Beta3	0.554971	1.59877e-06	0.00154441
crossfreq_C6_Mgamma_Gamma	0.63204	1.91399e-06	0.00184891
power_C6_Beta3	0.648063	2.05203e-06	0.00198226
crossfreq_C2_Mgamma_Gamma	0.591167	2.40439e-06	0.00232264
crossfreq_C6_Mdelta_Gamma	0.634202	2.40439e-06	0.00232264
power_C5_Theta	-0.57247	2.52594e-06	0.00244006
sl_C1_Alpha-1	-0.731574	2.70605e-06	0.00261405
crossfreq_C2_Mbeta2_Beta3	0.542797	2.75974e-06	0.00266591
crossfreq_C5_Mdelta_Beta1	0.622804	2.78696e-06	0.00269221
power_C4_Theta	-0.479587	3.38876e-06	0.00327354
crossfreq_C5_Mtheta_Gamma	-0.455087	3.48915e-06	0.00337052
cohfreq_C9_Beta3	0.573184	3.66282e-06	0.00353829
crossfreq_C5_Mtheta_Beta3	-0.453558	4.03536e-06	0.00389816
power_C8_Theta	-0.468358	5.53992e-06	0.00535156
cohfreq_C9_Alpha-1	-0.649518	5.64657e-06	0.00545459
crossfreq_C9_Malpha-1_Gamma	-0.538118	6.15132e-06	0.00594218
crossfreq_C6_Mbeta1_Beta2	0.66971	6.636e-06	0.00641037
crossfreq_C6_Mbeta2_Beta2	0.704803	7.57333e-06	0.00731584
crossfreq_C6_Mbeta1_Beta1	0.657693	8.96555e-06	0.00866072
sl_C4_Gamma	-0.612995	9.30657e-06	0.00899015
crossfreq_C2_Mdelta_Beta1	0.51259	9.30657e-06	0.00899015
crossfreq_C6_Mbeta1_Beta3	0.674321	1.12059e-05	0.0108249
crossfreq_C5_Mtheta_Beta2	-0.457893	1.1521e-05	0.0111292
crossfreq_C9_Malpha-1_Beta3	-0.510234	1.24029e-05	0.0119812
power_C2_Beta1	0.646228	1.26332e-05	0.0122037
power_C6_Delta	-0.526652	1.28677e-05	0.0124302
crossfreq_C1_Mbeta2_Gamma	0.59242	1.29864e-05	0.0125449
power_C6_Theta	-0.516133	1.37213e-05	0.0132548
power_C8_Beta1	0.61913	1.37213e-05	0.0132548
crossfreq_C9_Malpha-1_Beta2	-0.489715	1.38475e-05	0.0133767
crossfreq_C4_Mbeta2_Beta3	0.68874	1.4233e-05	0.0137491
cohfreq_C5_Alpha-1	-0.621929	1.93814e-05	0.0187224
crossfreq_C9_Mtheta_Alpha-1	-0.57083	2.13968e-05	0.0206694
power_C3_Gamma	0.521967	2.15896e-05	0.0208556
crossfreq_C1_Mbeta2_Beta3	0.582148	2.40361e-05	0.0232189
crossfreq_C1_Mbeta2_Beta2	0.604447	2.42515e-05	0.023427
crossfreq_C3_Mbeta1_Gamma	0.420616	2.51315e-05	0.024277
cohfreq_C5_Delta	0.587113	3.08108e-05	0.0297632
crossfreq_C9_Mtheta_Alpha-2	-0.572121	3.08108e-05	0.0297632
crossfreq_C4_Mbeta2_Gamma	0.655361	3.08108e-05	0.0297632
crossfreq_C6_Mbeta2_Gamma	0.630865	3.16358e-05	0.0305602
entropy_C9_Beta1	0.560128	3.42386e-05	0.0330745
crossfreq_C9_Mtheta_Beta2	-0.502767	3.42386e-05	0.0330745
crossfreq_C6_Mbeta2_Beta3	0.677253	3.42386e-05	0.0330745
power_C4_Beta1	0.621751	3.64023e-05	0.0351647
power_C5_Beta2	0.573764	3.73689e-05	0.0360983
sl_C8_Theta	-0.415121	3.80267e-05	0.0367338
crossfreq_C5_Mtheta_Beta1	-0.489703	4.00667e-05	0.0387045
sl_C7_Gamma	-0.486029	4.22104e-05	0.0407752
cohfreq_C6_Theta	-0.393098	4.56309e-05	0.0440794
crossfreq_C9_Mtheta_Beta3	-0.490189	4.56309e-05	0.0440794
power_C6_Gamma	0.654169	5.3276e-05	0.0514646
crossfreq_C6_Mdelta_Delta	-0.700172	6.00454e-05	0.0580039
power_C6_Beta2	0.563944	6.5371e-05	0.0631483
power_C4_Alpha-1	-0.537696	6.59274e-05	0.0636859
power_C1_Theta	-0.427151	6.64884e-05	0.0642278
crossfreq_C5_Mtheta_Alpha-2	-0.476526	6.81985e-05	0.0658797
crossfreq_C9_Mtheta_Theta	-0.560145	7.23519e-05	0.069892
crossfreq_C9_Mtheta_Beta1	-0.543026	7.48316e-05	0.0722874
entropy_C7_Delta	-0.518003	7.61014e-05	0.073514
entropy_C2_Delta	-0.561814	7.67439e-05	0.0741346
crossfreq_C9_Mtheta_Gamma	-0.487797	7.67439e-05	0.0741346
crossfreq_C2_Mbeta1_Beta2	0.308835	8.6295e-05	0.083361
crossfreq_C4_Mbeta2_Beta2	0.68107	9.22461e-05	0.0891098
cohfreq_C9_Gamma	0.476571	9.69617e-05	0.093665
crossfreq_C9_Mgamma_Gamma	0.679468	0.000101064	0.097628
crossfreq_C9_Mdelta_Gamma	0.605169	0.000109766	0.106034
crossfreq_C2_Mbeta1_Beta1	0.297168	0.000112511	0.108686
crossfreq_C2_Mbeta1_Beta3	0.346846	0.000119171	0.115119
power_C6_Alpha-1	-0.5205	0.000121141	0.117022
crossfreq_C1_Mdelta_Theta	0.422449	0.000138043	0.133349
crossfreq_C6_Mbeta1_Gamma	0.671354	0.000138043	0.133349
crossfreq_C9_Malpha-1_Beta1	-0.445082	0.00013917	0.134438
power_C8_Alpha-1	-0.512779	0.000140305	0.135535
power_C7_Gamma	0.631996	0.000146116	0.141148
crossfreq_C1_Mtheta_Beta3	-0.387237	0.000152152	0.146979
sl_C4_Theta	-0.365866	0.000155885	0.150585
crossfreq_C2_Mbeta1_Gamma	0.347859	0.000155885	0.150585
crossfreq_C7_Mtheta_Theta	-0.469629	0.0001623	0.156782
power_C2_Delta	-0.460052	0.000164935	0.159327
crossfreq_C1_Mtheta_Alpha-2	-0.556988	0.000164935	0.159327
crossfreq_C5_Malpha-1_Gamma	-0.474855	0.00016761	0.161911
power_C7_Alpha-2	-0.527292	0.000183067	0.176843
power_C10_Alpha-2	-0.616458	0.000190528	0.18405
crossfreq_C9_Mdelta_Alpha-1	-0.471373	0.00019514	0.188505
crossfreq_C5_Mtheta_Theta	-0.501883	0.000212966	0.205725
crossfreq_C1_Mtheta_Beta2	-0.444348	0.000216367	0.20901
power_C2_Gamma	0.532407	0.000223322	0.215729
sl_C1_Theta	-0.391386	0.000259323	0.250506
entropy_C3_Delta	-0.557413	0.000263414	0.254458
crossfreq_C1_Mtheta_Theta	-0.578583	0.000263414	0.254458
crossfreq_C6_Mdelta_Beta1	0.593486	0.000271778	0.262538
crossfreq_C5_Malpha-1_Beta3	-0.452184	0.000276053	0.266667
crossfreq_C9_Mdelta_Beta3	0.569769	0.000312591	0.301962
crossfreq_C4_Mtheta_Gamma	-0.223789	0.000319927	0.309049
crossfreq_C5_Mtheta_Alpha-1	-0.437434	0.000327424	0.316291
power_C3_Beta2	0.530085	0.000348227	0.336388
crossfreq_C4_Mtheta_Theta	-0.493525	0.000348227	0.336388
cohfreq_C1_Theta	-0.324585	0.000361851	0.349548
crossfreq_C7_Mtheta_Alpha-1	-0.420175	0.000370262	0.357673
crossfreq_C4_Mtheta_Beta3	-0.204139	0.000402694	0.389003
crossfreq_C2_Mdelta_Alpha-2	0.428114	0.000405771	0.391975
crossfreq_C1_Mtheta_Beta1	-0.513911	0.000424695	0.410255
crossfreq_C5_Mbeta2_Gamma	0.434913	0.000437765	0.422881
crossfreq_C4_Mtheta_Beta2	-0.209601	0.000441091	0.426094
crossfreq_C7_Mbeta1_Beta2	0.629737	0.000441091	0.426094
crossfreq_C7_Mbeta1_Beta1	0.631354	0.000458077	0.442502
crossfreq_C5_Malpha-1_Beta2	-0.430698	0.000461546	0.445854
power_C10_Delta	-0.482529	0.000472103	0.456051
cohfreq_C4_Delta	-0.507143	0.000482884	0.466466
crossfreq_C7_Mbeta1_Beta3	0.612579	0.000482884	0.466466
crossfreq_C1_Mtheta_Gamma	-0.342542	0.000556677	0.53775
crossfreq_C3_Mbeta1_Beta3	0.289262	0.000586417	0.566479
entropy_C8_Delta	-0.508174	0.000617631	0.596632
power_C2_Beta3	0.395065	0.000631476	0.610006
cohfreq_C7_Beta2	0.355957	0.000640866	0.619077
crossfreq_C7_Mtheta_Alpha-2	-0.457751	0.000640866	0.619077
crossfreq_C1_Mtheta_Alpha-1	-0.504162	0.00064561	0.623659
cohfreq_C9_Alpha-2	-0.423516	0.000650386	0.628273
crossfreq_C9_Mbeta3_Gamma	0.624206	0.000710321	0.68617
crossfreq_C9_Mbeta3_Beta3	0.620231	0.000726086	0.701399
crossfreq_C4_Mtheta_Alpha-2	-0.326595	0.000758597	0.732804
crossfreq_C9_Malpha-1_Alpha-2	-0.391929	0.000775354	0.748992
power_C9_Beta2	0.306309	0.000781016	0.754461
sl_C8_Gamma	-0.505897	0.000798232	0.771092
crossfreq_C8_Mdelta_Beta3	0.483888	0.000864418	0.835027
entropy_C7_Alpha-1	0.468713	0.000922316	0.890957
power_C2_Beta2	0.379549	0.0009424	0.910359
power_C1_Alpha-1	-0.453229	0.000956014	0.92351
crossfreq_C9_Malpha-1_Alpha-1	-0.370674	0.00101231	0.977893
power_C1_Delta	-0.0782755	0.65184	1
power_C1_Alpha-2	-0.409271	0.0801943	1
power_C10_Beta1	-0.322706	0.00494259	1
power_C10_Beta2	0.355289	0.0100649	1
power_C2_Alpha-1	-0.280545	0.00570056	1
power_C2_Alpha-2	-0.0219512	0.405936	1
power_C3_Delta	-0.41136	0.00938478	1
power_C3_Alpha-1	-0.322717	0.0209828	1
power_C3_Alpha-2	-0.0597617	0.52864	1
power_C4_Delta	-0.0636516	0.931929	1
power_C4_Alpha-2	-0.388119	0.063729	1
power_C5_Delta	-0.0315705	0.773032	1
power_C5_Alpha-2	-0.406323	0.00895445	1
power_C5_Beta1	0.23089	0.21089	1
power_C6_Alpha-2	-0.170721	0.336198	1
power_C6_Beta1	0.277634	0.0911687	1
power_C7_Delta	-0.376654	0.0105424	1
power_C7_Beta1	0.322074	0.372735	1
power_C8_Delta	-0.10186	0.220578	1
power_C8_Alpha-2	-0.440973	0.0344002	1
power_C9_Delta	0.152668	0.880976	1
power_C9_Beta1	-0.264386	0.0120292	1
sl_C10_Delta	0.33779	0.0620231	1
sl_C10_Theta	-0.327393	0.181702	1
sl_C10_Alpha-1	-0.294681	0.0623048	1
sl_C10_Alpha-2	0.0511026	0.149854	1
sl_C10_Beta1	-0.272851	0.487433	1
sl_C10_Beta2	-0.25212	0.412782	1
sl_C10_Beta3	-0.369943	0.0272581	1
sl_C10_Gamma	-0.320253	0.0250936	1
cohfreq_C10_Delta	0.36719	0.00310175	1
cohfreq_C10_Theta	0.0893555	0.892087	1
cohfreq_C10_Alpha-1	-0.324272	0.106768	1
cohfreq_C10_Alpha-2	-0.40392	0.0443425	1
cohfreq_C10_Beta1	0.183128	0.679591	1
cohfreq_C10_Beta2	0.438577	0.0325608	1
cohfreq_C10_Beta3	0.341184	0.0312765	1
cohfreq_C10_Gamma	0.419511	0.00277486	1
entropy_C10_Delta	-0.23157	0.172039	1
entropy_C10_Theta	0.00617274	0.747015	1
entropy_C10_Alpha-1	-0.0415409	0.482407	1
entropy_C10_Alpha-2	-0.24288	0.0904013	1
entropy_C10_Beta1	0.23634	0.0741419	1
entropy_C10_Beta2	-0.0704681	0.326197	1
entropy_C10_Beta3	0.0881349	0.563381	1
entropy_C10_Gamma	0.163825	0.122941	1
crossfreq_C10_Mdelta_Delta	-0.506887	0.0144867	1
crossfreq_C10_Mdelta_Theta	-0.0764055	0.614639	1
crossfreq_C10_Mtheta_Theta	-0.0925787	0.193821	1
crossfreq_C10_Mdelta_Alpha-1	0.11297	0.906404	1
crossfreq_C10_Mtheta_Alpha-1	-0.1048	0.307733	1
crossfreq_C10_Malpha-1_Alpha-1	-0.0542086	0.912777	1
crossfreq_C10_Mdelta_Alpha-2	0.288296	0.0991336	1
crossfreq_C10_Mtheta_Alpha-2	-0.182695	0.0851742	1
crossfreq_C10_Malpha-1_Alpha-2	-0.0316128	0.83051	1
crossfreq_C10_Malpha-2_Alpha-2	0.233125	0.163372	1
crossfreq_C10_Mdelta_Beta1	0.432503	0.0111035	1
crossfreq_C10_Mtheta_Beta1	-0.22343	0.0651799	1
crossfreq_C10_Malpha-1_Beta1	-0.00280617	0.796203	1
crossfreq_C10_Malpha-2_Beta1	0.214238	0.284513	1
crossfreq_C10_Mbeta1_Beta1	0.531002	0.00470112	1
crossfreq_C10_Mdelta_Beta2	0.492132	0.00403942	1
crossfreq_C10_Mtheta_Beta2	-0.269799	0.034744	1
crossfreq_C10_Malpha-1_Beta2	-0.074917	0.354691	1
crossfreq_C10_Malpha-2_Beta2	0.131559	0.58806	1
crossfreq_C10_Mbeta1_Beta2	0.534968	0.0114922	1
crossfreq_C10_Mbeta2_Beta2	0.613285	0.00212608	1
crossfreq_C10_Mdelta_Beta3	0.480456	0.013776	1
crossfreq_C10_Mtheta_Beta3	-0.292685	0.0179534	1
crossfreq_C10_Malpha-1_Beta3	-0.1058	0.229021	1
crossfreq_C10_Malpha-2_Beta3	0.0816686	0.647501	1
crossfreq_C10_Mbeta1_Beta3	0.529429	0.00714173	1
crossfreq_C10_Mbeta2_Beta3	0.60522	0.0025634	1
crossfreq_C10_Mdelta_Gamma	0.450348	0.014167	1
crossfreq_C10_Mtheta_Gamma	-0.312646	0.0120979	1
crossfreq_C10_Malpha-1_Gamma	-0.137061	0.121484	1
crossfreq_C10_Malpha-2_Gamma	0.0497676	0.634555	1
crossfreq_C10_Mbeta1_Gamma	0.466981	0.00753841	1
crossfreq_C10_Mbeta2_Gamma	0.547514	0.00243073	1
sl_C1_Delta	-0.123978	0.0545547	1
sl_C2_Delta	0.0594363	0.734868	1
sl_C3_Delta	0.0964255	0.466268	1
sl_C4_Delta	-0.292417	0.0110399	1
sl_C5_Delta	0.265705	0.0229584	1
sl_C6_Delta	-0.271842	0.0754535	1
sl_C7_Delta	0.183358	0.29458	1
sl_C8_Delta	0.0288271	0.893676	1
sl_C9_Delta	0.494922	0.00624982	1
sl_C2_Theta	-0.326457	0.012376	1
sl_C3_Theta	-0.315764	0.00494259	1
sl_C5_Theta	-0.314929	0.205084	1
sl_C7_Theta	-0.42171	0.00559608	1
sl_C9_Theta	-0.258874	0.279121	1
sl_C2_Alpha-1	-0.326038	0.0741419	1
sl_C3_Alpha-1	-0.139467	0.85094	1
sl_C4_Alpha-1	-0.384393	0.137739	1
sl_C5_Alpha-1	-0.0333557	0.54989	1
sl_C6_Alpha-1	-0.326417	0.105898	1
sl_C7_Alpha-1	0.299712	0.122941	1
sl_C8_Alpha-1	-0.33369	0.0672569	1
sl_C9_Alpha-1	0.102957	0.293655	1
sl_C1_Alpha-2	-0.105542	0.524703	1
sl_C2_Alpha-2	0.079277	0.462587	1
sl_C3_Alpha-2	0.0230461	0.445623	1
sl_C4_Alpha-2	-0.188955	0.323234	1
sl_C5_Alpha-2	-0.344155	0.0169087	1
sl_C6_Alpha-2	-0.123629	0.644614	1
sl_C7_Alpha-2	-0.152929	0.345366	1
sl_C8_Alpha-2	-0.134643	0.496296	1
sl_C9_Alpha-2	-0.396657	0.00159706	1
sl_C1_Beta1	-0.170563	0.394678	1
sl_C2_Beta1	0.0439869	0.631693	1
sl_C3_Beta1	-0.0835671	0.890498	1
sl_C4_Beta1	-0.264625	0.0798478	1
sl_C5_Beta1	-0.105015	0.593611	1
sl_C6_Beta1	-0.116781	0.187017	1
sl_C7_Beta1	-0.147466	0.545874	1
sl_C8_Beta1	-0.0469939	0.84779	1
sl_C9_Beta1	-0.0770856	0.592221	1
sl_C1_Beta2	-0.193146	0.328181	1
sl_C2_Beta2	-0.0420521	0.663469	1
sl_C3_Beta2	-0.0970395	0.556615	1
sl_C4_Beta2	-0.350221	0.0189517	1
sl_C5_Beta2	-0.185897	0.257407	1
sl_C6_Beta2	-0.149548	0.136677	1
sl_C7_Beta2	-0.212846	0.340253	1
sl_C8_Beta2	-0.139375	0.410493	1
sl_C9_Beta2	-0.115121	0.766886	1
sl_C1_Beta3	-0.353525	0.0870123	1
sl_C2_Beta3	-0.176004	0.105464	1
sl_C3_Beta3	-0.138126	0.825811	1
sl_C4_Beta3	-0.499231	0.0016081	1
sl_C5_Beta3	-0.247	0.034744	1
sl_C6_Beta3	-0.342183	0.00532586	1
sl_C7_Beta3	-0.444724	0.00566554	1
sl_C8_Beta3	-0.32975	0.0474009	1
sl_C9_Beta3	-0.31226	0.073493	1
sl_C1_Gamma	-0.452115	0.0104816	1
sl_C2_Gamma	-0.353745	0.014167	1
sl_C3_Gamma	-0.240769	0.208699	1
sl_C5_Gamma	-0.202644	0.292732	1
sl_C6_Gamma	-0.426453	0.00109474	1
sl_C9_Gamma	-0.18898	0.275566	1
cohfreq_C1_Delta	-0.111466	0.0660635	1
cohfreq_C2_Delta	-0.041113	0.907997	1
cohfreq_C3_Delta	0.228647	0.192446	1
cohfreq_C6_Delta	-0.29984	0.114861	1
cohfreq_C7_Delta	0.131366	0.828943	1
cohfreq_C8_Delta	-0.436164	0.00227374	1
cohfreq_C2_Theta	-0.44999	0.00744859	1
cohfreq_C3_Theta	-0.159942	0.0712587	1
cohfreq_C5_Theta	-0.257293	0.392449	1
cohfreq_C7_Theta	-0.0806321	0.29458	1
cohfreq_C8_Theta	-0.332847	0.00159706	1
cohfreq_C9_Theta	-0.0951709	0.895266	1
cohfreq_C1_Alpha-1	-0.38735	0.00452708	1
cohfreq_C2_Alpha-1	-0.242671	0.069697	1
cohfreq_C3_Alpha-1	-0.279815	0.0672569	1
cohfreq_C4_Alpha-1	-0.416201	0.00144964	1
cohfreq_C6_Alpha-1	-0.357902	0.00430411	1
cohfreq_C7_Alpha-1	-0.265634	0.313487	1
cohfreq_C8_Alpha-1	-0.217091	0.156797	1
cohfreq_C1_Alpha-2	-0.534148	0.00243073	1
cohfreq_C2_Alpha-2	-0.0832616	0.688448	1
cohfreq_C3_Alpha-2	-0.286362	0.244956	1
cohfreq_C4_Alpha-2	-0.462283	0.0173767	1
cohfreq_C5_Alpha-2	-0.494178	0.00322526	1
cohfreq_C6_Alpha-2	-0.218371	0.640295	1
cohfreq_C7_Alpha-2	-0.0445562	0.204366	1
cohfreq_C8_Alpha-2	-0.412973	0.0294318	1
cohfreq_C1_Beta1	-0.159439	0.156797	1
cohfreq_C2_Beta1	0.289842	0.0474009	1
cohfreq_C3_Beta1	-0.0698149	0.444425	1
cohfreq_C4_Beta1	-0.154165	0.308687	1
cohfreq_C5_Beta1	0.00595981	0.547211	1
cohfreq_C6_Beta1	-0.0759604	0.0361487	1
cohfreq_C7_Beta1	0.248704	0.45406	1
cohfreq_C8_Beta1	-0.280497	0.0471767	1
cohfreq_C9_Beta1	0.12285	0.987973	1
cohfreq_C1_Beta2	-0.212655	0.0100066	1
cohfreq_C2_Beta2	0.356174	0.00116675	1
cohfreq_C3_Beta2	-0.184478	0.643173	1
cohfreq_C4_Beta2	-0.201514	0.147593	1
cohfreq_C5_Beta2	0.181024	0.202225	1
cohfreq_C6_Beta2	0.187433	0.298299	1
cohfreq_C8_Beta2	-0.297268	0.0907843	1
cohfreq_C9_Beta2	0.232108	0.0439195	1
cohfreq_C1_Beta3	-0.162812	0.00185682	1
cohfreq_C2_Beta3	0.423903	0.00333159	1
cohfreq_C3_Beta3	0.420821	0.00277486	1
cohfreq_C4_Beta3	-0.0485899	0.0483066	1
cohfreq_C5_Beta3	0.374089	0.0157432	1
cohfreq_C6_Beta3	0.170363	0.882562	1
cohfreq_C7_Beta3	0.336457	0.0076292	1
cohfreq_C8_Beta3	-0.0300386	0.0764497	1
cohfreq_C1_Gamma	0.191616	0.672244	1
cohfreq_C2_Gamma	0.476123	0.00314243	1
cohfreq_C3_Gamma	0.3212	0.149287	1
cohfreq_C4_Gamma	0.133418	0.825811	1
cohfreq_C5_Gamma	0.425864	0.0261565	1
cohfreq_C6_Gamma	0.403982	0.00290545	1
cohfreq_C7_Gamma	0.26414	0.0592642	1
cohfreq_C8_Gamma	0.182075	0.72731	1
entropy_C1_Delta	-0.516215	0.00150078	1
entropy_C4_Delta	-0.515998	0.00117502	1
entropy_C5_Delta	-0.494714	0.00644323	1
entropy_C6_Delta	-0.340252	0.0109766	1
entropy_C9_Delta	-0.402644	0.0131703	1
entropy_C1_Theta	0.375029	0.00535898	1
entropy_C2_Theta	-0.189984	0.0999598	1
entropy_C3_Theta	0.0695443	0.95112	1
entropy_C4_Theta	-0.0833022	0.172671	1
entropy_C5_Theta	-0.0486159	0.344339	1
entropy_C6_Theta	0.205802	0.171409	1
entropy_C7_Theta	-0.197081	0.114861	1
entropy_C8_Theta	-0.00435913	0.681065	1
entropy_C9_Theta	0.268664	0.068468	1
entropy_C1_Alpha-1	-0.0920223	0.757695	1
entropy_C2_Alpha-1	0.246021	0.00516301	1
entropy_C4_Alpha-1	0.151392	0.0418553	1
entropy_C5_Alpha-1	-0.278612	0.00233538	1
entropy_C6_Alpha-1	0.324597	0.00148013	1
entropy_C8_Alpha-1	0.26798	0.00513099	1
entropy_C9_Alpha-1	0.312141	0.0122362	1
entropy_C1_Alpha-2	0.323888	0.00621177	1
entropy_C2_Alpha-2	0.442795	0.0118253	1
entropy_C3_Alpha-2	0.423724	0.00233538	1
entropy_C4_Alpha-2	0.0337586	0.70629	1
entropy_C5_Alpha-2	0.0581396	0.92554	1
entropy_C6_Alpha-2	0.269084	0.0441306	1
entropy_C7_Alpha-2	0.304536	0.0576582	1
entropy_C8_Alpha-2	0.274425	0.0140094	1
entropy_C9_Alpha-2	-0.0937319	0.765352	1
entropy_C1_Beta1	0.0407999	0.555267	1
entropy_C2_Beta1	-0.26495	0.0592642	1
entropy_C3_Beta1	-0.030616	0.547211	1
entropy_C4_Beta1	0.0523697	0.265085	1
entropy_C5_Beta1	-0.306677	0.0718913	1
entropy_C6_Beta1	-0.362654	0.0067639	1
entropy_C7_Beta1	-0.504981	0.00320437	1
entropy_C8_Beta1	-0.351796	0.0240683	1
entropy_C1_Beta2	-0.322661	0.0333861	1
entropy_C2_Beta2	-0.343418	0.038159	1
entropy_C3_Beta2	-0.261022	0.00258044	1
entropy_C4_Beta2	0.131786	0.311561	1
entropy_C5_Beta2	0.391408	0.0133195	1
entropy_C6_Beta2	-0.250073	0.0445553	1
entropy_C7_Beta2	-0.0014601	0.928734	1
entropy_C8_Beta2	-0.209743	0.17394	1
entropy_C9_Beta2	0.307405	0.12052	1
entropy_C1_Beta3	-0.0169152	0.869887	1
entropy_C2_Beta3	-0.315595	0.0751238	1
entropy_C3_Beta3	-0.137646	0.451641	1
entropy_C4_Beta3	0.160032	0.329176	1
entropy_C5_Beta3	0.351574	0.0306509	1
entropy_C6_Beta3	-0.0402244	0.552575	1
entropy_C7_Beta3	0.362273	0.00869453	1
entropy_C8_Beta3	-0.110687	0.222858	1
entropy_C9_Beta3	0.40473	0.00500468	1
entropy_C1_Gamma	0.0378008	0.906404	1
entropy_C2_Gamma	-0.342216	0.035793	1
entropy_C3_Gamma	-0.222595	0.18501	1
entropy_C4_Gamma	0.135382	0.529956	1
entropy_C5_Gamma	0.258661	0.131457	1
entropy_C6_Gamma	0.034467	0.479904	1
entropy_C7_Gamma	0.24271	0.0751238	1
entropy_C8_Gamma	-0.206012	0.0568689	1
entropy_C9_Gamma	0.369264	0.0155703	1
crossfreq_C1_Mdelta_Delta	-0.113011	0.52864	1
crossfreq_C2_Mdelta_Delta	-0.36321	0.00219877	1
crossfreq_C3_Mdelta_Delta	-0.179364	0.203651	1
crossfreq_C4_Mdelta_Delta	-0.01971	0.933527	1
crossfreq_C5_Mdelta_Delta	-0.156544	0.505245	1
crossfreq_C7_Mdelta_Delta	-0.473601	0.00545946	1
crossfreq_C8_Mdelta_Delta	-0.0790705	0.892087	1
crossfreq_C9_Mdelta_Delta	0.167272	0.121484	1
crossfreq_C2_Mdelta_Theta	0.236693	0.0170014	1
crossfreq_C2_Mtheta_Theta	-0.17101	0.0406566	1
crossfreq_C3_Mdelta_Theta	-0.118518	0.409351	1
crossfreq_C3_Mtheta_Theta	-0.201317	0.0451989	1
crossfreq_C4_Mdelta_Theta	0.0858565	0.556615	1
crossfreq_C5_Mdelta_Theta	0.0169624	0.647501	1
crossfreq_C6_Mdelta_Theta	0.148557	0.92554	1
crossfreq_C6_Mtheta_Theta	-0.313827	0.00895445	1
crossfreq_C7_Mdelta_Theta	-0.0891426	0.769957	1
crossfreq_C8_Mdelta_Theta	-0.177332	0.248234	1
crossfreq_C8_Mtheta_Theta	-0.299246	0.0123059	1
crossfreq_C9_Mdelta_Theta	-0.421695	0.00251289	1
crossfreq_C1_Mdelta_Alpha-1	0.257687	0.0155703	1
crossfreq_C1_Malpha-1_Alpha-1	-0.33773	0.0107886	1
crossfreq_C2_Mdelta_Alpha-1	0.314173	0.0330539	1
crossfreq_C2_Mtheta_Alpha-1	-0.0516952	0.144251	1
crossfreq_C2_Malpha-1_Alpha-1	0.0764191	0.379237	1
crossfreq_C3_Mdelta_Alpha-1	-0.194744	0.617467	1
crossfreq_C3_Mtheta_Alpha-1	-0.0836775	0.211624	1
crossfreq_C3_Malpha-1_Alpha-1	0.320712	0.0643061	1
crossfreq_C4_Mdelta_Alpha-1	0.173278	0.287235	1
crossfreq_C4_Mtheta_Alpha-1	-0.283817	0.00244696	1
crossfreq_C4_Malpha-1_Alpha-1	-0.194	0.112112	1
crossfreq_C5_Mdelta_Alpha-1	-0.0533651	0.460142	1
crossfreq_C5_Malpha-1_Alpha-1	-0.294493	0.00800224	1
crossfreq_C6_Mdelta_Alpha-1	0.17518	0.520781	1
crossfreq_C6_Mtheta_Alpha-1	-0.200745	0.0451989	1
crossfreq_C6_Malpha-1_Alpha-1	0.199667	0.23058	1
crossfreq_C7_Mdelta_Alpha-1	-0.101657	0.762286	1
crossfreq_C7_Malpha-1_Alpha-1	0.0998157	0.892087	1
crossfreq_C8_Mdelta_Alpha-1	-0.143882	0.57703	1
crossfreq_C8_Mtheta_Alpha-1	-0.270196	0.0344002	1
crossfreq_C8_Malpha-1_Alpha-1	0.0376241	0.474921	1
crossfreq_C1_Mdelta_Alpha-2	0.38975	0.00922129	1
crossfreq_C1_Malpha-1_Alpha-2	-0.333565	0.0340593	1
crossfreq_C1_Malpha-2_Alpha-2	-0.147581	0.535236	1
crossfreq_C2_Mtheta_Alpha-2	-0.0443639	0.145358	1
crossfreq_C2_Malpha-1_Alpha-2	0.0154881	0.417384	1
crossfreq_C2_Malpha-2_Alpha-2	0.0879078	0.0359705	1
crossfreq_C3_Mdelta_Alpha-2	0.00798305	0.697348	1
crossfreq_C3_Mtheta_Alpha-2	-0.111152	0.165814	1
crossfreq_C3_Malpha-1_Alpha-2	0.271733	0.063729	1
crossfreq_C3_Malpha-2_Alpha-2	0.354747	0.0177593	1
crossfreq_C4_Mdelta_Alpha-2	0.221746	0.285418	1
crossfreq_C4_Malpha-1_Alpha-2	-0.252675	0.147032	1
crossfreq_C4_Malpha-2_Alpha-2	-0.191199	0.258252	1
crossfreq_C5_Mdelta_Alpha-2	0.247529	0.195204	1
crossfreq_C5_Malpha-1_Alpha-2	-0.331954	0.00393775	1
crossfreq_C5_Malpha-2_Alpha-2	-0.186454	0.0456322	1
crossfreq_C6_Mdelta_Alpha-2	0.426244	0.0600809	1
crossfreq_C6_Mtheta_Alpha-2	-0.188303	0.0543025	1
crossfreq_C6_Malpha-1_Alpha-2	0.202817	0.081945	1
crossfreq_C6_Malpha-2_Alpha-2	0.453936	0.0275397	1
crossfreq_C7_Mdelta_Alpha-2	0.0351173	0.426678	1
crossfreq_C7_Malpha-1_Alpha-2	0.0815188	0.984767	1
crossfreq_C7_Malpha-2_Alpha-2	0.242423	0.791554	1
crossfreq_C8_Mdelta_Alpha-2	-0.0426462	0.67812	1
crossfreq_C8_Mtheta_Alpha-2	-0.244214	0.0573941	1
crossfreq_C8_Malpha-1_Alpha-2	-0.0325301	0.450434	1
crossfreq_C8_Malpha-2_Alpha-2	0.0308035	0.634555	1
crossfreq_C9_Mdelta_Alpha-2	-0.198519	0.0350907	1
crossfreq_C9_Malpha-2_Alpha-2	-0.351439	0.0107265	1
crossfreq_C1_Mdelta_Beta1	0.324603	0.0426709	1
crossfreq_C1_Malpha-1_Beta1	-0.307596	0.0508726	1
crossfreq_C1_Malpha-2_Beta1	-0.105281	0.647501	1
crossfreq_C1_Mbeta1_Beta1	0.221305	0.0870123	1
crossfreq_C2_Mtheta_Beta1	-0.0385329	0.147593	1
crossfreq_C2_Malpha-1_Beta1	-0.0173581	0.590832	1
crossfreq_C2_Malpha-2_Beta1	0.0910393	0.0213203	1
crossfreq_C3_Mdelta_Beta1	0.199355	0.189717	1
crossfreq_C3_Mtheta_Beta1	-0.145188	0.0784741	1
crossfreq_C3_Malpha-1_Beta1	0.144217	0.15976	1
crossfreq_C3_Malpha-2_Beta1	0.338139	0.0506347	1
crossfreq_C3_Mbeta1_Beta1	0.275229	0.00161921	1
crossfreq_C4_Mdelta_Beta1	0.229013	0.219821	1
crossfreq_C4_Mtheta_Beta1	-0.283387	0.00111827	1
crossfreq_C4_Malpha-1_Beta1	-0.31437	0.0460691	1
crossfreq_C4_Malpha-2_Beta1	-0.150916	0.356785	1
crossfreq_C4_Mbeta1_Beta1	0.15988	0.417384	1
crossfreq_C5_Malpha-1_Beta1	-0.378097	0.0014001	1
crossfreq_C5_Malpha-2_Beta1	-0.141356	0.0771197	1
crossfreq_C5_Mbeta1_Beta1	0.209964	0.759224	1
crossfreq_C6_Mtheta_Beta1	-0.103065	0.109414	1
crossfreq_C6_Malpha-1_Beta1	0.200496	0.0935022	1
crossfreq_C6_Malpha-2_Beta1	0.466787	0.0291336	1
crossfreq_C7_Mdelta_Beta1	0.188511	0.0508726	1
crossfreq_C7_Mtheta_Beta1	-0.436024	0.0049118	1
crossfreq_C7_Malpha-1_Beta1	0.0226411	0.774571	1
crossfreq_C7_Malpha-2_Beta1	0.323363	0.433727	1
crossfreq_C8_Mdelta_Beta1	0.227598	0.113022	1
crossfreq_C8_Mtheta_Beta1	-0.222957	0.0520761	1
crossfreq_C8_Malpha-1_Beta1	-0.125888	0.272041	1
crossfreq_C8_Malpha-2_Beta1	-0.0198494	0.644614	1
crossfreq_C8_Mbeta1_Beta1	0.348165	0.0271182	1
crossfreq_C9_Mdelta_Beta1	0.267831	0.374895	1
crossfreq_C9_Malpha-2_Beta1	-0.305538	0.0163617	1
crossfreq_C9_Mbeta1_Beta1	0.00430108	0.694377	1
crossfreq_C1_Mdelta_Beta2	0.292552	0.0232011	1
crossfreq_C1_Malpha-1_Beta2	-0.280201	0.0915543	1
crossfreq_C1_Malpha-2_Beta2	-0.169109	0.617467	1
crossfreq_C1_Mbeta1_Beta2	0.226443	0.0888822	1
crossfreq_C2_Mtheta_Beta2	0.0261834	0.516874	1
crossfreq_C2_Malpha-1_Beta2	-0.101431	0.994387	1
crossfreq_C2_Malpha-2_Beta2	-0.00721303	0.224387	1
crossfreq_C3_Mdelta_Beta2	0.30381	0.176499	1
crossfreq_C3_Mtheta_Beta2	-0.153828	0.0462889	1
crossfreq_C3_Malpha-1_Beta2	0.00975869	0.509106	1
crossfreq_C3_Malpha-2_Beta2	0.137132	0.195898	1
crossfreq_C3_Mbeta1_Beta2	0.228053	0.00161921	1
crossfreq_C4_Mdelta_Beta2	0.119936	0.779192	1
crossfreq_C4_Malpha-1_Beta2	-0.384554	0.028838	1
crossfreq_C4_Malpha-2_Beta2	-0.288947	0.147032	1
crossfreq_C4_Mbeta1_Beta2	0.177358	0.263365	1
crossfreq_C5_Malpha-2_Beta2	-0.233937	0.0230795	1
crossfreq_C5_Mbeta1_Beta2	0.227675	0.684014	1
crossfreq_C5_Mbeta2_Beta2	0.483421	0.00201435	1
crossfreq_C6_Mtheta_Beta2	-0.00945632	0.205803	1
crossfreq_C6_Malpha-1_Beta2	0.0912194	0.347424	1
crossfreq_C6_Malpha-2_Beta2	0.353985	0.0848104	1
crossfreq_C7_Mdelta_Beta2	0.228241	0.0276814	1
crossfreq_C7_Mtheta_Beta2	-0.386065	0.0261565	1
crossfreq_C7_Malpha-1_Beta2	-0.0350314	0.563381	1
crossfreq_C7_Malpha-2_Beta2	0.192335	0.759224	1
crossfreq_C8_Mdelta_Beta2	0.436342	0.00222848	1
crossfreq_C8_Mtheta_Beta2	-0.1632	0.157386	1
crossfreq_C8_Malpha-1_Beta2	-0.234032	0.0798478	1
crossfreq_C8_Malpha-2_Beta2	-0.182778	0.238491	1
crossfreq_C8_Mbeta1_Beta2	0.351913	0.0144062	1
crossfreq_C9_Mdelta_Beta2	0.518137	0.00184421	1
crossfreq_C9_Malpha-2_Beta2	-0.328607	0.00386303	1
crossfreq_C9_Mbeta1_Beta2	0.0327987	0.967135	1
crossfreq_C9_Mbeta2_Beta2	0.184604	0.225924	1
crossfreq_C1_Mdelta_Beta3	0.29034	0.0260215	1
crossfreq_C1_Malpha-1_Beta3	-0.249278	0.183681	1
crossfreq_C1_Malpha-2_Beta3	-0.177395	0.562025	1
crossfreq_C1_Mbeta1_Beta3	0.17768	0.222096	1
crossfreq_C2_Mtheta_Beta3	0.0542697	0.38142	1
crossfreq_C2_Malpha-1_Beta3	-0.156147	0.838355	1
crossfreq_C2_Malpha-2_Beta3	-0.0543058	0.244956	1
crossfreq_C3_Mdelta_Beta3	0.356559	0.0855393	1
crossfreq_C3_Mtheta_Beta3	-0.155846	0.0170946	1
crossfreq_C3_Malpha-1_Beta3	-0.0359139	0.586676	1
crossfreq_C3_Malpha-2_Beta3	0.0646742	0.207972	1
crossfreq_C4_Mdelta_Beta3	0.0981174	0.719778	1
crossfreq_C4_Malpha-1_Beta3	-0.435337	0.00714173	1
crossfreq_C4_Malpha-2_Beta3	-0.348634	0.0840866	1
crossfreq_C4_Mbeta1_Beta3	0.185248	0.382515	1
crossfreq_C5_Malpha-2_Beta3	-0.256881	0.0107886	1
crossfreq_C5_Mbeta1_Beta3	0.243752	0.593611	1
crossfreq_C5_Mbeta2_Beta3	0.459402	0.00128752	1
crossfreq_C6_Mtheta_Beta3	0.0520041	0.390228	1
crossfreq_C6_Malpha-1_Beta3	0.0411669	0.539213	1
crossfreq_C6_Malpha-2_Beta3	0.305077	0.104602	1
crossfreq_C7_Mdelta_Beta3	0.238814	0.0114266	1
crossfreq_C7_Mtheta_Beta3	-0.364174	0.0460691	1
crossfreq_C7_Malpha-1_Beta3	-0.0578897	0.496296	1
crossfreq_C7_Malpha-2_Beta3	0.132309	0.769957	1
crossfreq_C8_Mtheta_Beta3	-0.162123	0.134047	1
crossfreq_C8_Malpha-1_Beta3	-0.290197	0.038159	1
crossfreq_C8_Malpha-2_Beta3	-0.265082	0.0915543	1
crossfreq_C8_Mbeta1_Beta3	0.337363	0.0249634	1
crossfreq_C9_Malpha-2_Beta3	-0.342364	0.00219877	1
crossfreq_C9_Mbeta1_Beta3	0.023773	0.790006	1
crossfreq_C9_Mbeta2_Beta3	0.21959	0.171409	1
crossfreq_C1_Mdelta_Gamma	0.2688	0.0311191	1
crossfreq_C1_Malpha-1_Gamma	-0.206855	0.280911	1
crossfreq_C1_Malpha-2_Gamma	-0.176041	0.579778	1
crossfreq_C1_Mbeta1_Gamma	0.0861485	0.507817	1
crossfreq_C2_Mtheta_Gamma	0.0688662	0.171409	1
crossfreq_C2_Malpha-1_Gamma	-0.190025	0.70629	1
crossfreq_C2_Malpha-2_Gamma	-0.0858564	0.399158	1
crossfreq_C3_Mdelta_Gamma	0.369471	0.0356163	1
crossfreq_C3_Mtheta_Gamma	-0.141469	0.0128764	1
crossfreq_C3_Malpha-1_Gamma	-0.0682122	0.722788	1
crossfreq_C3_Malpha-2_Gamma	-0.00774783	0.307733	1
crossfreq_C4_Mdelta_Gamma	0.0360484	0.832078	1
crossfreq_C4_Malpha-1_Gamma	-0.479771	0.00254646	1
crossfreq_C4_Malpha-2_Gamma	-0.398463	0.0483066	1
crossfreq_C4_Mbeta1_Gamma	0.129753	0.672244	1
crossfreq_C5_Malpha-2_Gamma	-0.26749	0.00606165	1
crossfreq_C5_Mbeta1_Gamma	0.210312	0.592221	1
crossfreq_C6_Mtheta_Gamma	0.112096	0.962329	1
crossfreq_C6_Malpha-1_Gamma	0.00971414	0.648946	1
crossfreq_C6_Malpha-2_Gamma	0.254441	0.140424	1
crossfreq_C7_Mdelta_Gamma	0.24348	0.0114266	1
crossfreq_C7_Mtheta_Gamma	-0.365443	0.0877564	1
crossfreq_C7_Malpha-1_Gamma	-0.0936118	0.156209	1
crossfreq_C7_Malpha-2_Gamma	0.0584247	0.450434	1
crossfreq_C7_Mbeta1_Gamma	0.551274	0.00218405	1
crossfreq_C8_Mdelta_Gamma	0.481513	0.0016081	1
crossfreq_C8_Mtheta_Gamma	-0.155229	0.139346	1
crossfreq_C8_Malpha-1_Gamma	-0.355713	0.0163617	1
crossfreq_C8_Malpha-2_Gamma	-0.33124	0.0506347	1
crossfreq_C8_Mbeta1_Gamma	0.235073	0.122941	1
crossfreq_C9_Malpha-2_Gamma	-0.333254	0.00179459	1
crossfreq_C9_Mbeta1_Gamma	0.0484094	0.568822	1
crossfreq_C9_Mbeta2_Gamma	0.260659	0.0617425	1
MM_total	-0.239403
FAS_F	-0.776719
FAS_S	-0.872235
FAS_A	-0.725506
education	-0.96428

## Sheet: 5to1
Feature	Cohen_d	p_raw	p_bonferroni
age	2.22079	8.08623e-14	7.8113e-11
crossfreq_C1_Mtheta_Delta	-1.69832	1.10222e-11	1.06475e-08
crossfreq_C1_Malpha-1_Delta	-1.69832	1.10222e-11	1.06475e-08
crossfreq_C1_Malpha-2_Delta	-1.69832	1.10222e-11	1.06475e-08
crossfreq_C1_Mbeta1_Delta	-1.69832	1.10222e-11	1.06475e-08
crossfreq_C1_Mbeta2_Delta	-1.69832	1.10222e-11	1.06475e-08
crossfreq_C1_Mbeta3_Delta	-1.69832	1.10222e-11	1.06475e-08
crossfreq_C1_Mgamma_Delta	-1.69832	1.10222e-11	1.06475e-08
crossfreq_C2_Mtheta_Delta	-1.69832	1.10222e-11	1.06475e-08
crossfreq_C2_Malpha-1_Delta	-1.69832	1.10222e-11	1.06475e-08
crossfreq_C2_Malpha-2_Delta	-1.69832	1.10222e-11	1.06475e-08
crossfreq_C2_Mbeta1_Delta	-1.69832	1.10222e-11	1.06475e-08
crossfreq_C2_Mbeta2_Delta	-1.69832	1.10222e-11	1.06475e-08
crossfreq_C2_Mbeta3_Delta	-1.69832	1.10222e-11	1.06475e-08
crossfreq_C2_Mgamma_Delta	-1.69832	1.10222e-11	1.06475e-08
crossfreq_C3_Mtheta_Delta	-1.69832	1.10222e-11	1.06475e-08
crossfreq_C3_Malpha-1_Delta	-1.69832	1.10222e-11	1.06475e-08
crossfreq_C3_Malpha-2_Delta	-1.69832	1.10222e-11	1.06475e-08
crossfreq_C3_Mbeta1_Delta	-1.69832	1.10222e-11	1.06475e-08
crossfreq_C3_Mbeta2_Delta	-1.69832	1.10222e-11	1.06475e-08
crossfreq_C3_Mbeta3_Delta	-1.69832	1.10222e-11	1.06475e-08
crossfreq_C3_Mgamma_Delta	-1.69832	1.10222e-11	1.06475e-08
crossfreq_C4_Mtheta_Delta	-1.69832	1.10222e-11	1.06475e-08
crossfreq_C4_Malpha-1_Delta	-1.69832	1.10222e-11	1.06475e-08
crossfreq_C4_Malpha-2_Delta	-1.69832	1.10222e-11	1.06475e-08
crossfreq_C4_Mbeta1_Delta	-1.69832	1.10222e-11	1.06475e-08
crossfreq_C4_Mbeta2_Delta	-1.69832	1.10222e-11	1.06475e-08
crossfreq_C4_Mbeta3_Delta	-1.69832	1.10222e-11	1.06475e-08
crossfreq_C4_Mgamma_Delta	-1.69832	1.10222e-11	1.06475e-08
crossfreq_C5_Mtheta_Delta	-1.69832	1.10222e-11	1.06475e-08
crossfreq_C5_Malpha-1_Delta	-1.69832	1.10222e-11	1.06475e-08
crossfreq_C5_Malpha-2_Delta	-1.69832	1.10222e-11	1.06475e-08
crossfreq_C5_Mbeta1_Delta	-1.69832	1.10222e-11	1.06475e-08
crossfreq_C5_Mbeta2_Delta	-1.69832	1.10222e-11	1.06475e-08
crossfreq_C5_Mbeta3_Delta	-1.69832	1.10222e-11	1.06475e-08
crossfreq_C5_Mgamma_Delta	-1.69832	1.10222e-11	1.06475e-08
crossfreq_C6_Mtheta_Delta	-1.69832	1.10222e-11	1.06475e-08
crossfreq_C6_Malpha-1_Delta	-1.69832	1.10222e-11	1.06475e-08
crossfreq_C6_Malpha-2_Delta	-1.69832	1.10222e-11	1.06475e-08
crossfreq_C6_Mbeta1_Delta	-1.69832	1.10222e-11	1.06475e-08
crossfreq_C6_Mbeta2_Delta	-1.69832	1.10222e-11	1.06475e-08
crossfreq_C6_Mbeta3_Delta	-1.69832	1.10222e-11	1.06475e-08
crossfreq_C6_Mgamma_Delta	-1.69832	1.10222e-11	1.06475e-08
crossfreq_C7_Mtheta_Delta	-1.69832	1.10222e-11	1.06475e-08
crossfreq_C7_Malpha-1_Delta	-1.69832	1.10222e-11	1.06475e-08
crossfreq_C7_Malpha-2_Delta	-1.69832	1.10222e-11	1.06475e-08
crossfreq_C7_Mbeta1_Delta	-1.69832	1.10222e-11	1.06475e-08
crossfreq_C7_Mbeta2_Delta	-1.69832	1.10222e-11	1.06475e-08
crossfreq_C7_Mbeta3_Delta	-1.69832	1.10222e-11	1.06475e-08
crossfreq_C7_Mgamma_Delta	-1.69832	1.10222e-11	1.06475e-08
crossfreq_C8_Mtheta_Delta	-1.69832	1.10222e-11	1.06475e-08
crossfreq_C8_Malpha-1_Delta	-1.69832	1.10222e-11	1.06475e-08
crossfreq_C8_Malpha-2_Delta	-1.69832	1.10222e-11	1.06475e-08
crossfreq_C8_Mbeta1_Delta	-1.69832	1.10222e-11	1.06475e-08
crossfreq_C8_Mbeta2_Delta	-1.69832	1.10222e-11	1.06475e-08
crossfreq_C8_Mbeta3_Delta	-1.69832	1.10222e-11	1.06475e-08
crossfreq_C8_Mgamma_Delta	-1.69832	1.10222e-11	1.06475e-08
crossfreq_C9_Mtheta_Delta	-1.69832	1.10222e-11	1.06475e-08
crossfreq_C9_Malpha-1_Delta	-1.69832	1.10222e-11	1.06475e-08
crossfreq_C9_Malpha-2_Delta	-1.69832	1.10222e-11	1.06475e-08
crossfreq_C9_Mbeta1_Delta	-1.69832	1.10222e-11	1.06475e-08
crossfreq_C9_Mbeta2_Delta	-1.69832	1.10222e-11	1.06475e-08
crossfreq_C9_Mbeta3_Delta	-1.69832	1.10222e-11	1.06475e-08
crossfreq_C9_Mgamma_Delta	-1.69832	1.10222e-11	1.06475e-08
crossfreq_C1_Malpha-1_Theta	-1.69832	1.10222e-11	1.06475e-08
crossfreq_C1_Malpha-2_Theta	-1.69832	1.10222e-11	1.06475e-08
crossfreq_C1_Mbeta1_Theta	-1.69832	1.10222e-11	1.06475e-08
crossfreq_C1_Mbeta2_Theta	-1.69832	1.10222e-11	1.06475e-08
crossfreq_C1_Mbeta3_Theta	-1.69832	1.10222e-11	1.06475e-08
crossfreq_C1_Mgamma_Theta	-1.69832	1.10222e-11	1.06475e-08
crossfreq_C2_Malpha-1_Theta	-1.69832	1.10222e-11	1.06475e-08
crossfreq_C2_Malpha-2_Theta	-1.69832	1.10222e-11	1.06475e-08
crossfreq_C2_Mbeta1_Theta	-1.69832	1.10222e-11	1.06475e-08
crossfreq_C2_Mbeta2_Theta	-1.69832	1.10222e-11	1.06475e-08
crossfreq_C2_Mbeta3_Theta	-1.69832	1.10222e-11	1.06475e-08
crossfreq_C2_Mgamma_Theta	-1.69832	1.10222e-11	1.06475e-08
crossfreq_C3_Malpha-1_Theta	-1.69832	1.10222e-11	1.06475e-08
crossfreq_C3_Malpha-2_Theta	-1.69832	1.10222e-11	1.06475e-08
crossfreq_C3_Mbeta1_Theta	-1.69832	1.10222e-11	1.06475e-08
crossfreq_C3_Mbeta2_Theta	-1.69832	1.10222e-11	1.06475e-08
crossfreq_C3_Mbeta3_Theta	-1.69832	1.10222e-11	1.06475e-08
crossfreq_C3_Mgamma_Theta	-1.69832	1.10222e-11	1.06475e-08
crossfreq_C4_Malpha-1_Theta	-1.69832	1.10222e-11	1.06475e-08
crossfreq_C4_Malpha-2_Theta	-1.69832	1.10222e-11	1.06475e-08
crossfreq_C4_Mbeta1_Theta	-1.69832	1.10222e-11	1.06475e-08
crossfreq_C4_Mbeta2_Theta	-1.69832	1.10222e-11	1.06475e-08
crossfreq_C4_Mbeta3_Theta	-1.69832	1.10222e-11	1.06475e-08
crossfreq_C4_Mgamma_Theta	-1.69832	1.10222e-11	1.06475e-08
crossfreq_C5_Malpha-1_Theta	-1.69832	1.10222e-11	1.06475e-08
crossfreq_C5_Malpha-2_Theta	-1.69832	1.10222e-11	1.06475e-08
crossfreq_C5_Mbeta1_Theta	-1.69832	1.10222e-11	1.06475e-08
crossfreq_C5_Mbeta2_Theta	-1.69832	1.10222e-11	1.06475e-08
crossfreq_C5_Mbeta3_Theta	-1.69832	1.10222e-11	1.06475e-08
crossfreq_C5_Mgamma_Theta	-1.69832	1.10222e-11	1.06475e-08
crossfreq_C6_Malpha-1_Theta	-1.69832	1.10222e-11	1.06475e-08
crossfreq_C6_Malpha-2_Theta	-1.69832	1.10222e-11	1.06475e-08
crossfreq_C6_Mbeta1_Theta	-1.69832	1.10222e-11	1.06475e-08
crossfreq_C6_Mbeta2_Theta	-1.69832	1.10222e-11	1.06475e-08
crossfreq_C6_Mbeta3_Theta	-1.69832	1.10222e-11	1.06475e-08
crossfreq_C6_Mgamma_Theta	-1.69832	1.10222e-11	1.06475e-08
crossfreq_C7_Malpha-1_Theta	-1.69832	1.10222e-11	1.06475e-08
crossfreq_C7_Malpha-2_Theta	-1.69832	1.10222e-11	1.06475e-08
crossfreq_C7_Mbeta1_Theta	-1.69832	1.10222e-11	1.06475e-08
crossfreq_C7_Mbeta2_Theta	-1.69832	1.10222e-11	1.06475e-08
crossfreq_C7_Mbeta3_Theta	-1.69832	1.10222e-11	1.06475e-08
crossfreq_C7_Mgamma_Theta	-1.69832	1.10222e-11	1.06475e-08
crossfreq_C8_Malpha-1_Theta	-1.69832	1.10222e-11	1.06475e-08
crossfreq_C8_Malpha-2_Theta	-1.69832	1.10222e-11	1.06475e-08
crossfreq_C8_Mbeta1_Theta	-1.69832	1.10222e-11	1.06475e-08
crossfreq_C8_Mbeta2_Theta	-1.69832	1.10222e-11	1.06475e-08
crossfreq_C8_Mbeta3_Theta	-1.69832	1.10222e-11	1.06475e-08
crossfreq_C8_Mgamma_Theta	-1.69832	1.10222e-11	1.06475e-08
crossfreq_C9_Malpha-1_Theta	-1.69832	1.10222e-11	1.06475e-08
crossfreq_C9_Malpha-2_Theta	-1.69832	1.10222e-11	1.06475e-08
crossfreq_C9_Mbeta1_Theta	-1.69832	1.10222e-11	1.06475e-08
crossfreq_C9_Mbeta2_Theta	-1.69832	1.10222e-11	1.06475e-08
crossfreq_C9_Mbeta3_Theta	-1.69832	1.10222e-11	1.06475e-08
crossfreq_C9_Mgamma_Theta	-1.69832	1.10222e-11	1.06475e-08
crossfreq_C1_Malpha-2_Alpha-1	-1.69832	1.10222e-11	1.06475e-08
crossfreq_C1_Mbeta1_Alpha-1	-1.69832	1.10222e-11	1.06475e-08
crossfreq_C1_Mbeta2_Alpha-1	-1.69832	1.10222e-11	1.06475e-08
crossfreq_C1_Mbeta3_Alpha-1	-1.69832	1.10222e-11	1.06475e-08
crossfreq_C1_Mgamma_Alpha-1	-1.69832	1.10222e-11	1.06475e-08
crossfreq_C2_Malpha-2_Alpha-1	-1.69832	1.10222e-11	1.06475e-08
crossfreq_C2_Mbeta1_Alpha-1	-1.69832	1.10222e-11	1.06475e-08
crossfreq_C2_Mbeta2_Alpha-1	-1.69832	1.10222e-11	1.06475e-08
crossfreq_C2_Mbeta3_Alpha-1	-1.69832	1.10222e-11	1.06475e-08
crossfreq_C2_Mgamma_Alpha-1	-1.69832	1.10222e-11	1.06475e-08
crossfreq_C3_Malpha-2_Alpha-1	-1.69832	1.10222e-11	1.06475e-08
crossfreq_C3_Mbeta1_Alpha-1	-1.69832	1.10222e-11	1.06475e-08
crossfreq_C3_Mbeta2_Alpha-1	-1.69832	1.10222e-11	1.06475e-08
crossfreq_C3_Mbeta3_Alpha-1	-1.69832	1.10222e-11	1.06475e-08
crossfreq_C3_Mgamma_Alpha-1	-1.69832	1.10222e-11	1.06475e-08
crossfreq_C4_Malpha-2_Alpha-1	-1.69832	1.10222e-11	1.06475e-08
crossfreq_C4_Mbeta1_Alpha-1	-1.69832	1.10222e-11	1.06475e-08
crossfreq_C4_Mbeta2_Alpha-1	-1.69832	1.10222e-11	1.06475e-08
crossfreq_C4_Mbeta3_Alpha-1	-1.69832	1.10222e-11	1.06475e-08
crossfreq_C4_Mgamma_Alpha-1	-1.69832	1.10222e-11	1.06475e-08
crossfreq_C5_Malpha-2_Alpha-1	-1.69832	1.10222e-11	1.06475e-08
crossfreq_C5_Mbeta1_Alpha-1	-1.69832	1.10222e-11	1.06475e-08
crossfreq_C5_Mbeta2_Alpha-1	-1.69832	1.10222e-11	1.06475e-08
crossfreq_C5_Mbeta3_Alpha-1	-1.69832	1.10222e-11	1.06475e-08
crossfreq_C5_Mgamma_Alpha-1	-1.69832	1.10222e-11	1.06475e-08
crossfreq_C6_Malpha-2_Alpha-1	-1.69832	1.10222e-11	1.06475e-08
crossfreq_C6_Mbeta1_Alpha-1	-1.69832	1.10222e-11	1.06475e-08
crossfreq_C6_Mbeta2_Alpha-1	-1.69832	1.10222e-11	1.06475e-08
crossfreq_C6_Mbeta3_Alpha-1	-1.69832	1.10222e-11	1.06475e-08
crossfreq_C6_Mgamma_Alpha-1	-1.69832	1.10222e-11	1.06475e-08
crossfreq_C7_Malpha-2_Alpha-1	-1.69832	1.10222e-11	1.06475e-08
crossfreq_C7_Mbeta1_Alpha-1	-1.69832	1.10222e-11	1.06475e-08
crossfreq_C7_Mbeta2_Alpha-1	-1.69832	1.10222e-11	1.06475e-08
crossfreq_C7_Mbeta3_Alpha-1	-1.69832	1.10222e-11	1.06475e-08
crossfreq_C7_Mgamma_Alpha-1	-1.69832	1.10222e-11	1.06475e-08
crossfreq_C8_Malpha-2_Alpha-1	-1.69832	1.10222e-11	1.06475e-08
crossfreq_C8_Mbeta1_Alpha-1	-1.69832	1.10222e-11	1.06475e-08
crossfreq_C8_Mbeta2_Alpha-1	-1.69832	1.10222e-11	1.06475e-08
crossfreq_C8_Mbeta3_Alpha-1	-1.69832	1.10222e-11	1.06475e-08
crossfreq_C8_Mgamma_Alpha-1	-1.69832	1.10222e-11	1.06475e-08
crossfreq_C9_Malpha-2_Alpha-1	-1.69832	1.10222e-11	1.06475e-08
crossfreq_C9_Mbeta1_Alpha-1	-1.69832	1.10222e-11	1.06475e-08
crossfreq_C9_Mbeta2_Alpha-1	-1.69832	1.10222e-11	1.06475e-08
crossfreq_C9_Mbeta3_Alpha-1	-1.69832	1.10222e-11	1.06475e-08
crossfreq_C9_Mgamma_Alpha-1	-1.69832	1.10222e-11	1.06475e-08
crossfreq_C1_Mbeta1_Alpha-2	-1.69832	1.10222e-11	1.06475e-08
crossfreq_C1_Mbeta2_Alpha-2	-1.69832	1.10222e-11	1.06475e-08
crossfreq_C1_Mbeta3_Alpha-2	-1.69832	1.10222e-11	1.06475e-08
crossfreq_C1_Mgamma_Alpha-2	-1.69832	1.10222e-11	1.06475e-08
crossfreq_C2_Mbeta1_Alpha-2	-1.69832	1.10222e-11	1.06475e-08
crossfreq_C2_Mbeta2_Alpha-2	-1.69832	1.10222e-11	1.06475e-08
crossfreq_C2_Mbeta3_Alpha-2	-1.69832	1.10222e-11	1.06475e-08
crossfreq_C2_Mgamma_Alpha-2	-1.69832	1.10222e-11	1.06475e-08
crossfreq_C3_Mbeta1_Alpha-2	-1.69832	1.10222e-11	1.06475e-08
crossfreq_C3_Mbeta2_Alpha-2	-1.69832	1.10222e-11	1.06475e-08
crossfreq_C3_Mbeta3_Alpha-2	-1.69832	1.10222e-11	1.06475e-08
crossfreq_C3_Mgamma_Alpha-2	-1.69832	1.10222e-11	1.06475e-08
crossfreq_C4_Mbeta1_Alpha-2	-1.69832	1.10222e-11	1.06475e-08
crossfreq_C4_Mbeta2_Alpha-2	-1.69832	1.10222e-11	1.06475e-08
crossfreq_C4_Mbeta3_Alpha-2	-1.69832	1.10222e-11	1.06475e-08
crossfreq_C4_Mgamma_Alpha-2	-1.69832	1.10222e-11	1.06475e-08
crossfreq_C5_Mbeta1_Alpha-2	-1.69832	1.10222e-11	1.06475e-08
crossfreq_C5_Mbeta2_Alpha-2	-1.69832	1.10222e-11	1.06475e-08
crossfreq_C5_Mbeta3_Alpha-2	-1.69832	1.10222e-11	1.06475e-08
crossfreq_C5_Mgamma_Alpha-2	-1.69832	1.10222e-11	1.06475e-08
crossfreq_C6_Mbeta1_Alpha-2	-1.69832	1.10222e-11	1.06475e-08
crossfreq_C6_Mbeta2_Alpha-2	-1.69832	1.10222e-11	1.06475e-08
crossfreq_C6_Mbeta3_Alpha-2	-1.69832	1.10222e-11	1.06475e-08
crossfreq_C6_Mgamma_Alpha-2	-1.69832	1.10222e-11	1.06475e-08
crossfreq_C7_Mbeta1_Alpha-2	-1.69832	1.10222e-11	1.06475e-08
crossfreq_C7_Mbeta2_Alpha-2	-1.69832	1.10222e-11	1.06475e-08
crossfreq_C7_Mbeta3_Alpha-2	-1.69832	1.10222e-11	1.06475e-08
crossfreq_C7_Mgamma_Alpha-2	-1.69832	1.10222e-11	1.06475e-08
crossfreq_C8_Mbeta1_Alpha-2	-1.69832	1.10222e-11	1.06475e-08
crossfreq_C8_Mbeta2_Alpha-2	-1.69832	1.10222e-11	1.06475e-08
crossfreq_C8_Mbeta3_Alpha-2	-1.69832	1.10222e-11	1.06475e-08
crossfreq_C8_Mgamma_Alpha-2	-1.69832	1.10222e-11	1.06475e-08
crossfreq_C9_Mbeta1_Alpha-2	-1.69832	1.10222e-11	1.06475e-08
crossfreq_C9_Mbeta2_Alpha-2	-1.69832	1.10222e-11	1.06475e-08
crossfreq_C9_Mbeta3_Alpha-2	-1.69832	1.10222e-11	1.06475e-08
crossfreq_C9_Mgamma_Alpha-2	-1.69832	1.10222e-11	1.06475e-08
crossfreq_C1_Mbeta2_Beta1	-1.69832	1.10222e-11	1.06475e-08
crossfreq_C1_Mbeta3_Beta1	-1.69832	1.10222e-11	1.06475e-08
crossfreq_C1_Mgamma_Beta1	-1.69832	1.10222e-11	1.06475e-08
crossfreq_C2_Mbeta2_Beta1	-1.69832	1.10222e-11	1.06475e-08
crossfreq_C2_Mbeta3_Beta1	-1.69832	1.10222e-11	1.06475e-08
crossfreq_C2_Mgamma_Beta1	-1.69832	1.10222e-11	1.06475e-08
crossfreq_C3_Mbeta2_Beta1	-1.69832	1.10222e-11	1.06475e-08
crossfreq_C3_Mbeta3_Beta1	-1.69832	1.10222e-11	1.06475e-08
crossfreq_C3_Mgamma_Beta1	-1.69832	1.10222e-11	1.06475e-08
crossfreq_C4_Mbeta2_Beta1	-1.69832	1.10222e-11	1.06475e-08
crossfreq_C4_Mbeta3_Beta1	-1.69832	1.10222e-11	1.06475e-08
crossfreq_C4_Mgamma_Beta1	-1.69832	1.10222e-11	1.06475e-08
crossfreq_C5_Mbeta2_Beta1	-1.69832	1.10222e-11	1.06475e-08
crossfreq_C5_Mbeta3_Beta1	-1.69832	1.10222e-11	1.06475e-08
crossfreq_C5_Mgamma_Beta1	-1.69832	1.10222e-11	1.06475e-08
crossfreq_C6_Mbeta2_Beta1	-1.69832	1.10222e-11	1.06475e-08
crossfreq_C6_Mbeta3_Beta1	-1.69832	1.10222e-11	1.06475e-08
crossfreq_C6_Mgamma_Beta1	-1.69832	1.10222e-11	1.06475e-08
crossfreq_C7_Mbeta2_Beta1	-1.69832	1.10222e-11	1.06475e-08
crossfreq_C7_Mbeta3_Beta1	-1.69832	1.10222e-11	1.06475e-08
crossfreq_C7_Mgamma_Beta1	-1.69832	1.10222e-11	1.06475e-08
crossfreq_C8_Mbeta2_Beta1	-1.69832	1.10222e-11	1.06475e-08
crossfreq_C8_Mbeta3_Beta1	-1.69832	1.10222e-11	1.06475e-08
crossfreq_C8_Mgamma_Beta1	-1.69832	1.10222e-11	1.06475e-08
crossfreq_C9_Mbeta2_Beta1	-1.69832	1.10222e-11	1.06475e-08
crossfreq_C9_Mbeta3_Beta1	-1.69832	1.10222e-11	1.06475e-08
crossfreq_C9_Mgamma_Beta1	-1.69832	1.10222e-11	1.06475e-08
crossfreq_C1_Mbeta3_Beta2	-1.69832	1.10222e-11	1.06475e-08
crossfreq_C1_Mgamma_Beta2	-1.69832	1.10222e-11	1.06475e-08
crossfreq_C2_Mbeta3_Beta2	-1.69832	1.10222e-11	1.06475e-08
crossfreq_C2_Mgamma_Beta2	-1.69832	1.10222e-11	1.06475e-08
crossfreq_C3_Mbeta3_Beta2	-1.69832	1.10222e-11	1.06475e-08
crossfreq_C3_Mgamma_Beta2	-1.69832	1.10222e-11	1.06475e-08
crossfreq_C4_Mbeta3_Beta2	-1.69832	1.10222e-11	1.06475e-08
crossfreq_C4_Mgamma_Beta2	-1.69832	1.10222e-11	1.06475e-08
crossfreq_C5_Mbeta3_Beta2	-1.69832	1.10222e-11	1.06475e-08
crossfreq_C5_Mgamma_Beta2	-1.69832	1.10222e-11	1.06475e-08
crossfreq_C6_Mbeta3_Beta2	-1.69832	1.10222e-11	1.06475e-08
crossfreq_C6_Mgamma_Beta2	-1.69832	1.10222e-11	1.06475e-08
crossfreq_C7_Mbeta3_Beta2	-1.69832	1.10222e-11	1.06475e-08
crossfreq_C7_Mgamma_Beta2	-1.69832	1.10222e-11	1.06475e-08
crossfreq_C8_Mbeta3_Beta2	-1.69832	1.10222e-11	1.06475e-08
crossfreq_C8_Mgamma_Beta2	-1.69832	1.10222e-11	1.06475e-08
crossfreq_C9_Mbeta3_Beta2	-1.69832	1.10222e-11	1.06475e-08
crossfreq_C9_Mgamma_Beta2	-1.69832	1.10222e-11	1.06475e-08
crossfreq_C1_Mgamma_Beta3	-1.69832	1.10222e-11	1.06475e-08
crossfreq_C2_Mgamma_Beta3	-1.69832	1.10222e-11	1.06475e-08
crossfreq_C3_Mgamma_Beta3	-1.69832	1.10222e-11	1.06475e-08
crossfreq_C4_Mgamma_Beta3	-1.69832	1.10222e-11	1.06475e-08
crossfreq_C5_Mgamma_Beta3	-1.69832	1.10222e-11	1.06475e-08
crossfreq_C6_Mgamma_Beta3	-1.69832	1.10222e-11	1.06475e-08
crossfreq_C7_Mgamma_Beta3	-1.69832	1.10222e-11	1.06475e-08
crossfreq_C8_Mgamma_Beta3	-1.69832	1.10222e-11	1.06475e-08
crossfreq_C9_Mgamma_Beta3	-1.69832	1.10222e-11	1.06475e-08
crossfreq_C7_Mbeta3_Beta3	1.32378	2.41113e-10	2.32915e-07
cohfreq_C4_Theta	-1.39322	3.25988e-10	3.14904e-07
crossfreq_C7_Mbeta3_Gamma	1.32998	3.25988e-10	3.14904e-07
crossfreq_C6_Mdelta_Delta	-1.43089	9.96735e-10	9.62846e-07
crossfreq_C10_Mtheta_Delta	-1.43989	1.30779e-09	1.26332e-06
crossfreq_C10_Malpha-1_Delta	-1.43989	1.30779e-09	1.26332e-06
crossfreq_C10_Malpha-2_Delta	-1.43989	1.30779e-09	1.26332e-06
crossfreq_C10_Mbeta1_Delta	-1.43989	1.30779e-09	1.26332e-06
crossfreq_C10_Mbeta2_Delta	-1.43989	1.30779e-09	1.26332e-06
crossfreq_C10_Mbeta3_Delta	-1.43989	1.30779e-09	1.26332e-06
crossfreq_C10_Mgamma_Delta	-1.43989	1.30779e-09	1.26332e-06
crossfreq_C10_Malpha-1_Theta	-1.43989	1.30779e-09	1.26332e-06
crossfreq_C10_Malpha-2_Theta	-1.43989	1.30779e-09	1.26332e-06
crossfreq_C10_Mbeta1_Theta	-1.43989	1.30779e-09	1.26332e-06
crossfreq_C10_Mbeta2_Theta	-1.43989	1.30779e-09	1.26332e-06
crossfreq_C10_Mbeta3_Theta	-1.43989	1.30779e-09	1.26332e-06
crossfreq_C10_Mgamma_Theta	-1.43989	1.30779e-09	1.26332e-06
crossfreq_C10_Malpha-2_Alpha-1	-1.43989	1.30779e-09	1.26332e-06
crossfreq_C10_Mbeta1_Alpha-1	-1.43989	1.30779e-09	1.26332e-06
crossfreq_C10_Mbeta2_Alpha-1	-1.43989	1.30779e-09	1.26332e-06
crossfreq_C10_Mbeta3_Alpha-1	-1.43989	1.30779e-09	1.26332e-06
crossfreq_C10_Mgamma_Alpha-1	-1.43989	1.30779e-09	1.26332e-06
crossfreq_C10_Mbeta1_Alpha-2	-1.43989	1.30779e-09	1.26332e-06
crossfreq_C10_Mbeta2_Alpha-2	-1.43989	1.30779e-09	1.26332e-06
crossfreq_C10_Mbeta3_Alpha-2	-1.43989	1.30779e-09	1.26332e-06
crossfreq_C10_Mgamma_Alpha-2	-1.43989	1.30779e-09	1.26332e-06
crossfreq_C10_Mbeta2_Beta1	-1.43989	1.30779e-09	1.26332e-06
crossfreq_C10_Mbeta3_Beta1	-1.43989	1.30779e-09	1.26332e-06
crossfreq_C10_Mgamma_Beta1	-1.43989	1.30779e-09	1.26332e-06
crossfreq_C10_Mbeta3_Beta2	-1.43989	1.30779e-09	1.26332e-06
crossfreq_C10_Mgamma_Beta2	-1.43989	1.30779e-09	1.26332e-06
crossfreq_C10_Mgamma_Beta3	-1.43989	1.30779e-09	1.26332e-06
crossfreq_C10_Mbeta3_Gamma	1.24962	5.54801e-09	5.35938e-06
power_C6_Delta	-1.26486	1.35466e-08	1.3086e-05
crossfreq_C10_Mbeta3_Beta3	1.21913	1.67002e-08	1.61324e-05
crossfreq_C10_Mgamma_Gamma	1.00017	1.74114e-08	1.68194e-05
crossfreq_C3_Mbeta3_Gamma	1.42148	1.74114e-08	1.68194e-05
crossfreq_C3_Mbeta3_Beta3	1.39813	1.85337e-08	1.79035e-05
power_C10_Gamma	1.10574	3.80918e-08	3.67967e-05
crossfreq_C7_Mgamma_Gamma	0.860902	4.2168e-08	4.07343e-05
cohfreq_C4_Alpha-1	-1.0812	4.39142e-08	4.24211e-05
power_C7_Beta3	1.23956	6.18752e-08	5.97714e-05
crossfreq_C3_Mgamma_Gamma	1.22425	9.78323e-08	9.4506e-05
entropy_C6_Alpha-1	1.13922	9.97856e-08	9.63929e-05
crossfreq_C4_Mgamma_Gamma	1.03036	1.1683e-07	0.000112858
power_C9_Alpha-1	-1.14083	1.2888e-07	0.000124498
power_C9_Alpha-2	-1.07287	1.56687e-07	0.00015136
power_C3_Beta1	1.21419	1.90257e-07	0.000183788
sl_C4_Gamma	-1.21709	1.90257e-07	0.000183788
crossfreq_C9_Mdelta_Gamma	1.0573	6.89024e-07	0.000665597
power_C1_Beta1	1.01113	8.59531e-07	0.000830307
crossfreq_C8_Mgamma_Gamma	1.00199	8.91642e-07	0.000861326
crossfreq_C10_Mdelta_Delta	-1.14017	1.03202e-06	0.000996934
crossfreq_C1_Mbeta3_Beta3	1.2214	1.10996e-06	0.00107223
crossfreq_C1_Mbeta3_Gamma	1.22074	1.13032e-06	0.00109189
cohfreq_C9_Delta	0.995088	1.19355e-06	0.00115297
crossfreq_C6_Mbeta3_Gamma	1.23292	1.65071e-06	0.00159458
power_C10_Delta	-1.04621	2.08108e-06	0.00201033
crossfreq_C4_Mbeta2_Beta3	1.15539	2.19473e-06	0.0021201
crossfreq_C6_Mbeta3_Beta3	1.20147	2.23391e-06	0.00215796
crossfreq_C4_Mbeta3_Gamma	1.16453	2.27377e-06	0.00219646
power_C10_Beta3	1.06661	2.31431e-06	0.00223563
entropy_C3_Alpha-1	0.948939	2.61817e-06	0.00252915
crossfreq_C4_Mbeta3_Beta3	1.17399	2.61817e-06	0.00252915
crossfreq_C9_Mdelta_Beta3	0.975953	2.61817e-06	0.00252915
power_C1_Gamma	1.03193	2.80862e-06	0.00271313
crossfreq_C6_Mdelta_Beta2	0.838745	2.90876e-06	0.00280986
cohfreq_C1_Alpha-1	-0.914009	3.46307e-06	0.00334533
cohfreq_C9_Gamma	0.819039	4.1179e-06	0.00397789
cohfreq_C9_Beta3	0.801432	4.2624e-06	0.00411748
crossfreq_C1_Mgamma_Gamma	1.05274	4.33646e-06	0.00418902
crossfreq_C4_Mbeta2_Beta2	1.12856	5.23685e-06	0.0050588
sl_C4_Beta3	-1.06682	5.51192e-06	0.00532452
power_C4_Beta3	1.03636	6.20857e-06	0.00599748
crossfreq_C2_Mbeta3_Gamma	1.01273	6.64368e-06	0.0064178
crossfreq_C8_Mbeta3_Beta3	1.30239	6.75694e-06	0.0065272
power_C5_Beta3	0.888986	7.86278e-06	0.00759545
crossfreq_C7_Mdelta_Delta	-1.00771	8.40799e-06	0.00812212
power_C10_Theta	-0.692971	8.69397e-06	0.00839838
crossfreq_C5_Mbeta3_Beta3	1.0923	9.93359e-06	0.00959585
crossfreq_C5_Mbeta3_Gamma	1.10551	1.04406e-05	0.0100856
power_C9_Gamma	0.97047	1.33689e-05	0.0129144
crossfreq_C6_Mdelta_Beta3	0.803627	1.38141e-05	0.0133444
crossfreq_C2_Mgamma_Gamma	0.842803	1.45084e-05	0.0140151
sl_C1_Alpha-1	-0.931202	1.59981e-05	0.0154541
crossfreq_C8_Mbeta3_Gamma	1.33725	1.67965e-05	0.0162255
cohfreq_C5_Delta	0.990282	1.79204e-05	0.0173111
crossfreq_C5_Mgamma_Gamma	1.04933	1.82124e-05	0.0175931
crossfreq_C2_Mbeta3_Beta3	1.03399	2.07167e-05	0.0200123
crossfreq_C6_Mgamma_Gamma	0.982961	3.08296e-05	0.0297814
cohfreq_C5_Alpha-1	-0.853408	3.23192e-05	0.0312203
crossfreq_C5_Mdelta_Beta1	0.81771	3.23192e-05	0.0312203
entropy_C7_Alpha-1	0.876442	3.335e-05	0.0322161
power_C4_Beta1	0.905974	3.3877e-05	0.0327252
crossfreq_C4_Mbeta2_Gamma	1.04783	3.44119e-05	0.0332419
entropy_C6_Beta1	-0.794669	3.5506e-05	0.0342988
power_C4_Alpha-1	-0.733308	3.89897e-05	0.037664
power_C7_Alpha-1	-0.800535	3.89897e-05	0.037664
crossfreq_C6_Mbeta1_Beta1	0.935083	4.21382e-05	0.0407055
crossfreq_C3_Mbeta2_Beta2	0.776398	4.48292e-05	0.043305
sl_C4_Beta2	-0.998998	4.76826e-05	0.0460614
crossfreq_C6_Mbeta1_Beta3	0.996667	4.84224e-05	0.046776
crossfreq_C6_Mdelta_Gamma	0.772541	4.99348e-05	0.048237
power_C5_Gamma	0.941471	5.07077e-05	0.0489836
crossfreq_C2_Mdelta_Gamma	0.630177	5.22876e-05	0.0505098
crossfreq_C6_Mbeta1_Beta2	0.966011	5.30949e-05	0.0512897
power_C7_Delta	-0.895825	5.55884e-05	0.0536984
cohfreq_C6_Gamma	0.783726	6.57133e-05	0.063479
crossfreq_C7_Mbeta2_Beta3	0.98547	6.67156e-05	0.0644473
power_C4_Gamma	0.847533	6.87638e-05	0.0664259
cohfreq_C9_Alpha-1	-0.89607	7.1948e-05	0.0695018
crossfreq_C7_Mbeta2_Gamma	1.00028	7.87395e-05	0.0760623
power_C2_Beta1	0.933413	9.27923e-05	0.0896374
crossfreq_C5_Mdelta_Beta2	0.831882	9.27923e-05	0.0896374
crossfreq_C6_Mbeta1_Gamma	1.08384	9.27923e-05	0.0896374
crossfreq_C2_Mdelta_Beta3	0.598884	9.99348e-05	0.096537
crossfreq_C6_Mdelta_Beta1	0.833021	0.000107594	0.103936
crossfreq_C2_Mdelta_Beta2	0.54186	0.000115805	0.111867
power_C8_Beta3	0.615241	0.000121011	0.116897
power_C2_Theta	-0.810011	0.000126438	0.122139
entropy_C10_Theta	0.705491	0.000132093	0.127602
crossfreq_C10_Mbeta1_Beta1	0.943097	0.000134031	0.129474
sl_C4_Beta1	-0.950777	0.000135995	0.131371
cohfreq_C8_Beta2	-0.678884	0.000135995	0.131371
crossfreq_C10_Malpha-2_Alpha-2	0.825737	0.000148362	0.143317
crossfreq_C2_Mbeta1_Gamma	0.588437	0.000148362	0.143317
power_C6_Gamma	0.915485	0.000161782	0.156281
crossfreq_C9_Mtheta_Gamma	-0.505586	0.000164127	0.158546
power_C1_Alpha-1	-0.726487	0.00017383	0.167919
power_C1_Beta3	0.740727	0.000181458	0.175288
crossfreq_C9_Mdelta_Beta2	0.821104	0.000186717	0.180369
crossfreq_C7_Mbeta1_Gamma	0.780254	0.000194876	0.18825
sl_C4_Delta	-0.647206	0.000206275	0.199262
cohfreq_C4_Beta2	-0.436843	0.000206275	0.199262
power_C8_Beta1	0.758337	0.000209221	0.202108
cohfreq_C8_Theta	-0.787608	0.000224555	0.21692
crossfreq_C9_Mtheta_Beta3	-0.4855	0.000224555	0.21692
sl_C6_Theta	-0.82882	0.000227745	0.220002
crossfreq_C10_Malpha-2_Beta1	0.824308	0.000230978	0.223125
crossfreq_C7_Mbeta1_Beta3	0.76971	0.000265766	0.25673
crossfreq_C10_Mbeta2_Beta2	1.06979	0.000277124	0.267702
cohfreq_C10_Gamma	0.760126	0.00028101	0.271456
crossfreq_C3_Mbeta2_Beta3	0.653075	0.00030542	0.295035
crossfreq_C10_Mbeta1_Beta3	0.919071	0.000309676	0.299147
power_C8_Gamma	0.840978	0.000355405	0.343321
cohfreq_C1_Theta	-0.968195	0.000360309	0.348059
sl_C8_Theta	-0.633199	0.000365277	0.352858
crossfreq_C5_Mdelta_Beta3	0.803442	0.000380568	0.367629
crossfreq_C9_Malpha-1_Gamma	-0.584862	0.000412961	0.39892
cohfreq_C6_Alpha-1	-0.796768	0.000447915	0.432686
crossfreq_C7_Mbeta2_Beta2	0.940608	0.000447915	0.432686
crossfreq_C2_Mbeta2_Beta2	0.645857	0.000454002	0.438566
crossfreq_C10_Mbeta2_Beta3	1.04548	0.00046641	0.450552
entropy_C1_Theta	0.766633	0.000479132	0.462842
crossfreq_C6_Malpha-2_Beta1	0.873076	0.000485615	0.469104
power_C3_Gamma	0.775955	0.000498825	0.481865
crossfreq_C9_Mtheta_Beta2	-0.464331	0.00051927	0.501615
crossfreq_C10_Mbeta1_Beta2	0.944555	0.000526257	0.508364
crossfreq_C7_Mbeta1_Beta1	0.759647	0.000533331	0.515198
power_C3_Beta3	0.791873	0.000585388	0.565485
cohfreq_C4_Delta	-0.707578	0.000609115	0.588405
crossfreq_C5_Mdelta_Gamma	0.801076	0.000617221	0.596235
crossfreq_C9_Malpha-1_Beta3	-0.571058	0.000625427	0.604162
crossfreq_C6_Malpha-2_Alpha-2	0.841076	0.000642144	0.620311
cohfreq_C10_Beta1	0.704049	0.000703984	0.680048
crossfreq_C6_Malpha-1_Beta1	0.552098	0.000713257	0.689006
power_C7_Theta	-0.597908	0.000741761	0.716541
power_C2_Gamma	0.735753	0.000751495	0.725945
entropy_C6_Theta	0.711709	0.000781414	0.754846
cohfreq_C4_Alpha-2	-0.776424	0.00079163	0.764715
crossfreq_C10_Mbeta1_Gamma	0.785406	0.000823028	0.795045
crossfreq_C6_Malpha-1_Alpha-1	0.59553	0.000844597	0.81588
crossfreq_C6_Malpha-1_Alpha-2	0.513282	0.000900834	0.870205
crossfreq_C10_Malpha-2_Beta2	0.729419	0.000924285	0.892859
crossfreq_C7_Mbeta1_Beta2	0.76644	0.000960525	0.927867
cohfreq_C10_Beta3	0.620142	0.000998077	0.964142
power_C1_Delta	-0.264764	0.657421	1
power_C1_Theta	-0.2857	0.0553969	1
power_C10_Alpha-1	-0.567615	0.00260408	1
power_C1_Alpha-2	-0.686398	0.0196851	1
power_C10_Alpha-2	-0.612005	0.0563178	1
power_C10_Beta1	-0.307703	0.085751	1
power_C1_Beta2	0.448484	0.0527092	1
power_C10_Beta2	0.253579	0.445423	1
power_C2_Delta	-0.81953	0.00154877	1
power_C2_Alpha-1	-0.443181	0.0010637	1
power_C2_Alpha-2	-0.0453755	0.559541	1
power_C2_Beta2	-0.161724	0.944176	1
power_C2_Beta3	0.3748	0.0394572	1
power_C3_Delta	-0.752353	0.00987808	1
power_C3_Theta	-0.499337	0.0013344	1
power_C3_Alpha-1	-0.60098	0.00889724	1
power_C3_Alpha-2	-0.0843902	0.789067	1
power_C3_Beta2	0.139356	0.566814	1
power_C4_Delta	-0.324457	0.224167	1
power_C4_Theta	-0.364402	0.00473914	1
power_C4_Alpha-2	-0.517428	0.0641532	1
power_C4_Beta2	0.307726	0.0364649	1
power_C5_Delta	-0.337679	0.0897525	1
power_C5_Theta	-0.400075	0.014541	1
power_C5_Alpha-1	-0.649557	0.00220415	1
power_C5_Alpha-2	-0.529986	0.0522721	1
power_C5_Beta1	0.150051	0.430577	1
power_C5_Beta2	0.218402	0.157649	1
power_C6_Theta	-0.380319	0.0037787	1
power_C6_Alpha-1	-0.522393	0.00758872	1
power_C6_Alpha-2	-0.0842552	0.636781	1
power_C6_Beta1	0.0864689	0.867388	1
power_C6_Beta2	0.314182	0.571687	1
power_C6_Beta3	0.586238	0.00317844	1
power_C7_Alpha-2	-0.773411	0.00175118	1
power_C7_Beta1	0.418159	0.285387	1
power_C7_Beta2	0.474352	0.0553969	1
power_C7_Gamma	0.784446	0.00987808	1
power_C8_Delta	-0.163731	0.0831643	1
power_C8_Theta	-0.368675	0.00438036	1
power_C8_Alpha-1	-0.607567	0.00197765	1
power_C8_Alpha-2	-0.54766	0.100416	1
power_C8_Beta2	0.2479	0.252746	1
power_C9_Delta	0.181854	0.745198	1
power_C9_Theta	-0.66815	0.00122235	1
power_C9_Beta1	-0.36183	0.0196851	1
power_C9_Beta2	-0.0773459	0.873042	1
power_C9_Beta3	0.812046	0.00468631	1
sl_C10_Delta	0.431724	0.418084	1
sl_C10_Theta	-0.0458366	0.293561	1
sl_C10_Alpha-1	-0.205839	0.720871	1
sl_C10_Alpha-2	0.314933	0.0107309	1
sl_C10_Beta1	-0.363226	0.712822	1
sl_C10_Beta2	-0.519078	0.182196	1
sl_C10_Beta3	-0.482	0.0527092	1
sl_C10_Gamma	-0.290297	0.0139722	1
cohfreq_C10_Delta	0.475674	0.473753	1
cohfreq_C10_Theta	0.335476	0.598841	1
cohfreq_C10_Alpha-1	-0.424334	0.516882	1
cohfreq_C10_Alpha-2	-0.327341	0.225538	1
cohfreq_C10_Beta2	0.706804	0.00400061	1
entropy_C10_Delta	0.149996	0.0996749	1
entropy_C10_Alpha-1	-0.068835	0.557127	1
entropy_C10_Alpha-2	-0.310671	0.280557	1
entropy_C10_Beta1	0.283191	0.274204	1
entropy_C10_Beta2	-0.0621025	0.702141	1
entropy_C10_Beta3	-0.178768	0.420151	1
entropy_C10_Gamma	-0.203793	0.447567	1
crossfreq_C10_Mdelta_Theta	0.421637	0.0351984	1
crossfreq_C10_Mtheta_Theta	0.315673	0.121267	1
crossfreq_C10_Mdelta_Alpha-1	0.484285	0.027091	1
crossfreq_C10_Mtheta_Alpha-1	0.315911	0.102665	1
crossfreq_C10_Malpha-1_Alpha-1	0.479659	0.0102966	1
crossfreq_C10_Mdelta_Alpha-2	0.678417	0.0053569	1
crossfreq_C10_Mtheta_Alpha-2	0.170623	0.439025	1
crossfreq_C10_Malpha-1_Alpha-2	0.505724	0.0143969	1
crossfreq_C10_Mdelta_Beta1	0.636073	0.00871185	1
crossfreq_C10_Mtheta_Beta1	0.111443	0.430577	1
crossfreq_C10_Malpha-1_Beta1	0.556297	0.00348681	1
crossfreq_C10_Mdelta_Beta2	0.633426	0.0130239	1
crossfreq_C10_Mtheta_Beta2	0.0175813	0.593861	1
crossfreq_C10_Malpha-1_Beta2	0.439906	0.020453	1
crossfreq_C10_Mdelta_Beta3	0.60874	0.0173607	1
crossfreq_C10_Mtheta_Beta3	-0.0262323	0.802921	1
crossfreq_C10_Malpha-1_Beta3	0.381577	0.0734429	1
crossfreq_C10_Malpha-2_Beta3	0.617804	0.00303377	1
crossfreq_C10_Mdelta_Gamma	0.566711	0.0371126	1
crossfreq_C10_Mtheta_Gamma	-0.0679049	0.918486	1
crossfreq_C10_Malpha-1_Gamma	0.326886	0.239586	1
crossfreq_C10_Malpha-2_Gamma	0.521211	0.00257345	1
crossfreq_C10_Mbeta2_Gamma	0.917362	0.0013344	1
sl_C1_Delta	-0.0558786	0.135693	1
sl_C2_Delta	-0.0103345	0.611374	1
sl_C3_Delta	-0.0221533	0.786304	1
sl_C5_Delta	0.354528	0.0781807	1
sl_C6_Delta	-0.487881	0.00512431	1
sl_C7_Delta	-0.0479374	0.142407	1
sl_C8_Delta	0.0582322	0.626564	1
sl_C9_Delta	0.653174	0.0387749	1
sl_C1_Theta	-0.537715	0.020453	1
sl_C2_Theta	-0.447466	0.174096	1
sl_C3_Theta	-0.475256	0.0870685	1
sl_C4_Theta	-0.798318	0.00160711	1
sl_C5_Theta	-0.0976286	0.403782	1
sl_C7_Theta	-0.280681	0.445423	1
sl_C9_Theta	-0.0801588	0.811264	1
sl_C2_Alpha-1	-0.49352	0.0387749	1
sl_C3_Alpha-1	-0.202938	0.552314	1
sl_C4_Alpha-1	-0.795642	0.00107729	1
sl_C5_Alpha-1	-0.0330073	0.924188	1
sl_C6_Alpha-1	-0.613149	0.00703934	1
sl_C7_Alpha-1	0.121984	0.376071	1
sl_C8_Alpha-1	-0.620734	0.00231225	1
sl_C9_Alpha-1	0.196809	0.293561	1
sl_C1_Alpha-2	-0.147422	0.90994	1
sl_C2_Alpha-2	0.132816	0.460556	1
sl_C3_Alpha-2	-0.0172095	0.718184	1
sl_C4_Alpha-2	-0.440125	0.109654	1
sl_C5_Alpha-2	-0.241357	0.397743	1
sl_C6_Alpha-2	-0.121352	0.961336	1
sl_C7_Alpha-2	-0.0540173	0.992837	1
sl_C8_Alpha-2	-0.225903	0.707475	1
sl_C9_Alpha-2	-0.393884	0.112066	1
sl_C1_Beta1	-0.580413	0.00212613	1
sl_C2_Beta1	-0.22116	0.285387	1
sl_C3_Beta1	-0.439522	0.172961	1
sl_C5_Beta1	-0.506605	0.200489	1
sl_C6_Beta1	-0.397889	0.0918089	1
sl_C7_Beta1	-0.41247	0.157649	1
sl_C8_Beta1	-0.327506	0.389776	1
sl_C9_Beta1	-0.224917	0.696822	1
sl_C1_Beta2	-0.579789	0.012508	1
sl_C2_Beta2	-0.318768	0.222801	1
sl_C3_Beta2	-0.472839	0.0925027	1
sl_C5_Beta2	-0.567858	0.0831643	1
sl_C6_Beta2	-0.477072	0.0897525	1
sl_C7_Beta2	-0.405525	0.393748	1
sl_C8_Beta2	-0.465599	0.136637	1
sl_C9_Beta2	-0.315368	0.345879	1
sl_C1_Beta3	-0.708713	0.00217786	1
sl_C2_Beta3	-0.396026	0.0401498	1
sl_C3_Beta3	-0.491225	0.177534	1
sl_C5_Beta3	-0.609186	0.00817622	1
sl_C6_Beta3	-0.598781	0.00880411	1
sl_C7_Beta3	-0.585109	0.0394572	1
sl_C8_Beta3	-0.641067	0.0321953	1
sl_C9_Beta3	-0.567873	0.0422896	1
sl_C1_Gamma	-0.72628	0.00168804	1
sl_C2_Gamma	-0.389638	0.0662468	1
sl_C3_Gamma	-0.544152	0.0288838	1
sl_C5_Gamma	-0.369287	0.104954	1
sl_C6_Gamma	-0.549685	0.014833	1
sl_C7_Gamma	-0.419606	0.00317844	1
sl_C8_Gamma	-0.775049	0.00254315	1
sl_C9_Gamma	-0.378365	0.109654	1
cohfreq_C1_Delta	0.1756	0.921337	1
cohfreq_C2_Delta	0.0269937	0.105726	1
cohfreq_C3_Delta	0.20893	0.927041	1
cohfreq_C6_Delta	-0.225024	0.586426	1
cohfreq_C7_Delta	0.348898	0.370289	1
cohfreq_C8_Delta	-0.261875	0.42848	1
cohfreq_C2_Theta	-0.534191	0.12564	1
cohfreq_C3_Theta	-0.460642	0.0596419	1
cohfreq_C5_Theta	-0.112368	0.519207	1
cohfreq_C6_Theta	-0.771305	0.00135116	1
cohfreq_C7_Theta	0.0180664	0.944176	1
cohfreq_C9_Theta	0.0412894	0.935605	1
cohfreq_C2_Alpha-1	-0.46837	0.0193107	1
cohfreq_C3_Alpha-1	-0.558168	0.0196851	1
cohfreq_C7_Alpha-1	-0.413758	0.306964	1
cohfreq_C8_Alpha-1	-0.592033	0.00529787	1
cohfreq_C1_Alpha-2	-0.767632	0.00239649	1
cohfreq_C2_Alpha-2	-0.109466	0.283771	1
cohfreq_C3_Alpha-2	-0.403985	0.0689426	1
cohfreq_C5_Alpha-2	-0.621749	0.00234002	1
cohfreq_C6_Alpha-2	-0.241555	0.213408	1
cohfreq_C7_Alpha-2	0.0517923	0.210777	1
cohfreq_C8_Alpha-2	-0.533901	0.0278472	1
cohfreq_C9_Alpha-2	-0.392896	0.00197765	1
cohfreq_C1_Beta1	0.166349	0.850467	1
cohfreq_C2_Beta1	0.492921	0.093903	1
cohfreq_C3_Beta1	-0.343414	0.295215	1
cohfreq_C4_Beta1	-0.130986	0.172961	1
cohfreq_C5_Beta1	0.27097	0.439025	1
cohfreq_C6_Beta1	0.243811	0.929895	1
cohfreq_C7_Beta1	0.476086	0.366466	1
cohfreq_C8_Beta1	-0.175717	0.113696	1
cohfreq_C9_Beta1	0.400738	0.290273	1
cohfreq_C1_Beta2	-0.133677	0.0572514	1
cohfreq_C2_Beta2	0.600763	0.00266634	1
cohfreq_C3_Beta2	-0.695768	0.00266634	1
cohfreq_C5_Beta2	0.228623	0.557127	1
cohfreq_C6_Beta2	0.266216	0.69948	1
cohfreq_C7_Beta2	0.528894	0.0242405	1
cohfreq_C9_Beta2	0.280181	0.593861	1
cohfreq_C1_Beta3	0.085366	0.0925027	1
cohfreq_C2_Beta3	0.602712	0.00289513	1
cohfreq_C3_Beta3	0.437366	0.102665	1
cohfreq_C4_Beta3	0.103336	0.0505536	1
cohfreq_C5_Beta3	0.563344	0.0302262	1
cohfreq_C6_Beta3	0.303481	0.680956	1
cohfreq_C7_Beta3	0.553271	0.0818949	1
cohfreq_C8_Beta3	0.0753248	0.00348681	1
cohfreq_C1_Gamma	0.527445	0.00937623	1
cohfreq_C2_Gamma	0.647777	0.00154877	1
cohfreq_C3_Gamma	0.581627	0.0404999	1
cohfreq_C4_Gamma	0.483663	0.030501	1
cohfreq_C5_Gamma	0.680945	0.002828	1
cohfreq_C7_Gamma	0.51492	0.0231318	1
cohfreq_C8_Gamma	0.511058	0.0646714	1
entropy_C1_Delta	-0.309724	0.753366	1
entropy_C2_Delta	-0.447656	0.275783	1
entropy_C3_Delta	-0.468202	0.248305	1
entropy_C4_Delta	-0.282962	0.665229	1
entropy_C5_Delta	-0.180867	0.688872	1
entropy_C6_Delta	0.179828	0.238154	1
entropy_C7_Delta	-0.209801	0.362667	1
entropy_C8_Delta	-0.358206	0.190573	1
entropy_C9_Delta	-0.347757	0.128323	1
entropy_C2_Theta	-0.0213959	0.907094	1
entropy_C3_Theta	0.35044	0.226916	1
entropy_C4_Theta	0.120935	0.654826	1
entropy_C5_Theta	0.252521	0.503046	1
entropy_C7_Theta	0.250925	0.0870685	1
entropy_C8_Theta	-0.0222622	0.998567	1
entropy_C9_Theta	0.703906	0.00181648	1
entropy_C1_Alpha-1	0.0889931	0.613894	1
entropy_C2_Alpha-1	0.418474	0.031057	1
entropy_C4_Alpha-1	0.104022	0.593861	1
entropy_C5_Alpha-1	-0.191749	0.0757816	1
entropy_C8_Alpha-1	0.625055	0.00200172	1
entropy_C9_Alpha-1	0.357177	0.0746048	1
entropy_C1_Alpha-2	0.335983	0.113696	1
entropy_C2_Alpha-2	0.347034	0.136637	1
entropy_C3_Alpha-2	0.356626	0.131968	1
entropy_C4_Alpha-2	-0.281015	0.26795	1
entropy_C5_Alpha-2	-0.164742	0.232487	1
entropy_C6_Alpha-2	0.268817	0.119551	1
entropy_C7_Alpha-2	0.350766	0.155548	1
entropy_C8_Alpha-2	0.204357	0.308667	1
entropy_C9_Alpha-2	-0.377592	0.141433	1
entropy_C1_Beta1	0.368253	0.0299535	1
entropy_C2_Beta1	-0.673357	0.00317844	1
entropy_C3_Beta1	0.0437936	0.842032	1
entropy_C4_Beta1	0.178416	0.274204	1
entropy_C5_Beta1	-0.533791	0.0231318	1
entropy_C7_Beta1	-0.559259	0.0348877	1
entropy_C8_Beta1	-0.117191	0.505338	1
entropy_C9_Beta1	0.588949	0.00604648	1
entropy_C1_Beta2	-0.13158	0.662622	1
entropy_C2_Beta2	-0.309261	0.224167	1
entropy_C3_Beta2	0.0190343	0.147357	1
entropy_C4_Beta2	0.327283	0.0967545	1
entropy_C5_Beta2	0.220625	0.718184	1
entropy_C6_Beta2	-0.221398	0.057723	1
entropy_C7_Beta2	-0.00979254	0.822421	1
entropy_C8_Beta2	-0.0926793	0.811264	1
entropy_C9_Beta2	0.289069	0.203026	1
entropy_C1_Beta3	0.313121	0.0651931	1
entropy_C2_Beta3	-0.114178	0.720871	1
entropy_C3_Beta3	0.113124	0.675698	1
entropy_C4_Beta3	0.538171	0.0082634	1
entropy_C5_Beta3	0.397122	0.229689	1
entropy_C6_Beta3	0.0860783	0.571687	1
entropy_C7_Beta3	0.40848	0.0946095	1
entropy_C8_Beta3	0.0260337	0.545134	1
entropy_C9_Beta3	0.627478	0.00306936	1
entropy_C1_Gamma	0.311747	0.231085	1
entropy_C2_Gamma	-0.144436	0.500759	1
entropy_C3_Gamma	-0.153189	0.370289	1
entropy_C4_Gamma	0.423583	0.103424	1
entropy_C5_Gamma	0.323767	0.416023	1
entropy_C6_Gamma	0.00476683	0.545134	1
entropy_C7_Gamma	0.28048	0.224167	1
entropy_C8_Gamma	-0.0505796	0.418084	1
entropy_C9_Gamma	0.393851	0.0126353	1
crossfreq_C1_Mdelta_Delta	-0.195123	0.489408	1
crossfreq_C2_Mdelta_Delta	-0.423602	0.0171923	1
crossfreq_C3_Mdelta_Delta	-0.311086	0.15141	1
crossfreq_C4_Mdelta_Delta	-0.328544	0.148362	1
crossfreq_C5_Mdelta_Delta	-0.494522	0.0611155	1
crossfreq_C8_Mdelta_Delta	-0.182653	0.491667	1
crossfreq_C9_Mdelta_Delta	0.0764771	0.516882	1
crossfreq_C1_Mdelta_Theta	0.567087	0.0142541	1
crossfreq_C1_Mtheta_Theta	-0.666328	0.00817622	1
crossfreq_C2_Mdelta_Theta	0.179449	0.0384374	1
crossfreq_C2_Mtheta_Theta	-0.492444	0.0251603	1
crossfreq_C3_Mdelta_Theta	-0.0999606	0.745198	1
crossfreq_C3_Mtheta_Theta	-0.353882	0.0460701	1
crossfreq_C4_Mdelta_Theta	0.36002	0.0336682	1
crossfreq_C4_Mtheta_Theta	-0.413306	0.0151301	1
crossfreq_C5_Mdelta_Theta	0.258554	0.747918	1
crossfreq_C5_Mtheta_Theta	-0.20054	0.274204	1
crossfreq_C6_Mdelta_Theta	0.516467	0.07879	1
crossfreq_C6_Mtheta_Theta	-0.121468	0.405807	1
crossfreq_C7_Mdelta_Theta	0.373063	0.0220675	1
crossfreq_C7_Mtheta_Theta	-0.323253	0.153469	1
crossfreq_C8_Mdelta_Theta	-0.285408	0.108069	1
crossfreq_C8_Mtheta_Theta	-0.0920143	0.454035	1
crossfreq_C9_Mdelta_Theta	-0.466634	0.0050676	1
crossfreq_C9_Mtheta_Theta	-0.445473	0.0202586	1
crossfreq_C1_Mdelta_Alpha-1	0.20637	0.315543	1
crossfreq_C1_Mtheta_Alpha-1	-0.461068	0.043024	1
crossfreq_C1_Malpha-1_Alpha-1	-0.353176	0.0683964	1
crossfreq_C2_Mdelta_Alpha-1	0.0978794	0.576581	1
crossfreq_C2_Mtheta_Alpha-1	-0.225407	0.142407	1
crossfreq_C2_Malpha-1_Alpha-1	0.116073	0.15141	1
crossfreq_C3_Mdelta_Alpha-1	-0.184067	0.786304	1
crossfreq_C3_Mtheta_Alpha-1	-0.018849	0.88437	1
crossfreq_C3_Malpha-1_Alpha-1	0.446614	0.0501314	1
crossfreq_C4_Mdelta_Alpha-1	0.630329	0.00734873	1
crossfreq_C4_Mtheta_Alpha-1	-0.0589383	0.123002	1
crossfreq_C4_Malpha-1_Alpha-1	-0.0835032	0.50994	1
crossfreq_C5_Mdelta_Alpha-1	0.103978	0.761561	1
crossfreq_C5_Mtheta_Alpha-1	-0.0873079	0.460556	1
crossfreq_C5_Malpha-1_Alpha-1	-0.0341821	0.471539	1
crossfreq_C6_Mdelta_Alpha-1	0.564222	0.0189426	1
crossfreq_C6_Mtheta_Alpha-1	0.0964492	0.833614	1
crossfreq_C7_Mdelta_Alpha-1	0.056574	0.559541	1
crossfreq_C7_Mtheta_Alpha-1	-0.189745	0.175237	1
crossfreq_C7_Malpha-1_Alpha-1	0.441422	0.0415658	1
crossfreq_C8_Mdelta_Alpha-1	-0.196982	0.644489	1
crossfreq_C8_Mtheta_Alpha-1	-0.0403651	0.726253	1
crossfreq_C8_Malpha-1_Alpha-1	0.126671	0.921337	1
crossfreq_C9_Mdelta_Alpha-1	-0.577832	0.00188401	1
crossfreq_C9_Mtheta_Alpha-1	-0.404284	0.0152806	1
crossfreq_C9_Malpha-1_Alpha-1	-0.365558	0.0877334	1
crossfreq_C1_Mdelta_Alpha-2	0.352613	0.121267	1
crossfreq_C1_Mtheta_Alpha-2	-0.448126	0.0667789	1
crossfreq_C1_Malpha-1_Alpha-2	-0.46	0.0678537	1
crossfreq_C1_Malpha-2_Alpha-2	-0.137968	0.912788	1
crossfreq_C2_Mdelta_Alpha-2	0.259383	0.0355115	1
crossfreq_C2_Mtheta_Alpha-2	-0.176738	0.182196	1
crossfreq_C2_Malpha-1_Alpha-2	-0.0648554	0.351419	1
crossfreq_C2_Malpha-2_Alpha-2	0.0984014	0.0296829	1
crossfreq_C3_Mdelta_Alpha-2	0.210606	0.344044	1
crossfreq_C3_Mtheta_Alpha-2	-0.0461351	0.618949	1
crossfreq_C3_Malpha-1_Alpha-2	0.30343	0.0330723	1
crossfreq_C3_Malpha-2_Alpha-2	0.486732	0.0214495	1
crossfreq_C4_Mdelta_Alpha-2	0.684218	0.00458224	1
crossfreq_C4_Mtheta_Alpha-2	-0.114441	0.0678537	1
crossfreq_C4_Malpha-1_Alpha-2	-0.274359	0.338579	1
crossfreq_C4_Malpha-2_Alpha-2	-0.164545	0.822421	1
crossfreq_C5_Mdelta_Alpha-2	0.560103	0.00541652	1
crossfreq_C5_Mtheta_Alpha-2	-0.157634	0.379956	1
crossfreq_C5_Malpha-1_Alpha-2	-0.121171	0.498478	1
crossfreq_C5_Malpha-2_Alpha-2	0.00080956	0.249779	1
crossfreq_C6_Mdelta_Alpha-2	0.824464	0.00193031	1
crossfreq_C6_Mtheta_Alpha-2	0.127389	0.670456	1
crossfreq_C7_Mdelta_Alpha-2	0.176759	0.20947	1
crossfreq_C7_Mtheta_Alpha-2	-0.2337	0.166268	1
crossfreq_C7_Malpha-1_Alpha-2	0.315706	0.179854	1
crossfreq_C7_Malpha-2_Alpha-2	0.506417	0.131968	1
crossfreq_C8_Mdelta_Alpha-2	-0.0602291	0.657421	1
crossfreq_C8_Mtheta_Alpha-2	-0.0110745	0.952753	1
crossfreq_C8_Malpha-1_Alpha-2	-0.0891823	0.758826	1
crossfreq_C8_Malpha-2_Alpha-2	-0.000346659	0.808481	1
crossfreq_C9_Mdelta_Alpha-2	-0.212773	0.0348877	1
crossfreq_C9_Mtheta_Alpha-2	-0.424077	0.0123819	1
crossfreq_C9_Malpha-1_Alpha-2	-0.436572	0.0480647	1
crossfreq_C9_Malpha-2_Alpha-2	-0.377061	0.0918089	1
crossfreq_C1_Mdelta_Beta1	0.279278	0.313815	1
crossfreq_C1_Mtheta_Beta1	-0.307513	0.430577	1
crossfreq_C1_Malpha-1_Beta1	-0.485089	0.0401498	1
crossfreq_C1_Malpha-2_Beta1	-0.0854839	0.747918	1
crossfreq_C1_Mbeta1_Beta1	0.202305	0.870214	1
crossfreq_C2_Mdelta_Beta1	0.450298	0.00223073	1
crossfreq_C2_Mtheta_Beta1	-0.069706	0.368374	1
crossfreq_C2_Malpha-1_Beta1	-0.179164	0.654826	1
crossfreq_C2_Malpha-2_Beta1	0.0989774	0.0178746	1
crossfreq_C2_Mbeta1_Beta1	0.276234	0.0110672	1
crossfreq_C3_Mdelta_Beta1	0.429168	0.0333691	1
crossfreq_C3_Mtheta_Beta1	-0.0301117	0.482665	1
crossfreq_C3_Malpha-1_Beta1	0.157366	0.108069	1
crossfreq_C3_Malpha-2_Beta1	0.531785	0.0662468	1
crossfreq_C3_Mbeta1_Beta1	0.191462	0.0904338	1
crossfreq_C4_Mdelta_Beta1	0.612894	0.00217786	1
crossfreq_C4_Mtheta_Beta1	-0.0343733	0.0800203	1
crossfreq_C4_Malpha-1_Beta1	-0.358749	0.128323	1
crossfreq_C4_Malpha-2_Beta1	-0.0742139	0.786304	1
crossfreq_C4_Mbeta1_Beta1	0.154486	0.519207	1
crossfreq_C5_Mtheta_Beta1	-0.158875	0.416023	1
crossfreq_C5_Malpha-1_Beta1	-0.207377	0.315543	1
crossfreq_C5_Malpha-2_Beta1	0.0345715	0.217398	1
crossfreq_C5_Mbeta1_Beta1	0.314587	0.850467	1
crossfreq_C6_Mtheta_Beta1	0.297812	0.213408	1
crossfreq_C7_Mdelta_Beta1	0.154163	0.221441	1
crossfreq_C7_Mtheta_Beta1	-0.228798	0.303576	1
crossfreq_C7_Malpha-1_Beta1	0.203638	0.333169	1
crossfreq_C7_Malpha-2_Beta1	0.579611	0.0426554	1
crossfreq_C8_Mdelta_Beta1	0.371369	0.147357	1
crossfreq_C8_Mtheta_Beta1	0.0670391	0.819629	1
crossfreq_C8_Malpha-1_Beta1	-0.172191	0.618949	1
crossfreq_C8_Malpha-2_Beta1	-0.026525	0.797372	1
crossfreq_C8_Mbeta1_Beta1	0.404367	0.0794032	1
crossfreq_C9_Mdelta_Beta1	0.31012	0.696822	1
crossfreq_C9_Mtheta_Beta1	-0.452253	0.00448027	1
crossfreq_C9_Malpha-1_Beta1	-0.504802	0.00585089	1
crossfreq_C9_Malpha-2_Beta1	-0.37509	0.0946095	1
crossfreq_C9_Mbeta1_Beta1	0.0555194	0.611374	1
crossfreq_C1_Mdelta_Beta2	0.220298	0.152437	1
crossfreq_C1_Mtheta_Beta2	-0.182842	0.591377	1
crossfreq_C1_Malpha-1_Beta2	-0.517839	0.0384374	1
crossfreq_C1_Malpha-2_Beta2	-0.287813	0.366466	1
crossfreq_C1_Mbeta1_Beta2	0.18879	0.878703	1
crossfreq_C1_Mbeta2_Beta2	0.698202	0.00352721	1
crossfreq_C2_Mtheta_Beta2	0.128756	0.816838	1
crossfreq_C2_Malpha-1_Beta2	-0.357813	0.496202	1
crossfreq_C2_Malpha-2_Beta2	-0.177156	0.753366	1
crossfreq_C2_Mbeta1_Beta2	0.292569	0.00473914	1
crossfreq_C3_Mdelta_Beta2	0.512437	0.0321953	1
crossfreq_C3_Mtheta_Beta2	0.0303218	0.451873	1
crossfreq_C3_Malpha-1_Beta2	-0.0419985	0.478198	1
crossfreq_C3_Malpha-2_Beta2	0.170952	0.313815	1
crossfreq_C3_Mbeta1_Beta2	0.0816046	0.134754	1
crossfreq_C4_Mdelta_Beta2	0.368787	0.057723	1
crossfreq_C4_Mtheta_Beta2	0.0345061	0.0967545	1
crossfreq_C4_Malpha-1_Beta2	-0.460433	0.0464634	1
crossfreq_C4_Malpha-2_Beta2	-0.318558	0.471539	1
crossfreq_C4_Mbeta1_Beta2	0.129432	0.395742	1
crossfreq_C5_Mtheta_Beta2	-0.109645	0.364563	1
crossfreq_C5_Malpha-1_Beta2	-0.306061	0.272631	1
crossfreq_C5_Malpha-2_Beta2	-0.140731	0.0611155	1
crossfreq_C5_Mbeta1_Beta2	0.300148	0.794601	1
crossfreq_C5_Mbeta2_Beta2	0.71438	0.00624794	1
crossfreq_C6_Mtheta_Beta2	0.433591	0.0818949	1
crossfreq_C6_Malpha-1_Beta2	0.389343	0.00998127	1
crossfreq_C6_Malpha-2_Beta2	0.729236	0.0039553	1
crossfreq_C6_Mbeta2_Beta2	0.976442	0.00168804	1
crossfreq_C7_Mdelta_Beta2	0.117918	0.403782	1
crossfreq_C7_Mtheta_Beta2	-0.194654	0.644489	1
crossfreq_C7_Malpha-1_Beta2	0.0376427	0.737059	1
crossfreq_C7_Malpha-2_Beta2	0.368975	0.121267	1
crossfreq_C8_Mdelta_Beta2	0.649376	0.00727026	1
crossfreq_C8_Mtheta_Beta2	0.148833	0.475972	1
crossfreq_C8_Malpha-1_Beta2	-0.266028	0.393748	1
crossfreq_C8_Malpha-2_Beta2	-0.312626	0.403782	1
crossfreq_C8_Mbeta1_Beta2	0.400309	0.0636384	1
crossfreq_C8_Mbeta2_Beta2	0.892558	0.00659716	1
crossfreq_C9_Malpha-1_Beta2	-0.548909	0.00120707	1
crossfreq_C9_Malpha-2_Beta2	-0.416826	0.0316218	1
crossfreq_C9_Mbeta1_Beta2	0.135362	0.86174	1
crossfreq_C9_Mbeta2_Beta2	0.401147	0.503046	1
crossfreq_C1_Mdelta_Beta3	0.291009	0.0844497	1
crossfreq_C1_Mtheta_Beta3	-0.120289	0.621483	1
crossfreq_C1_Malpha-1_Beta3	-0.496747	0.0468595	1
crossfreq_C1_Malpha-2_Beta3	-0.342837	0.200489	1
crossfreq_C1_Mbeta1_Beta3	0.159803	0.932749	1
crossfreq_C1_Mbeta2_Beta3	0.644261	0.0120103	1
crossfreq_C2_Mtheta_Beta3	0.206731	0.756094	1
crossfreq_C2_Malpha-1_Beta3	-0.467089	0.295215	1
crossfreq_C2_Malpha-2_Beta3	-0.265511	0.918486	1
crossfreq_C2_Mbeta1_Beta3	0.405473	0.00234002	1
crossfreq_C2_Mbeta2_Beta3	0.536251	0.0013344	1
crossfreq_C3_Mdelta_Beta3	0.56327	0.0419264	1
crossfreq_C3_Mtheta_Beta3	0.0536448	0.484907	1
crossfreq_C3_Malpha-1_Beta3	-0.116828	0.629112	1
crossfreq_C3_Malpha-2_Beta3	0.0277593	0.334966	1
crossfreq_C3_Mbeta1_Beta3	0.18912	0.0667789	1
crossfreq_C4_Mdelta_Beta3	0.292642	0.123002	1
crossfreq_C4_Mtheta_Beta3	0.0117927	0.0781807	1
crossfreq_C4_Malpha-1_Beta3	-0.541646	0.0067417	1
crossfreq_C4_Malpha-2_Beta3	-0.433636	0.186949	1
crossfreq_C4_Mbeta1_Beta3	0.166365	0.489408	1
crossfreq_C5_Mtheta_Beta3	-0.112006	0.345879	1
crossfreq_C5_Malpha-1_Beta3	-0.347767	0.158708	1
crossfreq_C5_Malpha-2_Beta3	-0.199109	0.0200659	1
crossfreq_C5_Mbeta1_Beta3	0.335444	0.514562	1
crossfreq_C5_Mbeta2_Beta3	0.670926	0.00937623	1
crossfreq_C6_Mtheta_Beta3	0.529845	0.0134231	1
crossfreq_C6_Malpha-1_Beta3	0.305183	0.0415658	1
crossfreq_C6_Malpha-2_Beta3	0.658161	0.0037787	1
crossfreq_C6_Mbeta2_Beta3	0.960153	0.00332937	1
crossfreq_C7_Mdelta_Beta3	0.144214	0.303576	1
crossfreq_C7_Mtheta_Beta3	-0.182624	0.758826	1
crossfreq_C7_Malpha-1_Beta3	-0.0597528	0.992837	1
crossfreq_C7_Malpha-2_Beta3	0.236892	0.530913	1
crossfreq_C8_Mdelta_Beta3	0.697284	0.00181648	1
crossfreq_C8_Mtheta_Beta3	0.142239	0.487155	1
crossfreq_C8_Malpha-1_Beta3	-0.355772	0.248305	1
crossfreq_C8_Malpha-2_Beta3	-0.436594	0.148362	1
crossfreq_C8_Mbeta1_Beta3	0.389122	0.0953202	1
crossfreq_C8_Mbeta2_Beta3	0.862397	0.00681503	1
crossfreq_C9_Malpha-2_Beta3	-0.485362	0.00400061	1
crossfreq_C9_Mbeta1_Beta3	0.13676	0.802921	1
crossfreq_C9_Mbeta2_Beta3	0.430923	0.3878	1
crossfreq_C9_Mbeta3_Beta3	0.86503	0.0281033	1
crossfreq_C1_Mdelta_Gamma	0.335719	0.0419264	1
crossfreq_C1_Mtheta_Gamma	-0.0961428	0.794601	1
crossfreq_C1_Malpha-1_Gamma	-0.443139	0.0535927	1
crossfreq_C1_Malpha-2_Gamma	-0.378148	0.16959	1
crossfreq_C1_Mbeta1_Gamma	0.124438	0.981378	1
crossfreq_C1_Mbeta2_Gamma	0.680672	0.00501147	1
crossfreq_C2_Mtheta_Gamma	0.255018	0.38583	1
crossfreq_C2_Malpha-1_Gamma	-0.562732	0.193017	1
crossfreq_C2_Malpha-2_Gamma	-0.306912	0.952753	1
crossfreq_C2_Mbeta2_Gamma	0.50668	0.00448027	1
crossfreq_C3_Mdelta_Gamma	0.591042	0.0135586	1
crossfreq_C3_Mtheta_Gamma	0.0855521	0.581493	1
crossfreq_C3_Malpha-1_Gamma	-0.167318	0.890043	1
crossfreq_C3_Malpha-2_Gamma	-0.11026	0.564385	1
crossfreq_C3_Mbeta1_Gamma	0.46071	0.00310534	1
crossfreq_C3_Mbeta2_Gamma	0.476381	0.00365099	1
crossfreq_C4_Mdelta_Gamma	0.15766	0.467128	1
crossfreq_C4_Mtheta_Gamma	-0.0739734	0.0621145	1
crossfreq_C4_Malpha-1_Gamma	-0.621713	0.00103698	1
crossfreq_C4_Malpha-2_Gamma	-0.53332	0.074022	1
crossfreq_C4_Mbeta1_Gamma	0.158811	0.530913	1
crossfreq_C5_Mtheta_Gamma	-0.121513	0.353278	1
crossfreq_C5_Malpha-1_Gamma	-0.387092	0.0818949	1
crossfreq_C5_Malpha-2_Gamma	-0.256554	0.0067417	1
crossfreq_C5_Mbeta1_Gamma	0.293434	0.347719	1
crossfreq_C5_Mbeta2_Gamma	0.578273	0.0123819	1
crossfreq_C6_Mtheta_Gamma	0.615573	0.00190703	1
crossfreq_C6_Malpha-1_Gamma	0.261784	0.0336682	1
crossfreq_C6_Malpha-2_Gamma	0.583696	0.014541	1
crossfreq_C6_Mbeta2_Gamma	0.90961	0.00195385	1
crossfreq_C7_Mdelta_Gamma	0.18236	0.133821	1
crossfreq_C7_Mtheta_Gamma	-0.204048	0.839224	1
crossfreq_C7_Malpha-1_Gamma	-0.157546	0.362667	1
crossfreq_C7_Malpha-2_Gamma	0.037972	0.984243	1
crossfreq_C8_Mdelta_Gamma	0.703754	0.00170885	1
crossfreq_C8_Mtheta_Gamma	0.140522	0.464932	1
crossfreq_C8_Malpha-1_Gamma	-0.45764	0.0870685	1
crossfreq_C8_Malpha-2_Gamma	-0.506417	0.0918089	1
crossfreq_C8_Mbeta1_Gamma	0.283611	0.184561	1
crossfreq_C8_Mbeta2_Gamma	0.793612	0.0050676	1
crossfreq_C9_Malpha-2_Gamma	-0.513512	0.00197765	1
crossfreq_C9_Mbeta1_Gamma	0.205549	0.987107	1
crossfreq_C9_Mbeta2_Gamma	0.491855	0.370289	1
crossfreq_C9_Mbeta3_Gamma	0.872785	0.0168598	1
crossfreq_C9_Mgamma_Gamma	0.972379	0.00166746	1
MM_total	-0.154476
FAS_F	-0.789997
FAS_S	-0.896066
FAS_A	-1.14738
education	-1.6879

## Sheet: 10to1
Feature	Cohen_d	p_raw	p_bonferroni
age	2.78057	2.98283e-09	2.88141e-06
crossfreq_C1_Mtheta_Delta	-2.27494	2.33653e-08	2.25708e-05
crossfreq_C1_Malpha-1_Delta	-2.27494	2.33653e-08	2.25708e-05
crossfreq_C1_Malpha-2_Delta	-2.27494	2.33653e-08	2.25708e-05
crossfreq_C1_Mbeta1_Delta	-2.27494	2.33653e-08	2.25708e-05
crossfreq_C1_Mbeta2_Delta	-2.27494	2.33653e-08	2.25708e-05
crossfreq_C1_Mbeta3_Delta	-2.27494	2.33653e-08	2.25708e-05
crossfreq_C1_Mgamma_Delta	-2.27494	2.33653e-08	2.25708e-05
crossfreq_C2_Mtheta_Delta	-2.27494	2.33653e-08	2.25708e-05
crossfreq_C2_Malpha-1_Delta	-2.27494	2.33653e-08	2.25708e-05
crossfreq_C2_Malpha-2_Delta	-2.27494	2.33653e-08	2.25708e-05
crossfreq_C2_Mbeta1_Delta	-2.27494	2.33653e-08	2.25708e-05
crossfreq_C2_Mbeta2_Delta	-2.27494	2.33653e-08	2.25708e-05
crossfreq_C2_Mbeta3_Delta	-2.27494	2.33653e-08	2.25708e-05
crossfreq_C2_Mgamma_Delta	-2.27494	2.33653e-08	2.25708e-05
crossfreq_C3_Mtheta_Delta	-2.27494	2.33653e-08	2.25708e-05
crossfreq_C3_Malpha-1_Delta	-2.27494	2.33653e-08	2.25708e-05
crossfreq_C3_Malpha-2_Delta	-2.27494	2.33653e-08	2.25708e-05
crossfreq_C3_Mbeta1_Delta	-2.27494	2.33653e-08	2.25708e-05
crossfreq_C3_Mbeta2_Delta	-2.27494	2.33653e-08	2.25708e-05
crossfreq_C3_Mbeta3_Delta	-2.27494	2.33653e-08	2.25708e-05
crossfreq_C3_Mgamma_Delta	-2.27494	2.33653e-08	2.25708e-05
crossfreq_C4_Mtheta_Delta	-2.27494	2.33653e-08	2.25708e-05
crossfreq_C4_Malpha-1_Delta	-2.27494	2.33653e-08	2.25708e-05
crossfreq_C4_Malpha-2_Delta	-2.27494	2.33653e-08	2.25708e-05
crossfreq_C4_Mbeta1_Delta	-2.27494	2.33653e-08	2.25708e-05
crossfreq_C4_Mbeta2_Delta	-2.27494	2.33653e-08	2.25708e-05
crossfreq_C4_Mbeta3_Delta	-2.27494	2.33653e-08	2.25708e-05
crossfreq_C4_Mgamma_Delta	-2.27494	2.33653e-08	2.25708e-05
crossfreq_C5_Mtheta_Delta	-2.27494	2.33653e-08	2.25708e-05
crossfreq_C5_Malpha-1_Delta	-2.27494	2.33653e-08	2.25708e-05
crossfreq_C5_Malpha-2_Delta	-2.27494	2.33653e-08	2.25708e-05
crossfreq_C5_Mbeta1_Delta	-2.27494	2.33653e-08	2.25708e-05
crossfreq_C5_Mbeta2_Delta	-2.27494	2.33653e-08	2.25708e-05
crossfreq_C5_Mbeta3_Delta	-2.27494	2.33653e-08	2.25708e-05
crossfreq_C5_Mgamma_Delta	-2.27494	2.33653e-08	2.25708e-05
crossfreq_C6_Mtheta_Delta	-2.27494	2.33653e-08	2.25708e-05
crossfreq_C6_Malpha-1_Delta	-2.27494	2.33653e-08	2.25708e-05
crossfreq_C6_Malpha-2_Delta	-2.27494	2.33653e-08	2.25708e-05
crossfreq_C6_Mbeta1_Delta	-2.27494	2.33653e-08	2.25708e-05
crossfreq_C6_Mbeta2_Delta	-2.27494	2.33653e-08	2.25708e-05
crossfreq_C6_Mbeta3_Delta	-2.27494	2.33653e-08	2.25708e-05
crossfreq_C6_Mgamma_Delta	-2.27494	2.33653e-08	2.25708e-05
crossfreq_C7_Mtheta_Delta	-2.27494	2.33653e-08	2.25708e-05
crossfreq_C7_Malpha-1_Delta	-2.27494	2.33653e-08	2.25708e-05
crossfreq_C7_Malpha-2_Delta	-2.27494	2.33653e-08	2.25708e-05
crossfreq_C7_Mbeta1_Delta	-2.27494	2.33653e-08	2.25708e-05
crossfreq_C7_Mbeta2_Delta	-2.27494	2.33653e-08	2.25708e-05
crossfreq_C7_Mbeta3_Delta	-2.27494	2.33653e-08	2.25708e-05
crossfreq_C7_Mgamma_Delta	-2.27494	2.33653e-08	2.25708e-05
crossfreq_C8_Mtheta_Delta	-2.27494	2.33653e-08	2.25708e-05
crossfreq_C8_Malpha-1_Delta	-2.27494	2.33653e-08	2.25708e-05
crossfreq_C8_Malpha-2_Delta	-2.27494	2.33653e-08	2.25708e-05
crossfreq_C8_Mbeta1_Delta	-2.27494	2.33653e-08	2.25708e-05
crossfreq_C8_Mbeta2_Delta	-2.27494	2.33653e-08	2.25708e-05
crossfreq_C8_Mbeta3_Delta	-2.27494	2.33653e-08	2.25708e-05
crossfreq_C8_Mgamma_Delta	-2.27494	2.33653e-08	2.25708e-05
crossfreq_C9_Mtheta_Delta	-2.27494	2.33653e-08	2.25708e-05
crossfreq_C9_Malpha-1_Delta	-2.27494	2.33653e-08	2.25708e-05
crossfreq_C9_Malpha-2_Delta	-2.27494	2.33653e-08	2.25708e-05
crossfreq_C9_Mbeta1_Delta	-2.27494	2.33653e-08	2.25708e-05
crossfreq_C9_Mbeta2_Delta	-2.27494	2.33653e-08	2.25708e-05
crossfreq_C9_Mbeta3_Delta	-2.27494	2.33653e-08	2.25708e-05
crossfreq_C9_Mgamma_Delta	-2.27494	2.33653e-08	2.25708e-05
crossfreq_C1_Malpha-1_Theta	-2.27494	2.33653e-08	2.25708e-05
crossfreq_C1_Malpha-2_Theta	-2.27494	2.33653e-08	2.25708e-05
crossfreq_C1_Mbeta1_Theta	-2.27494	2.33653e-08	2.25708e-05
crossfreq_C1_Mbeta2_Theta	-2.27494	2.33653e-08	2.25708e-05
crossfreq_C1_Mbeta3_Theta	-2.27494	2.33653e-08	2.25708e-05
crossfreq_C1_Mgamma_Theta	-2.27494	2.33653e-08	2.25708e-05
crossfreq_C2_Malpha-1_Theta	-2.27494	2.33653e-08	2.25708e-05
crossfreq_C2_Malpha-2_Theta	-2.27494	2.33653e-08	2.25708e-05
crossfreq_C2_Mbeta1_Theta	-2.27494	2.33653e-08	2.25708e-05
crossfreq_C2_Mbeta2_Theta	-2.27494	2.33653e-08	2.25708e-05
crossfreq_C2_Mbeta3_Theta	-2.27494	2.33653e-08	2.25708e-05
crossfreq_C2_Mgamma_Theta	-2.27494	2.33653e-08	2.25708e-05
crossfreq_C3_Malpha-1_Theta	-2.27494	2.33653e-08	2.25708e-05
crossfreq_C3_Malpha-2_Theta	-2.27494	2.33653e-08	2.25708e-05
crossfreq_C3_Mbeta1_Theta	-2.27494	2.33653e-08	2.25708e-05
crossfreq_C3_Mbeta2_Theta	-2.27494	2.33653e-08	2.25708e-05
crossfreq_C3_Mbeta3_Theta	-2.27494	2.33653e-08	2.25708e-05
crossfreq_C3_Mgamma_Theta	-2.27494	2.33653e-08	2.25708e-05
crossfreq_C4_Malpha-1_Theta	-2.27494	2.33653e-08	2.25708e-05
crossfreq_C4_Malpha-2_Theta	-2.27494	2.33653e-08	2.25708e-05
crossfreq_C4_Mbeta1_Theta	-2.27494	2.33653e-08	2.25708e-05
crossfreq_C4_Mbeta2_Theta	-2.27494	2.33653e-08	2.25708e-05
crossfreq_C4_Mbeta3_Theta	-2.27494	2.33653e-08	2.25708e-05
crossfreq_C4_Mgamma_Theta	-2.27494	2.33653e-08	2.25708e-05
crossfreq_C5_Malpha-1_Theta	-2.27494	2.33653e-08	2.25708e-05
crossfreq_C5_Malpha-2_Theta	-2.27494	2.33653e-08	2.25708e-05
crossfreq_C5_Mbeta1_Theta	-2.27494	2.33653e-08	2.25708e-05
crossfreq_C5_Mbeta2_Theta	-2.27494	2.33653e-08	2.25708e-05
crossfreq_C5_Mbeta3_Theta	-2.27494	2.33653e-08	2.25708e-05
crossfreq_C5_Mgamma_Theta	-2.27494	2.33653e-08	2.25708e-05
crossfreq_C6_Malpha-1_Theta	-2.27494	2.33653e-08	2.25708e-05
crossfreq_C6_Malpha-2_Theta	-2.27494	2.33653e-08	2.25708e-05
crossfreq_C6_Mbeta1_Theta	-2.27494	2.33653e-08	2.25708e-05
crossfreq_C6_Mbeta2_Theta	-2.27494	2.33653e-08	2.25708e-05
crossfreq_C6_Mbeta3_Theta	-2.27494	2.33653e-08	2.25708e-05
crossfreq_C6_Mgamma_Theta	-2.27494	2.33653e-08	2.25708e-05
crossfreq_C7_Malpha-1_Theta	-2.27494	2.33653e-08	2.25708e-05
crossfreq_C7_Malpha-2_Theta	-2.27494	2.33653e-08	2.25708e-05
crossfreq_C7_Mbeta1_Theta	-2.27494	2.33653e-08	2.25708e-05
crossfreq_C7_Mbeta2_Theta	-2.27494	2.33653e-08	2.25708e-05
crossfreq_C7_Mbeta3_Theta	-2.27494	2.33653e-08	2.25708e-05
crossfreq_C7_Mgamma_Theta	-2.27494	2.33653e-08	2.25708e-05
crossfreq_C8_Malpha-1_Theta	-2.27494	2.33653e-08	2.25708e-05
crossfreq_C8_Malpha-2_Theta	-2.27494	2.33653e-08	2.25708e-05
crossfreq_C8_Mbeta1_Theta	-2.27494	2.33653e-08	2.25708e-05
crossfreq_C8_Mbeta2_Theta	-2.27494	2.33653e-08	2.25708e-05
crossfreq_C8_Mbeta3_Theta	-2.27494	2.33653e-08	2.25708e-05
crossfreq_C8_Mgamma_Theta	-2.27494	2.33653e-08	2.25708e-05
crossfreq_C9_Malpha-1_Theta	-2.27494	2.33653e-08	2.25708e-05
crossfreq_C9_Malpha-2_Theta	-2.27494	2.33653e-08	2.25708e-05
crossfreq_C9_Mbeta1_Theta	-2.27494	2.33653e-08	2.25708e-05
crossfreq_C9_Mbeta2_Theta	-2.27494	2.33653e-08	2.25708e-05
crossfreq_C9_Mbeta3_Theta	-2.27494	2.33653e-08	2.25708e-05
crossfreq_C9_Mgamma_Theta	-2.27494	2.33653e-08	2.25708e-05
crossfreq_C1_Malpha-2_Alpha-1	-2.27494	2.33653e-08	2.25708e-05
crossfreq_C1_Mbeta1_Alpha-1	-2.27494	2.33653e-08	2.25708e-05
crossfreq_C1_Mbeta2_Alpha-1	-2.27494	2.33653e-08	2.25708e-05
crossfreq_C1_Mbeta3_Alpha-1	-2.27494	2.33653e-08	2.25708e-05
crossfreq_C1_Mgamma_Alpha-1	-2.27494	2.33653e-08	2.25708e-05
crossfreq_C2_Malpha-2_Alpha-1	-2.27494	2.33653e-08	2.25708e-05
crossfreq_C2_Mbeta1_Alpha-1	-2.27494	2.33653e-08	2.25708e-05
crossfreq_C2_Mbeta2_Alpha-1	-2.27494	2.33653e-08	2.25708e-05
crossfreq_C2_Mbeta3_Alpha-1	-2.27494	2.33653e-08	2.25708e-05
crossfreq_C2_Mgamma_Alpha-1	-2.27494	2.33653e-08	2.25708e-05
crossfreq_C3_Malpha-2_Alpha-1	-2.27494	2.33653e-08	2.25708e-05
crossfreq_C3_Mbeta1_Alpha-1	-2.27494	2.33653e-08	2.25708e-05
crossfreq_C3_Mbeta2_Alpha-1	-2.27494	2.33653e-08	2.25708e-05
crossfreq_C3_Mbeta3_Alpha-1	-2.27494	2.33653e-08	2.25708e-05
crossfreq_C3_Mgamma_Alpha-1	-2.27494	2.33653e-08	2.25708e-05
crossfreq_C4_Malpha-2_Alpha-1	-2.27494	2.33653e-08	2.25708e-05
crossfreq_C4_Mbeta1_Alpha-1	-2.27494	2.33653e-08	2.25708e-05
crossfreq_C4_Mbeta2_Alpha-1	-2.27494	2.33653e-08	2.25708e-05
crossfreq_C4_Mbeta3_Alpha-1	-2.27494	2.33653e-08	2.25708e-05
crossfreq_C4_Mgamma_Alpha-1	-2.27494	2.33653e-08	2.25708e-05
crossfreq_C5_Malpha-2_Alpha-1	-2.27494	2.33653e-08	2.25708e-05
crossfreq_C5_Mbeta1_Alpha-1	-2.27494	2.33653e-08	2.25708e-05
crossfreq_C5_Mbeta2_Alpha-1	-2.27494	2.33653e-08	2.25708e-05
crossfreq_C5_Mbeta3_Alpha-1	-2.27494	2.33653e-08	2.25708e-05
crossfreq_C5_Mgamma_Alpha-1	-2.27494	2.33653e-08	2.25708e-05
crossfreq_C6_Malpha-2_Alpha-1	-2.27494	2.33653e-08	2.25708e-05
crossfreq_C6_Mbeta1_Alpha-1	-2.27494	2.33653e-08	2.25708e-05
crossfreq_C6_Mbeta2_Alpha-1	-2.27494	2.33653e-08	2.25708e-05
crossfreq_C6_Mbeta3_Alpha-1	-2.27494	2.33653e-08	2.25708e-05
crossfreq_C6_Mgamma_Alpha-1	-2.27494	2.33653e-08	2.25708e-05
crossfreq_C7_Malpha-2_Alpha-1	-2.27494	2.33653e-08	2.25708e-05
crossfreq_C7_Mbeta1_Alpha-1	-2.27494	2.33653e-08	2.25708e-05
crossfreq_C7_Mbeta2_Alpha-1	-2.27494	2.33653e-08	2.25708e-05
crossfreq_C7_Mbeta3_Alpha-1	-2.27494	2.33653e-08	2.25708e-05
crossfreq_C7_Mgamma_Alpha-1	-2.27494	2.33653e-08	2.25708e-05
crossfreq_C8_Malpha-2_Alpha-1	-2.27494	2.33653e-08	2.25708e-05
crossfreq_C8_Mbeta1_Alpha-1	-2.27494	2.33653e-08	2.25708e-05
crossfreq_C8_Mbeta2_Alpha-1	-2.27494	2.33653e-08	2.25708e-05
crossfreq_C8_Mbeta3_Alpha-1	-2.27494	2.33653e-08	2.25708e-05
crossfreq_C8_Mgamma_Alpha-1	-2.27494	2.33653e-08	2.25708e-05
crossfreq_C9_Malpha-2_Alpha-1	-2.27494	2.33653e-08	2.25708e-05
crossfreq_C9_Mbeta1_Alpha-1	-2.27494	2.33653e-08	2.25708e-05
crossfreq_C9_Mbeta2_Alpha-1	-2.27494	2.33653e-08	2.25708e-05
crossfreq_C9_Mbeta3_Alpha-1	-2.27494	2.33653e-08	2.25708e-05
crossfreq_C9_Mgamma_Alpha-1	-2.27494	2.33653e-08	2.25708e-05
crossfreq_C1_Mbeta1_Alpha-2	-2.27494	2.33653e-08	2.25708e-05
crossfreq_C1_Mbeta2_Alpha-2	-2.27494	2.33653e-08	2.25708e-05
crossfreq_C1_Mbeta3_Alpha-2	-2.27494	2.33653e-08	2.25708e-05
crossfreq_C1_Mgamma_Alpha-2	-2.27494	2.33653e-08	2.25708e-05
crossfreq_C2_Mbeta1_Alpha-2	-2.27494	2.33653e-08	2.25708e-05
crossfreq_C2_Mbeta2_Alpha-2	-2.27494	2.33653e-08	2.25708e-05
crossfreq_C2_Mbeta3_Alpha-2	-2.27494	2.33653e-08	2.25708e-05
crossfreq_C2_Mgamma_Alpha-2	-2.27494	2.33653e-08	2.25708e-05
crossfreq_C3_Mbeta1_Alpha-2	-2.27494	2.33653e-08	2.25708e-05
crossfreq_C3_Mbeta2_Alpha-2	-2.27494	2.33653e-08	2.25708e-05
crossfreq_C3_Mbeta3_Alpha-2	-2.27494	2.33653e-08	2.25708e-05
crossfreq_C3_Mgamma_Alpha-2	-2.27494	2.33653e-08	2.25708e-05
crossfreq_C4_Mbeta1_Alpha-2	-2.27494	2.33653e-08	2.25708e-05
crossfreq_C4_Mbeta2_Alpha-2	-2.27494	2.33653e-08	2.25708e-05
crossfreq_C4_Mbeta3_Alpha-2	-2.27494	2.33653e-08	2.25708e-05
crossfreq_C4_Mgamma_Alpha-2	-2.27494	2.33653e-08	2.25708e-05
crossfreq_C5_Mbeta1_Alpha-2	-2.27494	2.33653e-08	2.25708e-05
crossfreq_C5_Mbeta2_Alpha-2	-2.27494	2.33653e-08	2.25708e-05
crossfreq_C5_Mbeta3_Alpha-2	-2.27494	2.33653e-08	2.25708e-05
crossfreq_C5_Mgamma_Alpha-2	-2.27494	2.33653e-08	2.25708e-05
crossfreq_C6_Mbeta1_Alpha-2	-2.27494	2.33653e-08	2.25708e-05
crossfreq_C6_Mbeta2_Alpha-2	-2.27494	2.33653e-08	2.25708e-05
crossfreq_C6_Mbeta3_Alpha-2	-2.27494	2.33653e-08	2.25708e-05
crossfreq_C6_Mgamma_Alpha-2	-2.27494	2.33653e-08	2.25708e-05
crossfreq_C7_Mbeta1_Alpha-2	-2.27494	2.33653e-08	2.25708e-05
crossfreq_C7_Mbeta2_Alpha-2	-2.27494	2.33653e-08	2.25708e-05
crossfreq_C7_Mbeta3_Alpha-2	-2.27494	2.33653e-08	2.25708e-05
crossfreq_C7_Mgamma_Alpha-2	-2.27494	2.33653e-08	2.25708e-05
crossfreq_C8_Mbeta1_Alpha-2	-2.27494	2.33653e-08	2.25708e-05
crossfreq_C8_Mbeta2_Alpha-2	-2.27494	2.33653e-08	2.25708e-05
crossfreq_C8_Mbeta3_Alpha-2	-2.27494	2.33653e-08	2.25708e-05
crossfreq_C8_Mgamma_Alpha-2	-2.27494	2.33653e-08	2.25708e-05
crossfreq_C9_Mbeta1_Alpha-2	-2.27494	2.33653e-08	2.25708e-05
crossfreq_C9_Mbeta2_Alpha-2	-2.27494	2.33653e-08	2.25708e-05
crossfreq_C9_Mbeta3_Alpha-2	-2.27494	2.33653e-08	2.25708e-05
crossfreq_C9_Mgamma_Alpha-2	-2.27494	2.33653e-08	2.25708e-05
crossfreq_C1_Mbeta2_Beta1	-2.27494	2.33653e-08	2.25708e-05
crossfreq_C1_Mbeta3_Beta1	-2.27494	2.33653e-08	2.25708e-05
crossfreq_C1_Mgamma_Beta1	-2.27494	2.33653e-08	2.25708e-05
crossfreq_C2_Mbeta2_Beta1	-2.27494	2.33653e-08	2.25708e-05
crossfreq_C2_Mbeta3_Beta1	-2.27494	2.33653e-08	2.25708e-05
crossfreq_C2_Mgamma_Beta1	-2.27494	2.33653e-08	2.25708e-05
crossfreq_C3_Mbeta2_Beta1	-2.27494	2.33653e-08	2.25708e-05
crossfreq_C3_Mbeta3_Beta1	-2.27494	2.33653e-08	2.25708e-05
crossfreq_C3_Mgamma_Beta1	-2.27494	2.33653e-08	2.25708e-05
crossfreq_C4_Mbeta2_Beta1	-2.27494	2.33653e-08	2.25708e-05
crossfreq_C4_Mbeta3_Beta1	-2.27494	2.33653e-08	2.25708e-05
crossfreq_C4_Mgamma_Beta1	-2.27494	2.33653e-08	2.25708e-05
crossfreq_C5_Mbeta2_Beta1	-2.27494	2.33653e-08	2.25708e-05
crossfreq_C5_Mbeta3_Beta1	-2.27494	2.33653e-08	2.25708e-05
crossfreq_C5_Mgamma_Beta1	-2.27494	2.33653e-08	2.25708e-05
crossfreq_C6_Mbeta2_Beta1	-2.27494	2.33653e-08	2.25708e-05
crossfreq_C6_Mbeta3_Beta1	-2.27494	2.33653e-08	2.25708e-05
crossfreq_C6_Mgamma_Beta1	-2.27494	2.33653e-08	2.25708e-05
crossfreq_C7_Mbeta2_Beta1	-2.27494	2.33653e-08	2.25708e-05
crossfreq_C7_Mbeta3_Beta1	-2.27494	2.33653e-08	2.25708e-05
crossfreq_C7_Mgamma_Beta1	-2.27494	2.33653e-08	2.25708e-05
crossfreq_C8_Mbeta2_Beta1	-2.27494	2.33653e-08	2.25708e-05
crossfreq_C8_Mbeta3_Beta1	-2.27494	2.33653e-08	2.25708e-05
crossfreq_C8_Mgamma_Beta1	-2.27494	2.33653e-08	2.25708e-05
crossfreq_C9_Mbeta2_Beta1	-2.27494	2.33653e-08	2.25708e-05
crossfreq_C9_Mbeta3_Beta1	-2.27494	2.33653e-08	2.25708e-05
crossfreq_C9_Mgamma_Beta1	-2.27494	2.33653e-08	2.25708e-05
crossfreq_C1_Mbeta3_Beta2	-2.27494	2.33653e-08	2.25708e-05
crossfreq_C1_Mgamma_Beta2	-2.27494	2.33653e-08	2.25708e-05
crossfreq_C2_Mbeta3_Beta2	-2.27494	2.33653e-08	2.25708e-05
crossfreq_C2_Mgamma_Beta2	-2.27494	2.33653e-08	2.25708e-05
crossfreq_C3_Mbeta3_Beta2	-2.27494	2.33653e-08	2.25708e-05
crossfreq_C3_Mgamma_Beta2	-2.27494	2.33653e-08	2.25708e-05
crossfreq_C4_Mbeta3_Beta2	-2.27494	2.33653e-08	2.25708e-05
crossfreq_C4_Mgamma_Beta2	-2.27494	2.33653e-08	2.25708e-05
crossfreq_C5_Mbeta3_Beta2	-2.27494	2.33653e-08	2.25708e-05
crossfreq_C5_Mgamma_Beta2	-2.27494	2.33653e-08	2.25708e-05
crossfreq_C6_Mbeta3_Beta2	-2.27494	2.33653e-08	2.25708e-05
crossfreq_C6_Mgamma_Beta2	-2.27494	2.33653e-08	2.25708e-05
crossfreq_C7_Mbeta3_Beta2	-2.27494	2.33653e-08	2.25708e-05
crossfreq_C7_Mgamma_Beta2	-2.27494	2.33653e-08	2.25708e-05
crossfreq_C8_Mbeta3_Beta2	-2.27494	2.33653e-08	2.25708e-05
crossfreq_C8_Mgamma_Beta2	-2.27494	2.33653e-08	2.25708e-05
crossfreq_C9_Mbeta3_Beta2	-2.27494	2.33653e-08	2.25708e-05
crossfreq_C9_Mgamma_Beta2	-2.27494	2.33653e-08	2.25708e-05
crossfreq_C1_Mgamma_Beta3	-2.27494	2.33653e-08	2.25708e-05
crossfreq_C2_Mgamma_Beta3	-2.27494	2.33653e-08	2.25708e-05
crossfreq_C3_Mgamma_Beta3	-2.27494	2.33653e-08	2.25708e-05
crossfreq_C4_Mgamma_Beta3	-2.27494	2.33653e-08	2.25708e-05
crossfreq_C5_Mgamma_Beta3	-2.27494	2.33653e-08	2.25708e-05
crossfreq_C6_Mgamma_Beta3	-2.27494	2.33653e-08	2.25708e-05
crossfreq_C7_Mgamma_Beta3	-2.27494	2.33653e-08	2.25708e-05
crossfreq_C8_Mgamma_Beta3	-2.27494	2.33653e-08	2.25708e-05
crossfreq_C9_Mgamma_Beta3	-2.27494	2.33653e-08	2.25708e-05
cohfreq_C4_Theta	-1.55991	1.36074e-06	0.00131448
crossfreq_C6_Mtheta_Gamma	1.35974	2.87396e-06	0.00277625
crossfreq_C10_Mdelta_Delta	-1.50396	3.54405e-06	0.00342355
sl_C4_Delta	-1.33264	5.09224e-06	0.0049191
entropy_C10_Theta	1.50155	5.938e-06	0.00573611
crossfreq_C7_Mdelta_Delta	-1.48173	9.83829e-06	0.00950379
crossfreq_C4_Mbeta2_Beta3	1.38582	1.46167e-05	0.0141197
entropy_C1_Theta	1.41294	2.80509e-05	0.0270972
crossfreq_C4_Mbeta2_Beta2	1.29576	5.27512e-05	0.0509577
crossfreq_C10_Mdelta_Alpha-2	1.2195	5.78255e-05	0.0558595
crossfreq_C7_Malpha-1_Alpha-1	1.19327	7.42701e-05	0.071745
crossfreq_C6_Mtheta_Beta3	1.17002	8.31265e-05	0.0803002
power_C10_Delta	-1.26986	9.50719e-05	0.0918395
crossfreq_C7_Mbeta1_Gamma	1.14767	0.000108626	0.104932
entropy_C2_Beta1	-1.10878	0.000111055	0.107279
crossfreq_C4_Mbeta2_Gamma	1.2186	0.000116067	0.112121
power_C7_Delta	-1.22331	0.000138332	0.133629
entropy_C10_Delta	0.891093	0.000154229	0.148985
crossfreq_C7_Mbeta3_Beta3	1.26207	0.000164576	0.15898
entropy_C6_Delta	1.10598	0.000183286	0.177054
crossfreq_C7_Mbeta3_Gamma	1.26205	0.000195453	0.188808
entropy_C6_Theta	1.23961	0.000222099	0.214548
entropy_C3_Alpha-1	0.998922	0.000226859	0.219146
sl_C7_Delta	-1.06072	0.000252127	0.243555
crossfreq_C10_Mtheta_Theta	0.991114	0.000268531	0.259401
sl_C6_Delta	-1.12759	0.000268531	0.259401
crossfreq_C10_Mgamma_Gamma	0.903304	0.000291963	0.282036
entropy_C9_Theta	1.15885	0.000298113	0.287977
entropy_C8_Alpha-1	1.02108	0.000304384	0.294035
crossfreq_C6_Mdelta_Delta	-1.33806	0.000317299	0.306511
sl_C1_Alpha-1	-0.967052	0.000351866	0.339902
crossfreq_C10_Mbeta3_Gamma	1.18132	0.000366654	0.354188
entropy_C6_Beta1	-1.02422	0.000431815	0.417133
crossfreq_C5_Mdelta_Alpha-2	0.987367	0.000440681	0.425698
crossfreq_C10_Mbeta3_Beta3	1.15268	0.000517972	0.500361
entropy_C7_Beta1	-1.13772	0.000517972	0.500361
crossfreq_C6_Mtheta_Beta2	0.988403	0.000517972	0.500361
crossfreq_C10_Mdelta_Alpha-1	1.12163	0.000550083	0.53138
crossfreq_C10_Malpha-1_Beta1	0.913143	0.000550083	0.53138
cohfreq_C1_Theta	-1.18118	0.000607753	0.587089
entropy_C7_Theta	0.96151	0.000619942	0.598864
entropy_C6_Alpha-1	0.950853	0.000632358	0.610858
crossfreq_C7_Mbeta2_Gamma	1.19879	0.000697983	0.674252
cohfreq_C9_Beta3	0.708525	0.000769892	0.743716
crossfreq_C7_Mbeta1_Beta3	1.07155	0.000769892	0.743716
cohfreq_C3_Beta2	-0.926035	0.000816279	0.788525
crossfreq_C10_Malpha-2_Alpha-2	0.975119	0.000832308	0.80401
sl_C10_Alpha-2	0.781288	0.000882166	0.852172
power_C6_Delta	-1.06957	0.000899391	0.868812
crossfreq_C7_Mbeta2_Beta3	1.17179	0.00093478	0.902998
crossfreq_C10_Mdelta_Theta	0.973369	0.00100946	0.975138
power_C1_Delta	-0.549456	0.163182	1
power_C1_Theta	0.00533597	0.810291	1
power_C10_Theta	-0.244344	0.117099	1
power_C1_Alpha-1	-0.359145	0.187194	1
power_C10_Alpha-1	-0.121027	0.711744	1
power_C1_Alpha-2	-0.646117	0.138671	1
power_C10_Alpha-2	-0.344832	0.756426	1
power_C1_Beta1	0.906117	0.00671458	1
power_C10_Beta1	-0.122058	0.423093	1
power_C1_Beta2	0.185489	0.818666	1
power_C10_Beta2	0.482516	0.386601	1
power_C1_Beta3	0.318464	0.572949	1
power_C10_Beta3	0.79983	0.010642	1
power_C1_Gamma	0.606366	0.0287117	1
power_C10_Gamma	0.690308	0.00331146	1
power_C2_Delta	-1.07146	0.00161592	1
power_C2_Theta	-0.552626	0.0720144	1
power_C2_Alpha-1	-0.0163432	0.547524	1
power_C2_Alpha-2	0.00177991	0.595178	1
power_C2_Beta1	0.727348	0.164816	1
power_C2_Beta2	-0.433937	0.265305	1
power_C2_Beta3	-0.0619015	0.66803	1
power_C2_Gamma	0.292853	0.83969	1
power_C3_Delta	-0.898224	0.010642	1
power_C3_Theta	-0.132173	0.341042	1
power_C3_Alpha-1	-0.0867508	0.993544	1
power_C3_Alpha-2	-0.229074	0.785302	1
power_C3_Beta1	0.901732	0.0177481	1
power_C3_Beta2	-0.325454	0.0819137	1
power_C3_Beta3	0.221452	0.94624	1
power_C3_Gamma	0.23098	0.426223	1
power_C4_Delta	-0.795192	0.010808	1
power_C4_Theta	-0.0225687	0.445281	1
power_C4_Alpha-1	-0.193992	0.343784	1
power_C4_Alpha-2	-0.427618	0.242854	1
power_C4_Beta1	0.796505	0.13301	1
power_C4_Beta2	0.00109964	0.70372	1
power_C4_Beta3	0.495683	0.330212	1
power_C4_Gamma	0.329777	0.748236	1
power_C5_Delta	-0.641399	0.0385699	1
power_C5_Theta	-0.1219	0.363375	1
power_C5_Alpha-1	-0.131789	0.954831	1
power_C5_Alpha-2	-0.494093	0.322238	1
power_C5_Beta1	0.173202	0.929076	1
power_C5_Beta2	0.222134	0.648516	1
power_C5_Beta3	0.515328	0.137239	1
power_C5_Gamma	0.627383	0.0558366	1
power_C6_Theta	-0.0245673	0.407649	1
power_C6_Alpha-1	-0.301115	0.32754	1
power_C6_Alpha-2	-0.292407	0.352096	1
power_C6_Beta1	-0.0683109	0.67196	1
power_C6_Beta2	0.479224	0.565628	1
power_C6_Beta3	0.307528	0.377787	1
power_C6_Gamma	0.699566	0.0524671	1
power_C7_Theta	-0.184038	0.242854	1
power_C7_Alpha-1	-0.310527	0.277051	1
power_C7_Alpha-2	-0.692298	0.0608549	1
power_C7_Beta1	0.594318	0.576627	1
power_C7_Beta2	0.55126	0.0971616	1
power_C7_Beta3	0.721987	0.0101574	1
power_C7_Gamma	0.370269	0.366229	1
power_C8_Delta	-0.592842	0.008681	1
power_C8_Theta	-0.00616714	0.445281	1
power_C8_Alpha-1	-0.170524	0.613998	1
power_C8_Alpha-2	-0.467773	0.515677	1
power_C8_Beta1	0.703596	0.0746117	1
power_C8_Beta2	0.0431444	0.715768	1
power_C8_Beta3	0.271546	0.189004	1
power_C8_Gamma	0.434183	0.501838	1
power_C9_Delta	0.126687	0.508733	1
power_C9_Theta	-0.573857	0.0608549	1
power_C9_Alpha-1	-0.842748	0.00704955	1
power_C9_Alpha-2	-0.818893	0.00407226	1
power_C9_Beta1	-0.141628	0.187194	1
power_C9_Beta2	0.0246507	0.715768	1
power_C9_Beta3	0.6532	0.32754	1
power_C9_Gamma	0.673785	0.0346949	1
sl_C10_Delta	-0.0421868	0.140115	1
sl_C10_Theta	0.0810172	0.0897849	1
sl_C10_Alpha-1	-0.600124	0.0877621	1
sl_C10_Beta1	-0.16287	0.772888	1
sl_C10_Beta2	-0.387164	0.561985	1
sl_C10_Beta3	-0.520874	0.130248	1
sl_C10_Gamma	-0.530405	0.00111057	1
cohfreq_C10_Delta	0.189931	0.0411739	1
cohfreq_C10_Theta	-0.043166	0.147507	1
cohfreq_C10_Alpha-1	-0.524885	0.736005	1
cohfreq_C10_Alpha-2	-0.520945	0.130248	1
cohfreq_C10_Beta1	0.548516	0.0307378	1
cohfreq_C10_Beta2	0.696098	0.0324459	1
cohfreq_C10_Beta3	0.530603	0.0196444	1
cohfreq_C10_Gamma	0.692096	0.0104782	1
entropy_C10_Alpha-1	-0.159617	0.32754	1
entropy_C10_Alpha-2	-0.380718	0.299075	1
entropy_C10_Beta1	0.450521	0.416875	1
entropy_C10_Beta2	-0.632198	0.0150918	1
entropy_C10_Beta3	-0.585353	0.0531271	1
entropy_C10_Gamma	-0.652868	0.0291075	1
crossfreq_C10_Mtheta_Delta	-0.350073	0.154667	1
crossfreq_C10_Malpha-1_Delta	-0.350073	0.154667	1
crossfreq_C10_Malpha-2_Delta	-0.350073	0.154667	1
crossfreq_C10_Mbeta1_Delta	-0.350073	0.154667	1
crossfreq_C10_Mbeta2_Delta	-0.350073	0.154667	1
crossfreq_C10_Mbeta3_Delta	-0.350073	0.154667	1
crossfreq_C10_Mgamma_Delta	-0.350073	0.154667	1
crossfreq_C10_Malpha-1_Theta	-0.350073	0.154667	1
crossfreq_C10_Malpha-2_Theta	-0.350073	0.154667	1
crossfreq_C10_Mbeta1_Theta	-0.350073	0.154667	1
crossfreq_C10_Mbeta2_Theta	-0.350073	0.154667	1
crossfreq_C10_Mbeta3_Theta	-0.350073	0.154667	1
crossfreq_C10_Mgamma_Theta	-0.350073	0.154667	1
crossfreq_C10_Mtheta_Alpha-1	0.875401	0.00164604	1
crossfreq_C10_Malpha-1_Alpha-1	0.81079	0.00273027	1
crossfreq_C10_Malpha-2_Alpha-1	-0.350073	0.154667	1
crossfreq_C10_Mbeta1_Alpha-1	-0.350073	0.154667	1
crossfreq_C10_Mbeta2_Alpha-1	-0.350073	0.154667	1
crossfreq_C10_Mbeta3_Alpha-1	-0.350073	0.154667	1
crossfreq_C10_Mgamma_Alpha-1	-0.350073	0.154667	1
crossfreq_C10_Mtheta_Alpha-2	0.671999	0.00895994	1
crossfreq_C10_Malpha-1_Alpha-2	0.750342	0.00895994	1
crossfreq_C10_Mbeta1_Alpha-2	-0.350073	0.154667	1
crossfreq_C10_Mbeta2_Alpha-2	-0.350073	0.154667	1
crossfreq_C10_Mbeta3_Alpha-2	-0.350073	0.154667	1
crossfreq_C10_Mgamma_Alpha-2	-0.350073	0.154667	1
crossfreq_C10_Mdelta_Beta1	0.66567	0.0193631	1
crossfreq_C10_Mtheta_Beta1	0.597776	0.0116731	1
crossfreq_C10_Malpha-2_Beta1	0.916169	0.0029818	1
crossfreq_C10_Mbeta1_Beta1	1.11011	0.00414233	1
crossfreq_C10_Mbeta2_Beta1	-0.350073	0.154667	1
crossfreq_C10_Mbeta3_Beta1	-0.350073	0.154667	1
crossfreq_C10_Mgamma_Beta1	-0.350073	0.154667	1
crossfreq_C10_Mdelta_Beta2	0.520575	0.274674	1
crossfreq_C10_Mtheta_Beta2	0.475566	0.0208056	1
crossfreq_C10_Malpha-1_Beta2	0.853811	0.00183785	1
crossfreq_C10_Malpha-2_Beta2	0.867822	0.0120361	1
crossfreq_C10_Mbeta1_Beta2	1.11823	0.00881949	1
crossfreq_C10_Mbeta2_Beta2	1.03406	0.0678504	1
crossfreq_C10_Mbeta3_Beta2	-0.350073	0.154667	1
crossfreq_C10_Mgamma_Beta2	-0.350073	0.154667	1
crossfreq_C10_Mdelta_Beta3	0.449814	0.613998	1
crossfreq_C10_Mtheta_Beta3	0.408656	0.0468305	1
crossfreq_C10_Malpha-1_Beta3	0.756232	0.00608725	1
crossfreq_C10_Malpha-2_Beta3	0.792211	0.0239738	1
crossfreq_C10_Mbeta1_Beta3	1.09405	0.008681	1
crossfreq_C10_Mbeta2_Beta3	1.0314	0.083827	1
crossfreq_C10_Mgamma_Beta3	-0.350073	0.154667	1
crossfreq_C10_Mdelta_Gamma	0.393329	0.852361	1
crossfreq_C10_Mtheta_Gamma	0.320999	0.0982538	1
crossfreq_C10_Malpha-1_Gamma	0.681017	0.0131855	1
crossfreq_C10_Malpha-2_Gamma	0.769884	0.0177481	1
crossfreq_C10_Mbeta1_Gamma	0.974368	0.010642	1
crossfreq_C10_Mbeta2_Gamma	0.995186	0.0857763	1
sl_C1_Delta	-0.736972	0.00197691	1
sl_C2_Delta	-0.677118	0.0711653	1
sl_C3_Delta	-0.592174	0.0867647	1
sl_C5_Delta	-0.20342	0.752328	1
sl_C8_Delta	-0.188991	0.98924	1
sl_C9_Delta	0.278699	0.625414	1
sl_C1_Theta	-0.364245	0.363375	1
sl_C2_Theta	-0.20529	0.748236	1
sl_C3_Theta	-0.15136	0.458252	1
sl_C4_Theta	-0.537584	0.272311	1
sl_C5_Theta	-0.0711396	0.407649	1
sl_C6_Theta	-0.584066	0.180081	1
sl_C7_Theta	0.0526122	0.247233	1
sl_C8_Theta	-0.16725	0.806112	1
sl_C9_Theta	-0.211687	0.94624	1
sl_C2_Alpha-1	-0.740045	0.0537939	1
sl_C3_Alpha-1	-0.213257	0.66803	1
sl_C4_Alpha-1	-0.769733	0.0118534	1
sl_C5_Alpha-1	-0.349112	0.0928891	1
sl_C6_Alpha-1	-0.58728	0.0993559	1
sl_C7_Alpha-1	-0.393985	0.0100003	1
sl_C8_Alpha-1	-0.579	0.0260689	1
sl_C9_Alpha-1	-0.132903	0.547524	1
sl_C1_Alpha-2	0.311448	0.100468	1
sl_C2_Alpha-2	0.647884	0.0120361	1
sl_C3_Alpha-2	0.454667	0.0295079	1
sl_C4_Alpha-2	0.0898022	0.18184	1
sl_C5_Alpha-2	0.136914	0.398546	1
sl_C6_Alpha-2	0.227087	0.158353	1
sl_C7_Alpha-2	0.41642	0.0763854	1
sl_C8_Alpha-2	0.279709	0.0480369	1
sl_C9_Alpha-2	-0.0467324	0.98924	1
sl_C1_Beta1	-0.212584	0.330212	1
sl_C2_Beta1	0.169553	0.52267	1
sl_C3_Beta1	-0.112375	0.664108	1
sl_C4_Beta1	-0.570581	0.445281	1
sl_C5_Beta1	-0.20083	0.707728	1
sl_C6_Beta1	0.0612976	0.332899	1
sl_C7_Beta1	-0.0680299	0.865071	1
sl_C8_Beta1	0.171115	0.135818	1
sl_C9_Beta1	0.322259	0.0456496	1
sl_C1_Beta2	-0.25983	0.343784	1
sl_C2_Beta2	0.0437559	0.715768	1
sl_C3_Beta2	-0.11616	0.781158	1
sl_C4_Beta2	-0.642265	0.192662	1
sl_C5_Beta2	-0.267655	0.976331	1
sl_C6_Beta2	-0.0252042	0.352096	1
sl_C7_Beta2	-0.136381	0.66803	1
sl_C8_Beta2	0.0080381	0.284266	1
sl_C9_Beta2	0.119625	0.158353	1
sl_C1_Beta3	-0.422187	0.217719	1
sl_C2_Beta3	-0.115452	0.636921	1
sl_C3_Beta3	-0.192535	0.772888	1
sl_C4_Beta3	-0.751263	0.0703244	1
sl_C5_Beta3	-0.421917	0.232143	1
sl_C6_Beta3	-0.255948	0.591446	1
sl_C7_Beta3	-0.388005	0.395539	1
sl_C8_Beta3	-0.330642	0.6759	1
sl_C9_Beta3	-0.229058	0.873563	1
sl_C1_Gamma	-0.472815	0.096079	1
sl_C2_Gamma	-0.325586	0.294083	1
sl_C3_Gamma	-0.209872	0.950535	1
sl_C4_Gamma	-1.00199	0.00254317	1
sl_C5_Gamma	-0.559276	0.0361072	1
sl_C6_Gamma	-0.294163	0.814476	1
sl_C7_Gamma	-0.476292	0.0220262	1
sl_C8_Gamma	-0.583496	0.128884	1
sl_C9_Gamma	-0.30157	0.299075	1
cohfreq_C1_Delta	-0.3732	0.0468305	1
cohfreq_C2_Delta	-0.371638	0.83969	1
cohfreq_C3_Delta	0.154478	0.648516	1
cohfreq_C4_Delta	-0.559129	0.0351604	1
cohfreq_C5_Delta	0.78823	0.0118534	1
cohfreq_C6_Delta	-0.274666	0.461528	1
cohfreq_C7_Delta	0.00217343	0.810291	1
cohfreq_C8_Delta	-0.029621	0.98924	1
cohfreq_C9_Delta	0.915383	0.0030882	1
cohfreq_C2_Theta	-0.345572	1	1
cohfreq_C3_Theta	-0.165809	0.911946	1
cohfreq_C5_Theta	-0.286612	0.494993	1
cohfreq_C6_Theta	-0.695513	0.0380663	1
cohfreq_C7_Theta	0.0830572	0.576627	1
cohfreq_C8_Theta	-0.41822	0.519168	1
cohfreq_C9_Theta	-0.474476	0.0103167	1
cohfreq_C1_Alpha-1	-0.802482	0.00801732	1
cohfreq_C2_Alpha-1	-0.271609	0.92479	1
cohfreq_C3_Alpha-1	-0.252528	0.801939	1
cohfreq_C4_Alpha-1	-0.878793	0.00124424	1
cohfreq_C5_Alpha-1	-0.679345	0.0246553	1
cohfreq_C6_Alpha-1	-0.694784	0.0537939	1
cohfreq_C7_Alpha-1	-0.338376	0.967728	1
cohfreq_C8_Alpha-1	-0.190215	0.806112	1
cohfreq_C9_Alpha-1	-0.559161	0.126188	1
cohfreq_C1_Alpha-2	-0.664923	0.200135	1
cohfreq_C2_Alpha-2	-0.0844631	0.621599	1
cohfreq_C3_Alpha-2	-0.600391	0.0638865	1
cohfreq_C4_Alpha-2	-0.725047	0.0299131	1
cohfreq_C5_Alpha-2	-0.740985	0.0283206	1
cohfreq_C6_Alpha-2	-0.49254	0.187194	1
cohfreq_C7_Alpha-2	-0.24879	0.0703244	1
cohfreq_C8_Alpha-2	-0.444114	0.407649	1
cohfreq_C9_Alpha-2	-0.661413	0.0046642	1
cohfreq_C1_Beta1	0.565582	0.105015	1
cohfreq_C2_Beta1	0.635103	0.0678504	1
cohfreq_C3_Beta1	-0.523826	0.209771	1
cohfreq_C4_Beta1	0.208315	1	1
cohfreq_C5_Beta1	0.250019	0.679848	1
cohfreq_C6_Beta1	0.165979	0.386601	1
cohfreq_C7_Beta1	0.377718	0.744152	1
cohfreq_C8_Beta1	0.315043	0.505279	1
cohfreq_C9_Beta1	0.353807	0.580315	1
cohfreq_C1_Beta2	-0.0843771	0.284266	1
cohfreq_C2_Beta2	0.507781	0.392546	1
cohfreq_C4_Beta2	-0.514134	0.001292	1
cohfreq_C5_Beta2	0.224851	0.660196	1
cohfreq_C6_Beta2	0.282985	0.67196	1
cohfreq_C7_Beta2	0.412056	0.349312	1
cohfreq_C8_Beta2	-0.602573	0.00969261	1
cohfreq_C9_Beta2	0.130163	0.584015	1
cohfreq_C1_Beta3	-0.0233924	0.0728718	1
cohfreq_C2_Beta3	0.433065	0.62924	1
cohfreq_C3_Beta3	0.17395	0.711744	1
cohfreq_C4_Beta3	-0.0162676	0.00984539	1
cohfreq_C5_Beta3	0.412955	0.536802	1
cohfreq_C6_Beta3	0.113177	0.0908102	1
cohfreq_C7_Beta3	0.379696	0.383649	1
cohfreq_C8_Beta3	0.0793751	0.0468305	1
cohfreq_C1_Gamma	0.575243	0.0694916	1
cohfreq_C2_Gamma	0.557165	0.115843	1
cohfreq_C3_Gamma	0.169332	0.209771	1
cohfreq_C4_Gamma	0.296643	0.451741	1
cohfreq_C5_Gamma	0.655585	0.0150918	1
cohfreq_C6_Gamma	0.589315	0.0271746	1
cohfreq_C7_Gamma	0.363763	0.543938	1
cohfreq_C8_Gamma	0.342322	0.933364	1
cohfreq_C9_Gamma	0.61123	0.00428575	1
entropy_C1_Delta	0.355134	0.0135897	1
entropy_C2_Delta	0.307625	0.0867647	1
entropy_C3_Delta	-0.0495361	0.633075	1
entropy_C4_Delta	0.439034	0.0982538	1
entropy_C5_Delta	0.303564	0.100468	1
entropy_C7_Delta	0.50459	0.0572339	1
entropy_C8_Delta	0.125916	0.4781	1
entropy_C9_Delta	-0.115546	0.814476	1
entropy_C2_Theta	0.412143	0.0654485	1
entropy_C3_Theta	0.750014	0.00939336	1
entropy_C4_Theta	0.694733	0.00764127	1
entropy_C5_Theta	0.563391	0.0450686	1
entropy_C8_Theta	0.232987	0.32754	1
entropy_C1_Alpha-1	0.0969196	0.66803	1
entropy_C2_Alpha-1	0.862901	0.00393535	1
entropy_C4_Alpha-1	0.167484	0.404601	1
entropy_C5_Alpha-1	0.0115581	0.66803	1
entropy_C7_Alpha-1	0.835888	0.00331146	1
entropy_C9_Alpha-1	0.73651	0.00400327	1
entropy_C1_Alpha-2	0.512321	0.0763854	1
entropy_C2_Alpha-2	0.180551	0.4781	1
entropy_C3_Alpha-2	0.344111	0.380711	1
entropy_C4_Alpha-2	-0.266154	0.352096	1
entropy_C5_Alpha-2	-0.00128297	0.727887	1
entropy_C6_Alpha-2	-0.0164373	0.793609	1
entropy_C7_Alpha-2	0.347842	0.346541	1
entropy_C8_Alpha-2	0.204155	0.66803	1
entropy_C9_Alpha-2	-0.0688948	0.933364	1
entropy_C1_Beta1	0.542981	0.0295079	1
entropy_C3_Beta1	-0.114104	0.481453	1
entropy_C4_Beta1	-0.230854	0.484819	1
entropy_C5_Beta1	-0.623349	0.0518141	1
entropy_C8_Beta1	0.0761395	0.84391	1
entropy_C9_Beta1	0.441241	0.120929	1
entropy_C1_Beta2	-0.437842	0.122228	1
entropy_C2_Beta2	-0.81264	0.00716449	1
entropy_C3_Beta2	-0.240758	0.0411739	1
entropy_C4_Beta2	-0.136419	0.410711	1
entropy_C5_Beta2	-0.312887	0.0324459	1
entropy_C6_Beta2	-0.516748	0.00716449	1
entropy_C7_Beta2	-0.353087	0.100468	1
entropy_C8_Beta2	-0.618428	0.0214083	1
entropy_C9_Beta2	0.143462	0.793609	1
entropy_C1_Beta3	0.0930576	0.636921	1
entropy_C2_Beta3	-0.579873	0.152084	1
entropy_C3_Beta3	0.0500111	0.869315	1
entropy_C4_Beta3	0.212611	0.526185	1
entropy_C5_Beta3	-0.138017	0.0703244	1
entropy_C6_Beta3	0.00404005	0.980633	1
entropy_C7_Beta3	0.223577	0.540364	1
entropy_C8_Beta3	-0.236379	0.150547	1
entropy_C9_Beta3	0.0663477	0.554731	1
entropy_C1_Gamma	0.124628	0.963428	1
entropy_C2_Gamma	-0.529227	0.0662413	1
entropy_C3_Gamma	-0.318732	0.18184	1
entropy_C4_Gamma	0.0373987	0.67196	1
entropy_C5_Gamma	-0.0055566	0.32754	1
entropy_C6_Gamma	-0.15227	0.929076	1
entropy_C7_Gamma	-0.0862434	0.508733	1
entropy_C8_Gamma	-0.422061	0.0411739	1
entropy_C9_Gamma	-0.278023	0.0819137	1
crossfreq_C1_Mdelta_Delta	-0.582933	0.0492694	1
crossfreq_C2_Mdelta_Delta	-0.654506	0.0131855	1
crossfreq_C3_Mdelta_Delta	-0.695114	0.0202177	1
crossfreq_C4_Mdelta_Delta	-0.896765	0.00693626	1
crossfreq_C5_Mdelta_Delta	-0.874366	0.0122212	1
crossfreq_C8_Mdelta_Delta	-0.495251	0.0819137	1
crossfreq_C9_Mdelta_Delta	0.0699753	0.894856	1
crossfreq_C1_Mdelta_Theta	0.650642	0.0193631	1
crossfreq_C1_Mtheta_Theta	-0.265521	0.831266	1
crossfreq_C2_Mdelta_Theta	0.273359	0.0694916	1
crossfreq_C2_Mtheta_Theta	-0.0383892	0.768763	1
crossfreq_C3_Mdelta_Theta	0.220531	0.232143	1
crossfreq_C3_Mtheta_Theta	0.0717356	0.695729	1
crossfreq_C4_Mdelta_Theta	0.601562	0.00969261	1
crossfreq_C4_Mtheta_Theta	0.194341	0.572949	1
crossfreq_C5_Mdelta_Theta	0.292625	0.322238	1
crossfreq_C5_Mtheta_Theta	0.22301	0.140115	1
crossfreq_C6_Mdelta_Theta	0.643431	0.0120361	1
crossfreq_C6_Mtheta_Theta	0.284202	0.236386	1
crossfreq_C7_Mdelta_Theta	0.626948	0.00660615	1
crossfreq_C7_Mtheta_Theta	0.200008	0.304124	1
crossfreq_C8_Mdelta_Theta	-0.162017	0.633075	1
crossfreq_C8_Mtheta_Theta	0.281192	0.245037	1
crossfreq_C9_Mdelta_Theta	-0.682026	0.0380663	1
crossfreq_C9_Mtheta_Theta	-0.339592	0.343784	1
crossfreq_C1_Mdelta_Alpha-1	0.574361	0.068667	1
crossfreq_C1_Mtheta_Alpha-1	0.0524007	0.429366	1
crossfreq_C1_Malpha-1_Alpha-1	0.229292	0.217719	1
crossfreq_C2_Mdelta_Alpha-1	0.0275022	0.980633	1
crossfreq_C2_Mtheta_Alpha-1	0.193059	0.45499	1
crossfreq_C2_Malpha-1_Alpha-1	0.40793	0.0486499	1
crossfreq_C3_Mdelta_Alpha-1	-0.0118226	0.656293	1
crossfreq_C3_Mtheta_Alpha-1	0.582505	0.00984539	1
crossfreq_C3_Malpha-1_Alpha-1	0.899212	0.00236786	1
crossfreq_C4_Mdelta_Alpha-1	0.812973	0.0129874	1
crossfreq_C4_Mtheta_Alpha-1	0.590528	0.110927	1
crossfreq_C4_Malpha-1_Alpha-1	0.498329	0.0654485	1
crossfreq_C5_Mdelta_Alpha-1	0.367473	0.309229	1
crossfreq_C5_Mtheta_Alpha-1	0.378319	0.0877621	1
crossfreq_C5_Malpha-1_Alpha-1	0.55513	0.0462368	1
crossfreq_C6_Mdelta_Alpha-1	0.731297	0.0146483	1
crossfreq_C6_Mtheta_Alpha-1	0.517177	0.0720144	1
crossfreq_C6_Malpha-1_Alpha-1	0.854719	0.00282846	1
crossfreq_C7_Mdelta_Alpha-1	0.418389	0.152084	1
crossfreq_C7_Mtheta_Alpha-1	0.382606	0.158353	1
crossfreq_C8_Mdelta_Alpha-1	0.0753534	0.595178	1
crossfreq_C8_Mtheta_Alpha-1	0.341122	0.144515	1
crossfreq_C8_Malpha-1_Alpha-1	0.536866	0.0361072	1
crossfreq_C9_Mdelta_Alpha-1	-0.791268	0.00827714	1
crossfreq_C9_Mtheta_Alpha-1	-0.325637	0.311803	1
crossfreq_C9_Malpha-1_Alpha-1	-0.042176	0.569283	1
crossfreq_C1_Mdelta_Alpha-2	0.63916	0.0253536	1
crossfreq_C1_Mtheta_Alpha-2	0.0624992	0.324882	1
crossfreq_C1_Malpha-1_Alpha-2	-0.0079671	0.47476	1
crossfreq_C1_Malpha-2_Alpha-2	0.257378	0.128884	1
crossfreq_C2_Mdelta_Alpha-2	0.244701	0.130248	1
crossfreq_C2_Mtheta_Alpha-2	0.375543	0.284266	1
crossfreq_C2_Malpha-1_Alpha-2	0.193861	0.110927	1
crossfreq_C2_Malpha-2_Alpha-2	0.344112	0.00435913	1
crossfreq_C3_Mdelta_Alpha-2	0.243597	0.299075	1
crossfreq_C3_Mtheta_Alpha-2	0.554823	0.0208056	1
crossfreq_C3_Malpha-1_Alpha-2	0.704427	0.00361117	1
crossfreq_C3_Malpha-2_Alpha-2	0.806672	0.00589018	1
crossfreq_C4_Mdelta_Alpha-2	0.779206	0.0169858	1
crossfreq_C4_Mtheta_Alpha-2	0.538796	0.138671	1
crossfreq_C4_Malpha-1_Alpha-2	0.188234	0.146006	1
crossfreq_C4_Malpha-2_Alpha-2	0.216096	0.150547	1
crossfreq_C5_Mtheta_Alpha-2	0.212638	0.13301	1
crossfreq_C5_Malpha-1_Alpha-2	0.429557	0.0417122	1
crossfreq_C5_Malpha-2_Alpha-2	0.466613	0.374876	1
crossfreq_C6_Mdelta_Alpha-2	0.832416	0.00560535	1
crossfreq_C6_Mtheta_Alpha-2	0.560111	0.0531271	1
crossfreq_C6_Malpha-1_Alpha-2	0.650331	0.015779	1
crossfreq_C6_Malpha-2_Alpha-2	0.849565	0.0177481	1
crossfreq_C7_Mdelta_Alpha-2	0.438743	0.0746117	1
crossfreq_C7_Mtheta_Alpha-2	0.324539	0.173172	1
crossfreq_C7_Malpha-1_Alpha-2	0.97091	0.00134145	1
crossfreq_C7_Malpha-2_Alpha-2	1.02611	0.00325431	1
crossfreq_C8_Mdelta_Alpha-2	0.124214	0.319608	1
crossfreq_C8_Mtheta_Alpha-2	0.409317	0.0586602	1
crossfreq_C8_Malpha-1_Alpha-2	0.259333	0.0746117	1
crossfreq_C8_Malpha-2_Alpha-2	0.405149	0.0468305	1
crossfreq_C9_Mdelta_Alpha-2	-0.477194	0.0558366	1
crossfreq_C9_Mtheta_Alpha-2	-0.357506	0.304124	1
crossfreq_C9_Malpha-1_Alpha-2	-0.14546	0.894856	1
crossfreq_C9_Malpha-2_Alpha-2	-0.112631	0.88207	1
crossfreq_C1_Mdelta_Beta1	0.365998	0.274674	1
crossfreq_C1_Mtheta_Beta1	0.317417	0.0356311	1
crossfreq_C1_Malpha-1_Beta1	-0.0486517	0.515677	1
crossfreq_C1_Malpha-2_Beta1	0.28788	0.238528	1
crossfreq_C1_Mbeta1_Beta1	0.438971	0.554731	1
crossfreq_C2_Mdelta_Beta1	0.255722	0.0847971	1
crossfreq_C2_Mtheta_Beta1	0.613043	0.0474305	1
crossfreq_C2_Malpha-1_Beta1	0.0252377	0.22588	1
crossfreq_C2_Malpha-2_Beta1	0.303791	0.00939336	1
crossfreq_C2_Mbeta1_Beta1	0.425651	0.0819137	1
crossfreq_C3_Mdelta_Beta1	0.320808	0.363375	1
crossfreq_C3_Mtheta_Beta1	0.582737	0.0551486	1
crossfreq_C3_Malpha-1_Beta1	0.543291	0.0081463	1
crossfreq_C3_Malpha-2_Beta1	0.808006	0.0239738	1
crossfreq_C3_Mbeta1_Beta1	0.151709	0.543938	1
crossfreq_C4_Mdelta_Beta1	0.48043	0.159951	1
crossfreq_C4_Mtheta_Beta1	0.632545	0.143037	1
crossfreq_C4_Malpha-1_Beta1	0.108088	0.219739	1
crossfreq_C4_Malpha-2_Beta1	0.245307	0.119642	1
crossfreq_C4_Mbeta1_Beta1	0.385018	0.352096	1
crossfreq_C5_Mdelta_Beta1	0.883638	0.00228442	1
crossfreq_C5_Mtheta_Beta1	0.205506	0.185396	1
crossfreq_C5_Malpha-1_Beta1	0.276989	0.103863	1
crossfreq_C5_Malpha-2_Beta1	0.476713	0.404601	1
crossfreq_C5_Mbeta1_Beta1	0.630345	0.471433	1
crossfreq_C6_Mdelta_Beta1	0.726325	0.0133862	1
crossfreq_C6_Mtheta_Beta1	0.758997	0.00533301	1
crossfreq_C6_Malpha-1_Beta1	0.737498	0.00751948	1
crossfreq_C6_Malpha-2_Beta1	0.839646	0.0333301	1
crossfreq_C6_Mbeta1_Beta1	0.960448	0.0456496	1
crossfreq_C7_Mdelta_Beta1	0.242126	0.217719	1
crossfreq_C7_Mtheta_Beta1	0.269646	0.147507	1
crossfreq_C7_Malpha-1_Beta1	0.806449	0.00450933	1
crossfreq_C7_Malpha-2_Beta1	1.05968	0.00201316	1
crossfreq_C7_Mbeta1_Beta1	1.0223	0.00220369	1
crossfreq_C8_Mdelta_Beta1	0.45725	0.126188	1
crossfreq_C8_Mtheta_Beta1	0.583122	0.0385699	1
crossfreq_C8_Malpha-1_Beta1	0.209641	0.0847971	1
crossfreq_C8_Malpha-2_Beta1	0.364719	0.0498955	1
crossfreq_C8_Mbeta1_Beta1	0.596753	0.144515	1
crossfreq_C9_Mdelta_Beta1	-0.0695542	0.281847	1
crossfreq_C9_Mtheta_Beta1	-0.422193	0.120929	1
crossfreq_C9_Malpha-1_Beta1	-0.246864	0.543938	1
crossfreq_C9_Malpha-2_Beta1	-0.132129	0.98924	1
crossfreq_C9_Mbeta1_Beta1	0.365349	0.967728	1
crossfreq_C1_Mdelta_Beta2	0.165166	0.341042	1
crossfreq_C1_Mtheta_Beta2	0.528027	0.0129874	1
crossfreq_C1_Malpha-1_Beta2	-0.105237	0.551122	1
crossfreq_C1_Malpha-2_Beta2	0.0740684	0.389566	1
crossfreq_C1_Mbeta1_Beta2	0.412658	0.580315	1
crossfreq_C1_Mbeta2_Beta2	0.767572	0.109724	1
crossfreq_C2_Mdelta_Beta2	0.42585	0.00579382	1
crossfreq_C2_Mtheta_Beta2	0.900027	0.00421348	1
crossfreq_C2_Malpha-1_Beta2	-0.223545	0.88207	1
crossfreq_C2_Malpha-2_Beta2	-0.0215193	0.311803	1
crossfreq_C2_Mbeta1_Beta2	0.434786	0.0623555	1
crossfreq_C2_Mbeta2_Beta2	0.702013	0.00801732	1
crossfreq_C3_Mdelta_Beta2	0.321907	0.526185	1
crossfreq_C3_Mtheta_Beta2	0.630445	0.0601159	1
crossfreq_C3_Malpha-1_Beta2	0.334556	0.0361072	1
crossfreq_C3_Malpha-2_Beta2	0.468036	0.131624	1
crossfreq_C3_Mbeta1_Beta2	0.0660923	0.587725	1
crossfreq_C3_Mbeta2_Beta2	0.654384	0.0439254	1
crossfreq_C4_Mdelta_Beta2	0.248992	0.419977	1
crossfreq_C4_Mtheta_Beta2	0.681776	0.117099	1
crossfreq_C4_Malpha-1_Beta2	-0.000788605	0.471433	1
crossfreq_C4_Malpha-2_Beta2	-0.0486677	0.540364	1
crossfreq_C4_Mbeta1_Beta2	0.339856	0.291607	1
crossfreq_C5_Mdelta_Beta2	0.839261	0.00854447	1
crossfreq_C5_Mtheta_Beta2	0.258234	0.156768	1
crossfreq_C5_Malpha-1_Beta2	0.0689364	0.251668	1
crossfreq_C5_Malpha-2_Beta2	0.303443	0.70372	1
crossfreq_C5_Mbeta1_Beta2	0.606052	0.383649	1
crossfreq_C5_Mbeta2_Beta2	0.897522	0.0283206	1
crossfreq_C6_Mdelta_Beta2	0.710439	0.00183785	1
crossfreq_C6_Malpha-1_Beta2	0.717905	0.00421348	1
crossfreq_C6_Malpha-2_Beta2	0.728044	0.0572339	1
crossfreq_C6_Mbeta1_Beta2	0.961079	0.0468305	1
crossfreq_C6_Mbeta2_Beta2	1.00057	0.0982538	1
crossfreq_C7_Mdelta_Beta2	0.058237	0.695729	1
crossfreq_C7_Mtheta_Beta2	0.261849	0.0897849	1
crossfreq_C7_Malpha-1_Beta2	0.543633	0.0380663	1
crossfreq_C7_Malpha-2_Beta2	0.730658	0.0283206	1
crossfreq_C7_Mbeta1_Beta2	1.03961	0.00268235	1
crossfreq_C7_Mbeta2_Beta2	1.11587	0.00728111	1
crossfreq_C8_Mdelta_Beta2	0.599716	0.0390792	1
crossfreq_C8_Mtheta_Beta2	0.716686	0.00895994	1
crossfreq_C8_Malpha-1_Beta2	0.12768	0.176602	1
crossfreq_C8_Malpha-2_Beta2	-0.00250151	0.445281	1
crossfreq_C8_Mbeta1_Beta2	0.530375	0.189004	1
crossfreq_C8_Mbeta2_Beta2	0.875806	0.22382	1
crossfreq_C9_Mdelta_Beta2	0.401312	0.265305	1
crossfreq_C9_Mtheta_Beta2	-0.447152	0.010642	1
crossfreq_C9_Malpha-1_Beta2	-0.324834	0.215712	1
crossfreq_C9_Malpha-2_Beta2	-0.197461	0.6524	1
crossfreq_C9_Mbeta1_Beta2	0.445807	0.797771	1
crossfreq_C9_Mbeta2_Beta2	0.670269	0.45499	1
crossfreq_C1_Mdelta_Beta3	0.241822	0.240684	1
crossfreq_C1_Mtheta_Beta3	0.601097	0.00827714	1
crossfreq_C1_Malpha-1_Beta3	-0.104885	0.442072	1
crossfreq_C1_Malpha-2_Beta3	0.00604372	0.536802	1
crossfreq_C1_Mbeta1_Beta3	0.413392	0.569283	1
crossfreq_C1_Mbeta2_Beta3	0.740065	0.130248	1
crossfreq_C1_Mbeta3_Beta3	1.02579	0.0439254	1
crossfreq_C2_Mdelta_Beta3	0.487129	0.006188	1
crossfreq_C2_Mtheta_Beta3	0.998148	0.0026352	1
crossfreq_C2_Malpha-1_Beta3	-0.372006	0.818666	1
crossfreq_C2_Malpha-2_Beta3	-0.137795	0.47476	1
crossfreq_C2_Mbeta1_Beta3	0.576099	0.040115	1
crossfreq_C2_Mbeta2_Beta3	0.593747	0.0214083	1
crossfreq_C2_Mbeta3_Beta3	0.786881	0.0616014	1
crossfreq_C3_Mdelta_Beta3	0.37593	0.498409	1
crossfreq_C3_Mtheta_Beta3	0.647648	0.0333301	1
crossfreq_C3_Malpha-1_Beta3	0.244388	0.0579434	1
crossfreq_C3_Malpha-2_Beta3	0.297785	0.146006	1
crossfreq_C3_Mbeta1_Beta3	0.175165	0.363375	1
crossfreq_C3_Mbeta2_Beta3	0.508174	0.0703244	1
crossfreq_C3_Mbeta3_Beta3	0.794122	0.0275521	1
crossfreq_C4_Mdelta_Beta3	0.189473	0.561985	1
crossfreq_C4_Mtheta_Beta3	0.655216	0.13301	1
crossfreq_C4_Malpha-1_Beta3	-0.108803	0.941946	1
crossfreq_C4_Malpha-2_Beta3	-0.203038	0.963428	1
crossfreq_C4_Mbeta1_Beta3	0.38764	0.363375	1
crossfreq_C4_Mbeta3_Beta3	0.995122	0.0146483	1
crossfreq_C5_Mdelta_Beta3	0.803091	0.0196444	1
crossfreq_C5_Mtheta_Beta3	0.239929	0.16156	1
crossfreq_C5_Malpha-1_Beta3	-0.00437912	0.410711	1
crossfreq_C5_Malpha-2_Beta3	0.227109	0.785302	1
crossfreq_C5_Mbeta1_Beta3	0.616998	0.324882	1
crossfreq_C5_Mbeta2_Beta3	0.865782	0.0275521	1
crossfreq_C5_Mbeta3_Beta3	1.11885	0.0185402	1
crossfreq_C6_Mdelta_Beta3	0.66215	0.00560535	1
crossfreq_C6_Malpha-1_Beta3	0.655386	0.00984539	1
crossfreq_C6_Malpha-2_Beta3	0.677271	0.0720144	1
crossfreq_C6_Mbeta1_Beta3	0.961443	0.0474305	1
crossfreq_C6_Mbeta2_Beta3	0.99937	0.096079	1
crossfreq_C6_Mbeta3_Beta3	1.10494	0.0328855	1
crossfreq_C7_Mdelta_Beta3	0.0616173	0.644641	1
crossfreq_C7_Mtheta_Beta3	0.243643	0.096079	1
crossfreq_C7_Malpha-1_Beta3	0.381652	0.108531	1
crossfreq_C7_Malpha-2_Beta3	0.55126	0.180081	1
crossfreq_C8_Mdelta_Beta3	0.601337	0.0486499	1
crossfreq_C8_Mtheta_Beta3	0.7406	0.00474343	1
crossfreq_C8_Malpha-1_Beta3	0.0331951	0.304124	1
crossfreq_C8_Malpha-2_Beta3	-0.178985	0.822861	1
crossfreq_C8_Mbeta1_Beta3	0.546172	0.232143	1
crossfreq_C8_Mbeta2_Beta3	0.841528	0.291607	1
crossfreq_C8_Mbeta3_Beta3	1.1656	0.0125992	1
crossfreq_C9_Mdelta_Beta3	0.539598	0.0390792	1
crossfreq_C9_Mtheta_Beta3	-0.4749	0.0046642	1
crossfreq_C9_Malpha-1_Beta3	-0.36188	0.131624	1
crossfreq_C9_Malpha-2_Beta3	-0.293209	0.374876	1
crossfreq_C9_Mbeta1_Beta3	0.454725	0.818666	1
crossfreq_C9_Mbeta2_Beta3	0.713767	0.279442	1
crossfreq_C9_Mbeta3_Beta3	0.970954	0.183612	1
crossfreq_C1_Mdelta_Gamma	0.303307	0.194511	1
crossfreq_C1_Mtheta_Gamma	0.575538	0.00551321	1
crossfreq_C1_Malpha-1_Gamma	-0.0555422	0.366229	1
crossfreq_C1_Malpha-2_Gamma	-0.0463381	0.687771	1
crossfreq_C1_Mbeta1_Gamma	0.422174	0.458252	1
crossfreq_C1_Mbeta2_Gamma	0.798069	0.0993559	1
crossfreq_C1_Mbeta3_Gamma	1.02578	0.0380663	1
crossfreq_C1_Mgamma_Gamma	0.90863	0.0320115	1
crossfreq_C2_Mdelta_Gamma	0.586598	0.00354932	1
crossfreq_C2_Mtheta_Gamma	1.0583	0.00277896	1
crossfreq_C2_Malpha-1_Gamma	-0.481941	0.644641	1
crossfreq_C2_Malpha-2_Gamma	-0.194839	0.584015	1
crossfreq_C2_Mbeta1_Gamma	0.782306	0.00258881	1
crossfreq_C2_Mbeta2_Gamma	0.499207	0.0593843	1
crossfreq_C2_Mbeta3_Gamma	0.762462	0.0411739	1
crossfreq_C2_Mgamma_Gamma	0.597174	0.0544678	1
crossfreq_C3_Mdelta_Gamma	0.390069	0.32754	1
crossfreq_C3_Mtheta_Gamma	0.664157	0.0361072	1
crossfreq_C3_Malpha-1_Gamma	0.192922	0.0809704	1
crossfreq_C3_Malpha-2_Gamma	0.117612	0.260704	1
crossfreq_C3_Mbeta1_Gamma	0.477985	0.108531	1
crossfreq_C3_Mbeta2_Gamma	0.201837	0.410711	1
crossfreq_C3_Mbeta3_Gamma	0.815974	0.0260689	1
crossfreq_C3_Mgamma_Gamma	0.689472	0.0498955	1
crossfreq_C4_Mdelta_Gamma	0.0655713	0.980633	1
crossfreq_C4_Mtheta_Gamma	0.574115	0.192662	1
crossfreq_C4_Malpha-1_Gamma	-0.210267	0.613998	1
crossfreq_C4_Malpha-2_Gamma	-0.334986	0.6524	1
crossfreq_C4_Mbeta1_Gamma	0.362175	0.392546	1
crossfreq_C4_Mbeta3_Gamma	0.987948	0.0122212	1
crossfreq_C4_Mgamma_Gamma	0.769962	0.00693626	1
crossfreq_C5_Mdelta_Gamma	0.788366	0.0295079	1
crossfreq_C5_Mtheta_Gamma	0.212634	0.171476	1
crossfreq_C5_Malpha-1_Gamma	-0.066537	0.648516	1
crossfreq_C5_Malpha-2_Gamma	0.144989	0.536802	1
crossfreq_C5_Mbeta1_Gamma	0.572149	0.194511	1
crossfreq_C5_Mbeta2_Gamma	0.816195	0.0257091	1
crossfreq_C5_Mbeta3_Gamma	1.14469	0.0122212	1
crossfreq_C5_Mgamma_Gamma	1.01827	0.0324459	1
crossfreq_C6_Mdelta_Gamma	0.642952	0.0137958	1
crossfreq_C6_Malpha-1_Gamma	0.654376	0.00474343	1
crossfreq_C6_Malpha-2_Gamma	0.622415	0.0982538	1
crossfreq_C6_Mbeta1_Gamma	0.936529	0.043363	1
crossfreq_C6_Mbeta2_Gamma	0.985937	0.0450686	1
crossfreq_C6_Mbeta3_Gamma	1.12056	0.0264331	1
crossfreq_C6_Mgamma_Gamma	0.914214	0.0428067	1
crossfreq_C7_Mdelta_Gamma	0.0759728	0.458252	1
crossfreq_C7_Mtheta_Gamma	0.179337	0.10159	1
crossfreq_C7_Malpha-1_Gamma	0.212833	0.352096	1
crossfreq_C7_Malpha-2_Gamma	0.261261	0.515677	1
crossfreq_C7_Mgamma_Gamma	0.734389	0.00224372	1
crossfreq_C8_Mdelta_Gamma	0.573641	0.0877621	1
crossfreq_C8_Mtheta_Gamma	0.743209	0.00498848	1
crossfreq_C8_Malpha-1_Gamma	-0.0922454	0.636921	1
crossfreq_C8_Malpha-2_Gamma	-0.285171	0.933364	1
crossfreq_C8_Mbeta1_Gamma	0.478927	0.301592	1
crossfreq_C8_Mbeta2_Gamma	0.79529	0.22588	1
crossfreq_C8_Mbeta3_Gamma	1.19001	0.0148686	1
crossfreq_C8_Mgamma_Gamma	0.715005	0.00776483	1
crossfreq_C9_Mdelta_Gamma	0.623688	0.0246553	1
crossfreq_C9_Mtheta_Gamma	-0.481624	0.00245408	1
crossfreq_C9_Malpha-1_Gamma	-0.387793	0.0867647	1
crossfreq_C9_Malpha-2_Gamma	-0.32766	0.260704	1
crossfreq_C9_Mbeta1_Gamma	0.525462	0.610213	1
crossfreq_C9_Mbeta2_Gamma	0.776981	0.267626	1
crossfreq_C9_Mbeta3_Gamma	0.981809	0.0939428	1
crossfreq_C9_Mgamma_Gamma	0.984941	0.102721	1
MM_total	-0.366783
FAS_F	-0.786134
FAS_S	-0.973881
FAS_A	-0.894358
education	-1.31615
